# Supplementary material for: The pluripotent regulatory circuitry connecting promoters to their long-range interacting elements
Source: Genome Res. 2015 Apr;25(4):582–97. doi: 10.1101/gr.185272.114 (PMC4381529; doi:10.1101/gr.185272.114)
Supplement: Supplemental Material [file supp_gr.185272.114_SuppTable1.xlsx]

## Sheet: Supplemental Table 1.txt
Chr	Start	End	Strand	Name	Sequence
chr1	3090914	3091033	+	U6.149-201	GCTTTCTCTTCCAAAGTAATAAGCCATAAAAAAATCAGAGCACTTTCTAATATGCTTCTGGTTAATCAAAGTCTACTGTCTGTTTTAAATTTAGTGTCAAGTTACACCCAGTGATCACTC
chr1	3092437	3092556	-	U6.149-201	TTTGGTGAATTAAAAGTGGACTAAATAAGCAATACCAATAACAATAACAATTATAGACTTTCCTAAAAAGCTAATACAAAGAAATAGAAAATTAAAAATATATTGACTAGTCAACGTGAA
chr1	3455978	3456097	+	Gm1992-001	TAAACTATCTCTCCAGCCCTTTCATGGAGAGCAGATTCATTGTTGCCACTCTTCAGACTGTAGGTGAAAAATTGGGTATTGGATTGGCTGGGAAGGGTAACATGAAGAATTCTCCTGCTG
chr1	3457630	3457749	-	Gm1992-001	TCTTCCTGGGATTGTTCCCTAGGCAGGAGCCCTTAGACTATATAAAATGGAGAACATTAATTGAGCAGTAGCATGTATTCATCACTTTCTGTTCTTAATTGTAGCCATGATTCAATGAGC
chr1	3659723	3659842	+	Xkr4-001	AAGTCAAAAGAACAGATTTCTGAGCATATTGTCCCACCACATTCCTACATCTGTGCAGTAATGCCTGAGTGATGGCTCCACCCTGCCCAACAAGTTAAGTCTTGCACTTCAGTGTATAAG
chr1	3665028	3665147	-	Xkr4-001	ATATAACCCAACATTATCATTACTCTGTAGCTTTATAATCTCAGCTTTAAGCATCCTGTTTTGATTAGTCCCTTTCTATGGTCAGCTCATTCCAGAAACTACACTTGAATTTAGACTTTT
chr1	3666899	3667018	+	U7.44-201	TCTTCCTTGGTTATTCTCTGACTTTACTCACATGATTGCTCACCTGGATTCCCATTCTCTTACCCCCTTACCATTTTCTTCATTGCCTTCCCATCACCAGTACAACAAGTGGAGAAAGTC
chr1	3668948	3669067	-	U7.44-201	TCTAGACAGCTTTTTTGATATTCTGACCAAGTCAGAAAACCTGCTAGATAAAATCCTAAAATGAGCTGTGTTAACTCTCTAGATAGTACAGCTCTTATAGACCAAAACCTAGTCTTCAAT
chr1	3767707	3767826	+	U7.104-201	AAAGCAAAGACAACAAGAATGTCTCCATTGACAGAGAGCTATCCATTGACGCATGTGGTTAATAATGGTCTCTGACTAACAGGAAGCTGATTGGTGTGGAAGTGAGTGGAAAATTAGTGT
chr1	4350080	4350199	+	Rp1-202,Rp1-201	GCTTTTCCCTATATCAATATCAGCATGCTACAAAGATTGCTGTTAGATTTTAGTAACAGACAATAACTATTAATAGCATGTATTGTTCTAATGGTTAAAGATAAAACAGAGGTTTGTGTT
chr1	4352490	4352609	-	Rp1-202,Rp1-201	GAACTGCATGCTTTGCCTATACATATTGACTTTGTCACAAGCCACCTATTTAAAAAGGGGGAGAAGGCATTACAGACAGAGGAATGTAGAAAAGAGAAGCAGCAGTGTTAAGTTGATATA
chr1	4485765	4485884	+	Sox17-201,Sox17-202	TAGTTTTGAGACAGTCTCCCCATGTAGCTCTCCTGCCTCTCAGAAGCAGGGACGCAGTCCCTCACCTCCACAGTGACTCTTCTCTTTTGTATCTAGTAATGGGCATCTTTTCAAAGATCT
chr1	4488260	4488379	-	Sox17-201,Sox17-202	ACTGCATGGCGCCAGATTGTTGGTTAGGGCAAGGTATGTGCTCTGTGATCATGGAAATGATCAAAGTTAAATAGGACTTGCCACTCCTGACAGCACTCATTACCTCCTGTATGCGCTTCA
chr1	4512018	4512137	+	U6.1-201	GCTTCAACTTGATCTTTAGCTCCACAGGCTCCAGCGTCCCTTCCTGTCCTCCTCTGCTCGCCAGAAATTTCAGTCTCCATAACTCATGAGTGCATGAACTTGCTCAGTTTGTCTCAAATA
chr1	4520052	4520171	-	U6.1-201	CAGTTCCTAATAGTCGAAGGGTGGTAACAATCAAAGTGCCCATCAACTAGTTAGAAAAACATGCAAGAACTACACAATGGAAATGATTTAGCCACAAAATGGCTTGAAATACAAGGACCA
chr1	4712574	4712693	+	U6.629-201	GCTTTCTTCATTTTTAAACACTATGACCTACTAAAGAGGAATGTAAAAAGATAAAGACTGCTACAAATGCTGCATTTCATGGAATGAGGCCAACTGAGAACCACCAGAAGTGCAAAGACG
chr1	4713464	4713583	-	U6.629-201	TGGATGGATTTTTAGTTCCTGGCCTAAAACAACATACCTATAAGCATGCAGCTACTAGCTATAGTTCTTGATTTCTGTATCATGTGAGATTCTTGTACTATGCATAAAAGAATAGTAAGA
chr1	4766751	4766870	+	Mrpl15-002,Mrpl15-001	ACTTGGCAGGGTCAGCCAGGTAGCCCCGGTTTTTTGCATCGGTGTAATAGGGCACCAGTGACTCAGGGGGAAGCATTCTTTTCGGAATTGGTTGTCCCCGCAGAAAGAATGGAATAGGCT
chr1	4775987	4776106	-	Mrpl15-002,Mrpl15-001	TTGGTACCATTTTGTGAACGAAAACTGTTCTCTTCTGCCCTGTAATGACTGAACACGCTGTACGGTAAAAGTGGGGCCTCATGAAGCGAAAAGTAATCCAAAATGATGTGAACAGGTTCA
chr1	4846208	4846327	+	Tcea1-201,Tcea1-202	GCTTGGAAACTGTCAGGGGTCATAATGTACAGCACGTGTGGTTCTGTAAACACCTCGTACTTGAAATCAGTTAAACTGGATATGGTGGTGCTCGCCTGCAATCCTAGCAGGATTTTATGG
chr1	4851079	4851198	-	Tcea1-201,Tcea1-202	ATCTCCCCCTTTCCCCTCAGCTGTCTCCTGTGTCAGGTGTTTTCTGTGTTATAATACTTCACTGTGTACCTGACCTTTTTATCTACTTCCTAGCTATGTTACTCTCTTCATTATGTGAGA
chr1	4872710	4872829	-	Gm6104-201	AATTTGGCCCCCTGGGTGACCCCTCAGACTGGTTCCTAGGTTAGCACTCCTCAATGCTTTTGAGTACTTAGTAACATTCTGTATCTATCCATAGTGTGTATTGGGCTTGTATTGGTCTCT
chr1	4960052	4960171	+	Gm16041-001	GCTTCGTTCCTCCTGAGTCCCATTCTCATTAATTTCCCTGCTTAGAGAAGCCCTGGGGACTGAGGCACCTCTGCGTGAGAAGCACACAAATATTCCAGGAACACCCCCATCCGATGGCCT
chr1	4960940	4961059	-	Gm16041-001	CTGCTGGGAAACAGTCGACCCCAGATCAGCACTGGTTTCTATTTTGTTTAGAAGGATGCTGAAATGAATTGATTTTTAAGTTTGACTGGATGCTGGTACATTATCCTGCAGTGTAGCCAT
chr1	5054358	5054477	+	Rgs20-002,Rgs20-001,Rgs20-005,Rgs20-004,Rgs20-201	GTGCATGCACACACTGCTTTAGTGCATTCCAGCCTTGTATTCATTAAAGCCTGAAATTAAAGATAAAAAAATAGGTATAGAACTTACTCAAAGAGACTCAAAATTCCTGCAATGACTAGT
chr1	5060455	5060574	-	Rgs20-002,Rgs20-001,Rgs20-005,Rgs20-004,Rgs20-201	TCTGTTCCAGCTAGATCTGCTTACTGAGTGAGTATGCCAAGACTGCCCTCTGAAGGTGAGTAAAGAAAGTTTCTTCTTTGTGAGTCACTCGGCTGTAGCCCTGTGTCTCAAGTTAGAACA
chr1	5073015	5073134	+	Atp6v1h-201	GCTTCTTCAAAGATTTTTGGCTTTTTGGCACCAGTGGCCTGCAGGGTGGCGAGCTCTGCCAGTTTGAAGTGACCAAGTTAAGTGGCCTGGGAAAGGCCATTTGGTGCGCGGTCCAGCAGT
chr1	5076081	5076200	-	Atp6v1h-201	AAAGGACCTAGTATATTGTGGAGCCAGCCACTAAGGGTCTGACAAAGAAAGATGTACACACAATTTTCGCCATTGGTCAATGTGTAAATCCTGTGAACTCCTGACTTCTTTAGTCTAGAA
chr1	5581754	5581873	-	Oprk1-001,Oprk1-002,Oprk1-003	TTAGGCATTCCCGGTCTCCCTTGGGCACAGTTCTGCAGGGATAGCCTGCCCAGGGCCAGGAGTAATGTTTGTCTTGGGTTGTTGCTGAACATGGCTAACTGTGTGGCAACTGAAGGACAA
chr1	5633920	5634039	+	AC103663.1-201	GCTTCTGCTGCATTAGCATCACAGGGTGTAATCTATAACCTTGGTGAACTTTCTATGATACCCTCTATCTGGATTCCTGTAATCTTCTTTAATCTTGCTATTTGCAACCTATCCCTGACC
chr1	5904543	5904662	+	Npbwr1-201	GCTTATGAACACATTCCAGACACTTCTGAAGGCCACAGCAGAGGCCCGTTCTGAGGCCATGATGACCATGGTTCAAGTGCATGACTGATGGACAACTTTTAGACAATTTACTGTTATTTG
chr1	6198467	6198586	-	Rb1cc1-009,Rb1cc1-014,Rb1cc1-001,Rb1cc1-008,Rb1cc1-011,Rb1cc1-003,Rb1cc1-005,Rb1cc1-201	AATACAATCATATACTATATTATACCTTTAAAAACAATTGTTCATAGCAAAATATGAATGATCACACTACTGTGGTCATTCAGTTTACGTGGAATAACATGTTCTAACATAGTAATAGTT
chr1	6203114	6203233	+	4732440D04Rik-001	ATTAACATTTATCTATGTTGCTTAGCAAAATTCATATAACATATTTTCACTTTAGTCTTACTAAATAATTTGAGATGCATATAAACTCTAAACATTCACTTCAGAGTATAAAGTAACAGA
chr1	6210263	6210382	-	4732440D04Rik-001	TTGGTGGTAAGGCTAGAGGGATGGGCCTTATTATCACAGTGGTAATTTTTCAAGAGGAATTTTAAAATTACCTCAGTTGAAAAGTTGGCTGGACATTAAAATAATTTTGAAACAAATTCT
chr1	6475638	6475757	+	St18-004,St18-005,St18-001,St18-007,St18-002,St18-003,St18-009,St18-008,St18-201	GCTTCAGAATAGACATTTATCTAGAGTTCTCTAAAATGACCACAATGGAAAAATTGCCTTAAAGCAGAACAATTAAATACTAGCTGGGAAACTAGTTGGCTGCCATGGGCCAGATACTCT
chr1	6478298	6478417	-	St18-004,St18-005,St18-001,St18-007,St18-002,St18-003,St18-009,St18-008,St18-201	AAATGGTTGGTTTGTCCCTGTAAGAGACCTGTGGCATATGTATGATGTATGTCTCTTTACTAGAACACAGGCACCAAACAATGGTTTTCTTTCCTTGAGAAATACAAGGTCTTAATGCCA
chr1	7079650	7079769	-	Pcmtd1-203,Pcmtd1-201,Pcmtd1-202	GTGTATGTATGCATCCAGCCTTTCAGGATTTTGTCGGTGCAAGTGAGGAGTGTGTTTATAGACGAAAATTAAAGTCCTATATAGAATATAGATTTTTGGGCCAGTAGTATACGGAACTCT
chr1	7255778	7255897	+	SNORA17.55-201	AAACAAATTTTTATAATTTAAACTCTGATCATGAAAATAAAGATCACAAAATATGCTATAATCAAGGTTTGATGTCTGTGATACACAATAAAGAAATATAAAATTCACTCTCCTTGAAGT
chr1	7257990	7258109	-	SNORA17.55-201	TTTGTGATGGGTTGAAGTACTGATTTTATTGTGGACTTTTGGTACATGTCGTTAGCCATTTGTAGCATTCCCTGCTGGAAGGACTCCATTATCCATCACACTGCTTTCATTTCTTTGTCA
chr1	8576952	8577071	+	AC102703.1-201	TCTTTCTGCCTGTCTGTCTTTCATTCTTATTCTTTTTACTTTTGCCTCTCTTGGGACCCTAGAGGTACCCAGAGTAGTGGAAGCTGGGAAATCATTTGGAGGGAGCTAGGGTTCTTCAGT
chr1	8583413	8583532	-	AC102703.1-201	GGTACAACAAATTGCACATATCATTCCTTCAAACTGAATGTTATACCACAATTAATTCAAATCAGAAGCAATATGATCACAAAATAGCATTTTGTGGAGAAAATATCAGCACAGTAGATA
chr1	8805430	8805549	+	AC163389.1-201	GCTTCTGTGCATGCCATTCTTAATGCAATTCTCCTTTTGTCTTTCCATGTGCACACTCCCAAAGGTCTCAAGATATTCACTCTTTACATGCGCTCTTTGTGCTTAGGGAATTTAGGAGCA
chr1	9289583	9289702	+	Sntg1-001,Sntg1-004,Sntg1-006,Sntg1-007,Sntg1-202,Sntg1-201	GCTTGCGGTGGAATTGGACGCGGGTTCGAGAAGGTGGCCCTGTAGGAGGCCGCCGAGGTTCCGCCGCCCACACAAGGCAACTGGTGCAGGCACGAATGGAGTGAGATGGGGGAACTGAAA
chr1	9293170	9293289	-	Sntg1-001,Sntg1-004,Sntg1-006,Sntg1-007,Sntg1-202,Sntg1-201	CAGCTGTTTCTAGGCAGCTTAGGTGATCTGCCTCTTCCAGATGGCTTGTCTTGTCCTAAAGTCTTCTAGACTGAGATGTTTGTATGACAGTATCTCTTAATAATCGTGATTGTTTACAAA
chr1	9446503	9446622	+	U6.330-201	GCTTAAGTACATACAGATGTCCACATCTCACAAAAACAAAAGTAGGAACAAAACGTCATCCTAACTAATATTGCAAGTATAGACAGCAGTCTATACTTCTTACAGAAAGACTGTAAGGCT
chr1	9452825	9452944	-	U6.330-201	TTTTGGAGTTTTTTTCTGATAGATCAAATTTATATTTATCACACTTCCTAGTAAACATCTTCCTATTCACATTGAAAGCAAGCAGAAATCCATACAGATACCCACACGCATGCTCCCAGA
chr1	9534906	9535025	+	Rrs1-201	GCTTATTAACACATTTACCTTTAAAACACTCCTGGATACTACCAGAGTCTCCATCTTCCACGATTTTTCAGGCCTACACAAATATCACAGGAACAAACAATGGCATGGCCAGAATTGGTG
chr1	9543582	9543701	-	Adhfe1-001	AGCAGAAGCCAACAAAAATGGCTGCCATTGAAAATTAATCCCAGACCTTGTTTAACATCATGACAGTGTGACTTATGTTTTTAGTATAACATAATACAACCTTTGTTTTCTGTTCGCTTA
chr1	9589492	9589611	+	3110035E14Rik-001	CAGTGTAGGGGAATAGAGGCCAAGGAGGTACCCTCCTCAACTAAAACTCTTTACTTGGGATTTATATTCCCAAGAGCCTGTCCAGTCCATTGTTACTACCATTTTCTTTTTGTGTGTATC
chr1	9591960	9592079	-	3110035E14Rik-001	AGCATAGCCTTCCTGCTTCACTTAATTCGAAACGGACAACCCAGCAGGCTCAAAGGCTGGGACAATAAGTGATTGTTAAAGAGACAACGATGGAAACAAAATTTCCAGGGCAGCCTAATA
chr1	9620742	9620861	+	2610203C22Rik-001	GCTTGCTTGGTAAGGTATAACCAGGCAGAGATTTGGTACTTCATAAATAAGCCCTCTGCACCACATTCTTGTTATTCATGCAGGCCAAGTAAAGCAAGACAATAACTCAAGAAACAGTGA
chr1	9623628	9623747	-	2610203C22Rik-001	CAATCTGCTACTCACAGATCAACTAAGCCTCAGCATGGCAGAACCTCTCCTGGCAACTACCCAGTCAACAACTATCCTGAGAAACAGCAATACAATTCAAAACTGCTAAGTAATAAAGAA
chr1	9683351	9683470	+	Mybl1-001,Mybl1-002,Mybl1-202,Mybl1-201	GCTTCCCAGGCAACTACCTCATCTCTTGTCCATTTTACTCTGTTCCAGAGTTTTTTCAGTCCTTTTTGTTGAGGTACTTCATAATCATGATCAGCATATTGAAGGTCATCATCCTCGTCC
chr1	9737799	9737918	+	Vcpip1-001	GCTTGGCCCGGCCCGTTTGTTTGTCCATTCCATAGCGTGCCAATATTGGCGACAATAATTTGCAGTGGTAGTTGGAGAGGCCCATCACCTTTACCAGTTCCGTGTTCTTCTTGGGAGCCC
chr1	9745584	9745703	-	Vcpip1-001	AAGGGCCCCCTTTATTCATTTTGATAACCTGCCTATATCATCAGTACAGTGTTTCAGTTACAGTGTGGTGTATAAATGTTGACTGCACTGGCAAAAGTACAGGAACTGAAGGAGTAAACA
chr1	9786099	9786218	+	Sgk3-204,Sgk3-203,Sgk3-201,Sgk3-205,Sgk3-202	GCTTCACCTATTTTAAAATTTGATTTTACAGAAAGCCTTTTAAAAAGACATAAGTATTTAACCAAACACTCAACAACTTTTATAGTTTAACCCTAAACATACTGGACAATGGGAATAAGA
chr1	9789992	9790111	-	Sgk3-204,Sgk3-203,Sgk3-201,Sgk3-205,Sgk3-202	GAATTAAATTCAACCTAACATCTAATAATTGTCTTCAGAGAGACCGTGTGAGGTCAGTACATCTCAAAACGCTCTCCCTTTTGTACAAGTAAAGACACCACGGTATCAAACTGTTGGCTT
chr1	9816921	9817040	+	U6.800-201	CATATAACACCATGCCCAGTCTTTTATATTATATTTTGAGAAAGGCTCTTTCTACTTAGCCCAGGTTGGCCTGTGATTTATAACCTTCCTACCTCCATCTCTCAACTTCTGGAATTTACA
chr1	9897480	9897599	+	6030422M02Rik-001,6030422M02Rik-003,6030422M02Rik-201	GCTTCTATGATCTTTAATTCTTATACTATAGAATTCATCCATTTTAAAATGCCTGATATAGTGAAATGTACCTATAAGTACCTAAATATACTTGAAAGCTGAGGCAAAATTGTGAATTGA
chr1	9900431	9900550	-	6030422M02Rik-001,6030422M02Rik-003,6030422M02Rik-201	TCAAGCAAGCTAGAATAGCATTATTGTACTTAGAGCCACACAAAAATAAACTCACTTTATCCCTTTGAAGTGGAATGCATGGCTTCCTTGTTACCTTCTGTCATCAACCAAGAGTCCAAA
chr1	9925468	9925587	+	AC102570.1-201	GCTTCCTCGTATAAGTGTGGCTGTGTGGAAAGAGGGTGGTATACCCAATATGAGATTTCATTCTGTGTTTAATGTGAACAAACATAAAATGATTTATCATTTTGAGATTTAGGTTGTATT
chr1	9933123	9933242	-	AC102570.1-201	GTCCCATCATCCGTCCATCACAGACAGAAAAACATTTTACTCACGCCCTTCACTGCCAGTACTAACTTAAAGGACTGAGTACCAAGCCTTGGCTTCTCAGTCTTGGTGCTTGCACGGAAA
chr1	9956624	9956743	-	Gm10567-201	AGTTAATGGAAACATGGGTTTTCTTCTAACATTCTTGGTGGCTGTATATTCCACTAGATTTAACTGTGATTGAAATTTTACTCTATGGGGATGCTGAATGCTCTCATTTGTTTTTAATGA
chr1	9969710	9969829	+	Gm15818-001	CCAAGAAGCTATCTGCAAGTAATATCTCCTGGGAAATGAAAACTTAACTTCCTCCTAATAATTCTCTCTGGATAAATTAACTATACTTCAGGGTAGGTCCCCATGTCCTGGTAGGCCCAA
chr1	9972607	9972726	-	Gm15818-001	GTTGTTGTCTGGTCTTAAATGTGGTAAAAAGAAGATAAATGAGAACAACAAAGACAAAATTCAATTCAAATTACTTGTTATATGGATATGTGCATAGACTTGAAAGACATACACCAAAGT
chr1	9996859	9996978	+	Lrrc67-001	CAAGGTCCTGGGTTCATCCCAGTACTGGGAAGAAAAAACAACAACCAGATCAACCAAATAAATCCCTGAAAAGGTCTACTTTCCTTTCTCGACATTTCCTTTAGTTTGGACATTGCTGTG
chr1	10004124	10004243	-	Lrrc67-001	ACATTTAATTAGTTGTTGATGGCAGGAAGCCAAGCCAGAAACTTAGCAACCTAATGTGCTTTATCTCACCTATCTCAAAAGGGATCCATGGAAGGGAAAACACACATCTGGGCACTGCTG
chr1	10021219	10021338	+	Cops5-001	GCTTTTAAAAAATGCTATAGTTATTACACAAACCTCACTATTTATTATCATACACAAAACAGACATTCAAGAAGGAATGCATGAGGTGGAGGTCAGCTTTAGCAGTGAAGGGTTAATGCA
chr1	10029017	10029136	-	Cops5-001	CAGATTTTAAAAAGCACAGCTCGGAGATGCCTTTCCTTAACTCTTCGTCAGTAACTGCTCCTTCACAGGAATTCGAAGGCTCTGTAGCTGCTTCACCTGGACCCCGGGGTTTTTGCAGTT
chr1	10221773	10221892	+	Arfgef1-002,Arfgef1-001	TTTCTCTTTTCTCTCATTTCACACACACCCCTTTCTGTGTTACCTAAAGTCAATTTATCTAAAGGTTCTTTCCTTCCACATTTCCACACAGACACGGCCACCGCCACCCCCTTAACCTCT
chr1	10223671	10223790	-	Arfgef1-002,Arfgef1-001	AACCCTAGGTTTCATGCCCTTTTCTGATTGACACTGAAGTTAAGGTGAGTGCTTCTGACTCAGGTACCGCACAGAGCCCTCCCGTTCTCTACCTTTAATCCGGAGTTTTCAGAATGGAAA
chr1	10708532	10708651	+	Cpa6-001	GCTTTGCTGTGCAGGAGACTAGAAATAACCTCTTGGATGTAAATGCCCTTCTGTGCCTCAAGAAAAAAAAATATAGGTGGAAAATTTTAAGGTTATATTCCCACCTCTATTTCACCAAAC
chr1	10711187	10711306	-	Cpa6-001	TTGCTTTGCCTTAGCTCTGAGGGTGTGAGGACACAGCCTGTCAGCTTTTTCCTGAGCACTGGTGCTTTTTAAGCAGACAGTGAGCTCCAGTGGCTTTACTGCAGTCGATCATCCCTGTGA
chr1	10915937	10916056	-	SNORA66.5-201	TGGAGTGGTAACAATAGAAGCTAAGTTATAAAGATTAAAGAACACTGCATTTCTGATGAGTACTGATGATGTGATTACTTGAGCAATTTCATATTTTTAAAATGCCTGGAGAGGCCAGAG
chr1	10983124	10983243	+	Prex2-201	GCTTTGACAGAGGTTGTCTGCCTGTGAAATAACATTGTTTGCTGTTTTTTTCTATAAACCGAACCTGTTTCGTAGTAGACGAAAACTCAAAATCAATGTGTTCCTTGTCAAACGCGGGAG
chr1	10986243	10986362	-	Prex2-201	AGTTTTCTCTTCAGGGAATTGTTTGCAGCAGCATTGTGTCCCCTTTGAGTTTTGCTTGCTCATCTGTAGTTGATATGCTCAATTTAATTTTCAGATTACACCATAATCTTCTGTGCGAAA
chr1	11122932	11123051	+	SNORA40.1-201	GCTTTAATGTCTGTGAAGTGCAGAGAGTATATTCATTGTTTTTCAGATTCATTGAATCTTAATGTGGACAACCAGTACTGAGAAAATTTATGATTATAAGTGAAAAAAAATGTTTATAAG
chr1	11124884	11125003	-	SNORA40.1-201	TTAAGGTATCCTATTTTATCTGAAACATGCTGAAACAAAGTATTTGTTACTTAATTGTCTGAAACTCCCAAGGAGGTTGTCTCAAGTGACCAGTATTTGGTACCAGCTGTGCTAAAACTG
chr1	11403339	11403458	+	A830018L16Rik-001,A830018L16Rik-002,A830018L16Rik-003,A830018L16Rik-007,A830018L16Rik-201,A830018L16Rik-202	GCTTGGACAGATACAGGTCACAGAAACCTGAACACAGTGCAGAAAAAGAAGAAATCTACACTGTCGCAGTTGGTTTTAAAGAAATCCGTGCCTATTATTGTAGAGACAGCCAACAGTTTT
chr1	11405657	11405776	-	A830018L16Rik-001,A830018L16Rik-002,A830018L16Rik-003,A830018L16Rik-007,A830018L16Rik-201,A830018L16Rik-202	TAGAGCAGCAGAGATATGAATACCATCGAGGTGAGGTGCAACTAATGCCACTGCTTGAAAGAGCTCCTGGGGGGCACAAAAAGGTCTTTTTCCCTGGGAAGAACAGGTTTCCAATAACTA
chr1	12363435	12363554	+	U6.186-201	TCAATAGTATCTTCACATGTATCAATGGTGACAACTCTTTGACCTACAGTGAGGCATCACAGTCTGACGTTGTGTTCCTTTATGATTTCACTTTTTTAATGATTAAGTTATATTGTATTG
chr1	12705300	12705419	+	Sulf1-201	GCTTGCTCAAAGAAAGGGAAAAAGCTACTGACCTCCCAGACCTCTAGGTGAGCAAAATACAAATTAAAAACAGCAGATGGCAAAGCTCAAGGGTATAGAAATTAATAAAGGTTAGTTCTG
chr1	12712111	12712230	-	Sulf1-201	TGTAGGCAACTGAGTAGCTAGCTAGAGGAGGACACAATGGAGCAAAAGAAGGTGCAAGCTGAGAATAGAGTTCATTGACATTAGCAGTTAGTAAGGAATTGTACCATTGAATAAAGATAG
chr1	12979364	12979483	+	Slco5a1-001,Slco5a1-002,Slco5a1-201,Slco5a1-202	GCTTAGAAGATAAACTTGACAAATAGAGGTTCCCCAAAAGTGAACAACAAGAGGAACGGGCCCTGTGCTGTCCTATTTTTCAGCCTTTGTATTGGTGAGAAAAGACAACTGTGAAATTAT
chr1	12982219	12982338	-	Slco5a1-001,Slco5a1-002,Slco5a1-201,Slco5a1-202	GAGAGAGGCGGCTACAACATCTCCCAGTATTGTTCAGGACCGGACTGCCAGTGGCTTGCAAGCCGGCACTTGGGCTCCGCCCGCTCACCCCTGCGCCTTCCCGGGGAACTCCACCCGTGG
chr1	13111306	13111425	+	Prdm14-001	AAAACAAAAAAACACAAACCTGAAAATTCTAGCATAGTCTGAGGGCTCAGCGTCACTCTTTCCTTAAAAACACCAAATCTGAAGACCTATTCCTATGGTGAGTTGATTGTCCTCTGCCTC
chr1	13117635	13117754	-	Prdm14-001	ACCACACACGCACACAAACCCAGAAGTGTCGGCGTGAGAACTAAACAAGTGTTACCCTGGGGACCCAATAAATTCTTCTGTGCCCTCACACACACTACACCCTAAAAGGATGGGTGTAGG
chr1	13320784	13320903	+	U6.593-201	GCTTGATCAACTAAAGTATCCTATAAAGAATGTTTGCAGAATAGCAATCTCTCAAACTAACAGGACTTCTGTCTGCTGCTGAGATGTCTCCGGTTGGATTTGACTGCTCCTGGCAACCTG
chr1	13360363	13360482	+	Ncoa2-001,Ncoa2-002,Ncoa2-007,Ncoa2-201	GCTTTAATAAGACGCATCTATTGAGAGGTAAGGGGAGAACCATTAACCCTTTATGCAATCCTAGGACCCTCCATCTTTTATATGTATTTTCAGTAAGATGTCTCTCATGCTGAAAGTCAT
chr1	13577921	13578040	+	Tram1-201	AAAAAAAAAGTCACTAATGTAATAGTGACCATCCTAGAAAAATAGGGCAGAAGTTTATATAAAAACTGAGGTTGTGGCATTTCTAAGTGTCCAGACTTCTGCTGTCAATTTTCCTTCCCT
chr1	13581207	13581326	-	Tram1-201	TCCATTGGCTCAACAAGTAAGGATAGAGAGTTGACCTAGTAGAAACTTCACTGGGGATTCAGAACATAAGGGAAATGTCAAATTAACTGATCATTATGGGCTTACATTCTCATGCTGGAG
chr1	13645915	13646034	+	Lactb2-001	GCTTGCTTGTTTGGCTTAGAGGAGTTCATTGATGTATTTCTACATTTGGAAAGCCTGGCCCACTGTACATTTAGTCACACTAAAGTTAAAACACACAGAACTAGATCGTGAAACACCCCC
chr1	13652350	13652469	-	Lactb2-001	TGAGGCCAGGGCTGTGGGTTTCTCAGACTTTTGGACATACATCCAGGCACAGCTGAGAATCAATCACAGAAGAGCCAAGAACAGATTTGGAGGCCCACAGAGTTGGGACCAGTGTCTAAT
chr1	13653045	13653164	+	Xkr9-001	TTGAAAGATTTAGAACAAAATTTGAGGTCTCTAAGAGCAATATGTAGAGAATAAGCAAATCAACACGCTGGCACAGATATGGAACCACTGCTTTGTAGAGTAAAAACTAGGCTTCCAGTC
chr1	13764861	13764980	-	SNORA17.118-201	TGCAGGCTTGCCTGGAAACCTAATCAACAATGGCTGCATCACTAGGTTTCAAGACTTGGAGGCCATCTTCCAGCTTCTTTCCAGAACAGTGAGTAATCTTTTCTTTCAGCTGAGCAGACA
chr1	14172418	14172537	+	AC156988.1-201	GCTTCTTTTTTCTATCTTTCCAGAATTAAAACGAAAAATCAATTTTTTATACATATTGAGCCAAAACCAACAAAACCCCACTTCCAGTAAAATAGAGAAAACTACCCCGAAGCATTTATT
chr1	14172999	14173118	-	AC156988.1-201	ATCTAAAAGACTAAATCCAATTGCTCAGAACTGATGTTAAATCATTTGTACGTTGAATGCCCAGCCTTTACCTTCTCCAGCAAAGTTTTATCATTCAGCTGTGTGGGTTATATTTGATAT
chr1	14298133	14298252	+	Eya1-203,Eya1-201,Eya1-202	GCTTCCATAAACTAAATGCTCAAATGCTAGTGATATTATCTTAATGTAATATTCTATACAGCTTTTTTAATTATCTCCTTTAAAGAAACCGAGAAAACATAATTCTTCTGAAACCAAAAA
chr1	14303548	14303667	-	Eya1-203,Eya1-201,Eya1-202	TACCATGGAAACTTATTTTCATAAATAATATGGACTTTGTCCCAACACAATAGGAAAATAGAACCCATTTCCTAACCCCATAATAACACATTGGTCTCTATTTATAAATCATAACCATTT
chr1	14747742	14747861	-	Gm9947-201	GAAGGCAGAGGTGTTACATATAGATGACTTGAAGCTATCACTATAAATACATACTCTCACACATTAGGGGCAGGCATATAGGTTTTAAAAATCTGGGTTGTTTATACAGGTGCAGAACAA
chr1	14904733	14904852	+	Trpa1-201	GCTTAAATACACAAAACAGTAAGAATTCACAGAACTCCACTGCAGTTCTTGGGTAGCCTCAAGATTCAAATTATTTAGCATGTAACCTTCCAGATTTACAAACACACAACCAATTAATGT
chr1	14914375	14914494	-	Trpa1-201	ACAAGGTCACCTTATTCTAAATAACCTGTATTTTATACATTAAGGCTTCTCCAAAGCATAAGGATACTGATTCTAGCAATTCAGATATCCAAAATAACATATGTAGCAAGTTTCCTTTAA
chr1	15257960	15258079	+	Gm10566-201	GCTTGGCATGTGTGAGGAGCAGCCTTACCTTGCAATTCCCACTGGTCTCTCTTAGGCAGTTTAGTTCCAAGATGGCAGCAGGAGAAGGCTTGCAACTGGGCTCTAGTTCATCTGGCCTTT
chr1	15299531	15299650	+	Kcnb2-203,Kcnb2-202	GCTTTTTTGACTCTCTGAACACTGCTCACTATTCTGTAGCTACTAAAGAACTGATGTCTTTGCTTATTAGGAAATAAGCAGAACGTTCTGCCAAAGGTGAATGATGAAACCATTCAATGT
chr1	15304742	15304861	-	Kcnb2-203,Kcnb2-202	ACAATTTTTCAGACAAGGCAATATATTTGATTTCTAAAGTTTAGAAGCAGTAACTAGTCCTTTATCTCTAAGTAAATGATACTAATAATGGCTTACTGTAGTATACACTATGATTATTTA
chr1	15699532	15699651	+	Kcnb2-201	GCTTTGCTAACATGGACCTCCTTCTCCTTTCCAGATCCTGGCCATCGTGTCTATCCTGTTCATCGTTCTTTCCACCATTGCTCTGTCTCTCAACACACTTCCAGAGCTGCAAGAAAACGA
chr1	15702249	15702368	-	Kcnb2-201	CTTTGGATTATAAAGCTCTTAGGTTTGTTTAAAGGAATACAGTATTTTTATTTTTAGGATATAATTTGGAGGGTATATTTATATGTATTTTCACTTATTTGTGATACAGTTGACAGGGTA
chr1	15743920	15744039	+	SNORA17.120-201	GCTTCCATCCTTTCCAAAAATCAAGGTTTTCCTTTATTTTCTCAAGTAAATAGTTAAAGGCTTAATTAGTTAAAGTAGAGCTGGGTGTTGGTCACATGCCTATATCCTCTCAGCTGGGAA
chr1	15785545	15785664	+	Terf1-201,Terf1-202	ATATTGTAGAAAGGAATCTGCACATGATACATTGTAAATTGCTCAGCACATATATCCCATAAAGACTTTGCATATTGTTAACCTCTAGCCCAGGTGGTACCCAGGAAAGAAGCTAGGCTC
chr1	15796243	15796362	-	Terf1-201,Terf1-202	TACCGCTGCTTCTGGAGCCAAACTCTAACAGATGAATATAGAAACATTTAAGAAGGGCCGGGATGCGGCTGCCAAGGGAGGTAGTACAGCTTGTCAATGCTTATCTTGCAAGCCAGGGAA
chr1	15882133	15882252	+	Gm106-001	GCTTGATACAAAGTGAGACAGTCTCATCTTCCTGGCCTTGTTAGTTTTCTCTATCCCCAAACTTTATGAGGTTGACAGAATGAGTGTGGTGACGGCTGGTCCAGGGACACACCCCTGACA
chr1	15884443	15884562	-	Gm106-001	GACTGTCTTCTCCATGGGATGCCTCTGGGCAGATACTTCTGTAATGCCATAAGAGTCTGGAATAGTGCCAGAAAGGTGTAAAAGCAAACAATCCACTGACTAGCTCATTTTCCAGACCAA
chr1	16075444	16075563	+	4930444P10Rik-002,4930444P10Rik-003	CTGAGCCACCTTTCCTGCCCACCTTGGTCTTAAAAAGTCATTATTTTGAGGTTTTTAATCCAGCATTTCATCCATTTCAATAACTTTGGAGTCAGTTTCTTTTTACAAACCTTTTTAGGG
chr1	16084919	16085038	-	4930444P10Rik-002,4930444P10Rik-003	AGAAACAAAGAAGGAGCCAATTCTAGAAAATGCACCTCTTATTACAGTGACATAACACAACTCAGGGAGGCCACTGCATTTTACTGTTTTACCATCTCTCCTTAAAGTGTCTGCTTATGT
chr1	16091058	16091177	+	Rpl7-001,Rpl7-003	AGGCAAAACATCCACACATGAAAAAAAGGATGCATTCATGCGTAGGCCAACAAGTCCATGCCTGAAACACGGAACTGCAGCAAATTACAATGTCTTTTACAATTTCCTAGAGATCACAAA
chr1	16099083	16099202	-	Rpl7-001,Rpl7-003	CTAAATAGGTCACATTAAACCTCATTAATTTTTAAGCTACTGCTTAAAAACTTAATCTGGCTTTGGAAGTGTTCAGACGTCACTTATCCAGTATCAGGCCTCTTCTCTGGTCCTGCGTGA
chr1	16239908	16240027	+	Gm7568-001,Gm7568-002,Gm7568-003	AGGGCAGAGCAGGCAGTGGATGCCAAGAGCTCGTGGGAGGATCCTGGGCAGGAGCATACAAGCACATGATAGACAGGTGCCACAGTGGGCCAGCAGCTCGGACACTTCCTGAAGGCTTGT
chr1	16246533	16246652	-	Gm7568-001,Gm7568-002,Gm7568-003	AACCTGGGCACTCTCACCTTTCCATCTGTAATGTTATCACCGAGATAAATATACTTCCCAGCCTAAGTCACTGGGTACAAAGAGGATATGCACCCACAGGTCCTTTAACTTGGGCTTGAA
chr1	16508772	16508891	+	Stau2-001,Stau2-013,Stau2-012,Stau2-003,Stau2-009,Stau2-016,Stau2-006,Stau2-015,Stau2-004,Stau2-014,Stau2-010,Stau2-008,Stau2-002,Stau2-011,Stau2-017,Stau2-201	GCTTTGTGTTTCACCCAACTCCCCACGCCCGGGCAAGGTCACTACCTCCAACTACTCCTTTAAGCCGAGCCGTCACGGTCCTAGTTCGCAGGAGGCTCGGCGGAACTTGCCTGTCATAGG
chr1	16511341	16511460	-	Stau2-001,Stau2-013,Stau2-012,Stau2-003,Stau2-009,Stau2-016,Stau2-006,Stau2-015,Stau2-004,Stau2-014,Stau2-010,Stau2-008,Stau2-002,Stau2-011,Stau2-017,Stau2-201	AAGTGACTCTGAAGTGGTCACAAAGTGTATTTTCTTAGATTCCGATTGTTGAAGTTAACTGAAAACTTTATCTCTGCTGTAACTTTCTCTCCTAACATACTTTAAACCCCAATCAGACTA
chr1	16606370	16606489	+	Ube2w-001	GCTTTTTCTAAAGGAAGAATTCTTAAAATATTATCTCACTTGGTGATTTCTGACTTTGCTTGTAAAAGAACTAGTAGGAAGCATAGGTGAGGCAAAATGGAAAAGGATGGATCAGGGTGT
chr1	16609674	16609793	-	Ube2w-001	ACAAGTGTAAGATTTACAGCCCACCCCCTTCATATGTCTTTTTTACACCTACCGTGTTTTCGCTCCTGAGGCAGATACAACTTCGCCTGGAGATGCTTTCTGGTATTTGCAGACCTAGGA
chr1	16644560	16644679	+	Tceb1-201	GCTTTTTTTTTCCTGTTCTAGGAATGAAAGACAAGATTTGGTTTTAATTTATATTTCAAATCAGATGACGTTCTACCGATTTGAACTCTACATCTTTAGATCAAGCTAACTGTATTTTAA
chr1	16647075	16647194	-	Tceb1-201	GGCAAGGCCGAGACGCGATCTGCCGGTAACTTGCGTCTGGAGGAAGTGCGTTGTGGGCAGTAAAACAGGCCCATTTAAGAGACATCGCTACCAAATCCCAACCAATGAGATGCTAGGACT
chr1	16654249	16654368	+	Tmem70-201	GCTTGAACTCGGTGTGTTCCAGCTGAAGGTCGTGAAGATGTTAGGTACACAGGAGGACAATACATTAAGGCTACTAAGAGATCTGCAAATGGCCCATGATAAATTGGCTCTGGATTTGCA
chr1	16656493	16656612	-	Tmem70-201	AAATTAGGCATACTTTTTACATTTTTAAATGTGAGCAATGTGAAATTCATTTTTAGATGCTCATTTATACATACTTGGGAAACTCCTGTTTCATATAGCTTTCAAGCAGTTTTTCAAGCA
chr1	16667175	16667294	+	Ly96-201	GCTTCACAGTGATCACTCCCACGCTGCTTCACCTTCTTACAAAAGGCTATGTCATTCGGTTGTATCATGAAGCCACAAGTGACACTTACAGAGCTGTCACTTACAATGTTATGCTTTCGG
chr1	17086179	17086298	+	Jph1-201	GCTTTTATATAAGCAATAGCATAACGGAATTTCAGTGGGCTGGAGAAACTTTTAATTGGATCCCTTTAATATCCTCCAACTCTGAAGCAGCTTAATTTCAAAAGGTGACATCCTATAATC
chr1	17090910	17091029	-	Jph1-201	GAACATGAATTAAGAGCATAAAGACATATATAGAATTAAAGTGAATCACATAATTCAAAATGAACATTATTAGCTTGATTTGTAAAGAAATCCAAATGATTCATTTGTGATAAGTGTTCA
chr1	17134968	17135087	+	Gdap1-001	GCTTACAGATTAAATAAAATAATCTCTATTTCAAAAATGAAAACAGCAGGACATGATCTCAGGTATTTCTGATATGAACATTCACACTTAATCAATAGGCACTTTTACATTACCATTGTT
chr1	17139958	17140077	-	Gdap1-001	TGAATGGATAAAATGAATGAATTATTGATGTATCTGCCACCCTGGATGGGGCTTTGTAGTGCTCTTTTACTTATTGGTTGATTGATGGATTGAAGTTGTAAGAGTCAACCCACAGCTGGC
chr1	17504447	17504566	+	SNORA17.600-201	CTTTTGTCTTTCATCTTTTCAACTGCTATGTTCATTTAGACCCTCATGGATGTCTTCCATTATATTAATTACCACTAGCTTTCTTGATCCTTCCTATGAGTGATACATACCTCTGCTGGT
chr1	17590713	17590832	+	Pi15-201	TTCTCTATCATTTTAAAATTTACTCACAAAGAGTTAAAGGCAGGCATTGGGTCACACAGATTGAGAGTGATCTGAGTGGGAGCAAATCCTAGGAGACCTGGATTCCAGTCCAGTCTGCCA
chr1	17592874	17592993	-	Pi15-201	ACATTTCTCAGAATGACATGATCGCCATTCTCGATTATCATAATCAAGTCCGGGGCAAAGTGTTCCCACCAGCAGCAAACATGGAATATATGGTAAGAGGAATTTGTCCTTTCTTGAGAA
chr1	17717029	17717148	+	Crispld1-002,Crispld1-003,Crispld1-001	AAGAAAGACTTCTTCCTTCTAGAAACTAGAGACCAATGGGGATCCATTAGAAAAAAATAAAAAAACCTGTTTCTCTTTTTATCCCACCCCCTAGATTTCCTTTTGTGTGTACAAGACTGG
chr1	17718194	17718313	-	Crispld1-002,Crispld1-003,Crispld1-001	CCAGGGGCCTGAGCCATTCATTTGCAGTGAACCTCGGGGCCATCTCCAGGTACCAGCAATACAGGCATGAGTCGTGTATGAATAGCTATGAACCAGAGATGAAATGCTGGGATATTGTGC
chr1	18133510	18133629	+	Crisp4-001,Crisp4-002,Crisp4-201	GCTTTATTAAATGGGCCATGAACAATTAAAAATTAATATTTTGTGGGAGGAAAGATAGAGGATGTGGGAAAAAGCTGAGGAGGATCAAGCAGTACACTGTGGCAAGCCTTAGAGAAAACG
chr1	18226460	18226579	+	Defb18-001	TGTCATAAACATCCCACTTGATACAAACTTAAAAATCCAATTTTATTAGTAATTTGTATAGTTTCAATCATGTATTAGATTTACAATTCATACTTTAAGTTGTATATTTGGGAGTACTCA
chr1	18229846	18229965	-	Defb18-001	GATTAGTCTAAAAAAGTTGGCTCAAACTTTCATCATAAAACAAATTCCACCTTTCTAATCCTTATCATAGTTAACTAACTACCACCCATGTAGCCTAGCTCTCTGCTTCTGTCAGGAATA
chr1	18253411	18253530	+	Gm15386-001	GTGAGCTCCAAGGCCTTTTGTAGGTCTTCAGCAGACTCAAATTTAGAAAATTAAAGATAATTATCTATAAAATTTTAAGAGTAGCACACATGACATCCTATATATTTAAATATTATTGTT
chr1	18255148	18255267	-	Gm15386-001	AGATGAAACTTCATGGTACAGTTTCTTGGACAAGAAAAGGCAATGGATCTTTTGAAAGTCAGTAGGTTTTGTAGTCAGGAAAAAATGACCACTTCTATTTAAAGCACCTTTAACTACTGA
chr1	18959644	18959763	+	SNORA17.481-201	GTGGTCATCTCAGGCTAGCAGCATGCCCAGGGCCCCAGACATGAACTGATGATCCTCTCAATTTTGTGTTTTTTCAGGGCCTGTTAAGTTTGAACCTCATTCAGAAGTTCAGAGATTAGA
chr1	18960069	18960188	-	SNORA17.481-201	CAGGTAACAAGTCAAAATAGCTTCAAGTGGTCCCTGTTCTGTCCAGATTCTCTAGGTGCCTCATAGCCAGAGTGCTATAGGAGCAGAGAGTACCCCTCAGACAGAAGGAAGGCAACTTGC
chr1	19091134	19091253	+	Tcfap2d-001	GCTTTCTCAGGGACAAGCATTCTGAGAGAAGGTCACAGAATCAGGCTCCAGATCCTGTGGACTACTGTGTATGATCCTATTATCTATGTTCACTGTGGATAAGCTATGAGAACTGGGCTC
chr1	19093102	19093221	-	Tcfap2d-001	CAGGGAGCTGCTTTTGTGCAGAGGGAAAATTTTGTTCCTACAGGTTTTTTAAGTGGGTACGAGGCAAGGAGCTATCTGATCCGGGCAAAACCATTACAGTTTAGATCTCTATCTACGGAA
chr1	19093457	19093576	+	Gm15825-001	TGGTGGTGGCAGCTTCCCCTGCCTCTAATCTATATTGGACCGTTACGTTTAATTATAATCTGGCTTTCGGGAGAAGTTACGGAAGGGAACGGGAGAAAGTTCGTTATGACATCTGTCGCA
chr1	19095364	19095483	-	Gm15825-001	TCCATAATTTGCAGGGTCTCCAGCGTTGGCCTAGACAGAACCTTTAGGGGAGTCTCCTGATGAAAGTCTCTCTCCGGGAGGAGAGAGGTTGTTTGTTTTCAGGAAATTGTTGGAATCATA
chr1	19198191	19198310	+	Tcfap2b-203,Tcfap2b-201,Tcfap2b-202	GCTTAAACCTTCTCAAAGATTTGGGTGTTCTTGTCTCAAGTCTATCAGATTAAAATCACAAATTACAGGCAATAAACCCAAATACAAAATGTTCTATACCCCTGTTAAAGGTCTCAAGAT
chr1	19202951	19203070	-	Tcfap2b-203,Tcfap2b-201,Tcfap2b-202	CTCTCACTTGGCTTAGACCAGAGAGGGCTGAAAGTATGGTGTGGGAGTTATTTCTTCCTCCCACAACTTCTGCTCCTTATTTTAACACCCCGAGTAGAATAGCATGAGAGATGGAAAGCA
chr1	19501065	19501184	+	SNORD29.2-201	CCCTGCCTCCCTCCCTTTCTACTCCTCCCCTCCGCATCTTTCTATCATCTATGCAAACTGACCAGGGTACATTTTTTTGGAGTCCTGTGTGGCAGATGAAGGAATTCATACCAGGAAGAT
chr1	19505180	19505299	-	SNORD29.2-201	AGCAATTTGGAGATGGACCTACATAAGATTCCATTGTACAGAAACATGGGCAAATACAAAAGTAATGGTTTTCCTATCATATATCCCTACTTACTTCGAAGGCTTGTTTTCCAGTGTTAT
chr1	19909657	19909776	+	AC163028.1-201	GCTTGTTATTTTCCCTAGACATAGAAAAATAAACTTACATGTGATTTCCAAAGAAATTATAAATGATCAGGACCTGAAGCACATTTTACCAGCATTAGTCTTAAATAACTAAAACAAATT
chr1	19916357	19916476	-	AC163028.1-201	AGACTATGATCAAATGATTCCCCTTCCTCAGCCTTAGCTGAGCCCTTGTTAGAAAATTATAAATTTTGTCTATGTGATTTCTACATTGTTTATAATCTTTGATCTTAAATTACATAATTA
chr1	20371118	20371237	+	4930486I03Rik-001	CTGATAAGAATTTTTTTAAACACCAATAAATTAAGCCATTAATAATTGCTTCTTTCAGAAACACTGTCTACTGTGAGGTGTTTTCCAACCCCGAAACTCTATCAAAACATCTCCCCATCA
chr1	20372292	20372411	-	4930486I03Rik-001	AATGGGAAAGTAGTCCCAAAGTGGAGAAGTTGTCTTCAGAATTGAGTCAGTATCAGCCAAATTACTTCTGAGTCCACACTCAGAATAATTAAAGATGACCTAATTTGGATATACTTATTG
chr1	20432214	20432333	+	U6.433-201	GCTTCAAGTCAAAGCATTTTAAAGAAATGGTACTGTGAGGAATAAGAACATACAAAATGTCATTTATATTGCATGGATTTACTCATTGGATAATCAAACAAATTACTGTATCCACCAACT
chr1	20435139	20435258	-	U6.433-201	CTAGAAAACAGCAAATAGATAATGAATTTCTTTATTTTATTATTCTATGAGGAGGAAAATACTCTGTACCAACAAGTAAATATAAAACATGGCATAAAATAGAATCTATGAAGAGCAAAA
chr1	20609147	20609266	-	Pkhd1-001,Pkhd1-201	AAAATTATTATATTGTCTACAACTTATATCCATATTTCTGAAAGAAAGAGGGCAGATCACCAGGTGGACAGGACAGCAGCATGACTTTCCACTGAAGAACTTCATTAGGCGATTAGAGCA
chr1	20667421	20667540	+	Mir206-201	GCTTATGCTTAATCCAAGAAGAATGGTATCCTTTCAGAGCAGAAAGAATCTTAAACAGCCAATAGATTACATTAAGTGAATTACTGGATTGTTCCCTGTGTCATGCAGAAAGATTTTGAC
chr1	20672712	20672831	-	Mir206-201	TCTTTCAAGCTCTGTGAGAGGTTAGTCAGGATAATGTTCTCTTTGGGGTTGATTCATGCTAATGTGGTTCTCTCTGTTACAGGCTTGGACAAGTGGTGCTCAAACTCCAAGGACTTCACA
chr1	20672833	20672952	+	Mir133b-201	GCTTCAGGCTGCAGTCACCTCCAAAGGGAGTGGCCCCCTGCTCTGGCTGGTCAAACGGAACCAAGTCCGTCTTCCTGAGAGGTTTGGTCCCCTTCAACCAGCTACAGCAGGGCTGGCAAA
chr1	20683452	20683571	-	Mir133b-201	CCCCCTCCCTGCTTTCAACACTGGGTTGCCCAGAGGCCCTAGCCTGTATTCTATGAACCTCAGCTGGTCAAGGGCTCATACATAGCACTGACTCTCTGCACTTATATCATCCAGGGAAGA
chr1	20714029	20714148	+	Il17a-001	CTCTCTCTCTCTCTTGGAGTGAGGCTTATTTTGCCTCCTAGTTTCATAGAGTTCTTATAGTGATTCTTGGACTTATGGGAGACACCATGGCAGTGGGAGAATGGGGCAGATTACTTTCTT
chr1	20721325	20721444	-	Il17a-001	TATGCAATGAGAAAGACTGTCAAAATCTATTCTTCTGAGTGCAAGGGATTTGACGTCATTCTCTCATGTCAGTGCTCTTTAATCCAGAATGAAGTGGGCTACTGTTCTTGCAGATTTGAA
chr1	20774207	20774326	+	Il17f-201	GCTTAGACGCACCTATCCTTAGCCTATGATTATTCAACACCACTCACCATGGCTGTTTCACGGGTGCACTTCATGCTGGTTTCTCCAATGGCTGCTTCTTCCCTCAGGAAGTACTTTCTT
chr1	20782016	20782135	-	Il17f-201	CATGTCTTGGAGCAAATTCTCAAAACTTGCACACAAGCAAACCCAGTTTCGGGTTTTGTGGAACTGTCTCACTATTCAGCAGCCTTGGTCTGAATCTCGATGTGTAGGCCATACTGGCTT
chr1	20808351	20808470	+	Mcm3-201	GGAGGCAGGAGGATCACCTCTGAGTCCAAAGCTAGGCTACAGAGTAAGATTCCTTCAAGAGCAACAGCCAAAAGAACAAGCAAGCAGATGGGTACACAGTGACAAGCTGTAAACACTGGT
chr1	20814257	20814376	-	Mcm3-201	AATGCCTACAATGAAGCTCAGTCAGGGAGGGAGGCTCAAACTTGGAAATTACTATTTCTTATCTGGGGCTTATAGTTATGTTCCAGTGAATGCAAACAATGTAGATCTACACAGTTGGCA
chr1	20833031	20833150	-	SNORA17.491-201	CTCTGTTGCTTAAATAGAAAACAGGCTCTTGGGTGTAAGTCAATATCAAGTTTTCTTTGTTCTAGCTTTGCTGTTTCCCACCTGCTGCCTGGTACTGCCTCATCTATCTGCTAAGCATTA
chr1	20871797	20871916	+	Paqr8-201,Paqr8-204,Paqr8-203,Paqr8-202	GCTTTTGGCAATCCACCTCACGAACTGACTGCAGTTAACACACACAGTTCTCAGCCATCTTGTCTCGTTGCAAAAAGCACTTTCCCCTAGAGCTTCCTGCTAGGATTTCTCATTGCTATT
chr1	20903302	20903421	+	SNORA17.97-201	GCTTCGTCTGACCTTCTATCACCATCTAAGTAAGGAGGGAGCTCAGATAGTCTTATTTCAGGTACTCTTTACCTGATATATCATGTGACATGGAACGAGGAGCCGCCTAGAAAACTCTGT
chr1	20907711	20907830	-	SNORA17.97-201	GACTTCAGAGAAGGATGAGTCCCACAGATGTAAACCAAGGTTGGGTCGTGGAAATGCTTTGACTGCCAAGGTCAGGAATGTGAGCTTTCATTGGCAGTTGGAAAGTTGGAAGTTACCAGA
chr1	20940609	20940728	+	Efhc1-001	AGGGAACCCTGACTAATGCAGCTGCCATCTTAACTGGTGGCAGCAAATGACCCATGATACTCTCCCTCAGGCTTACTACTCTACCGTTTCTCTAAATTCCTAGGTCAGAAAACATGTTAT
chr1	20944973	20945092	-	Efhc1-001	GATGAAGTGGTATGGTAGAGGCGAATCGGACATCACAGAGCAGGGCTGTTCTATTTTAACCTTAGATGGTTTCTACTTCCCTCCTTGCTCCTGACCCAAGTGCTTCAGTTTAAAAAACAA
chr1	21067686	21067805	+	Tram2-001	GCTTTATAAATCACTGCATAAGGAAGGTTGGTTTTAATGGTTTCTTCAATGATGAGGAAACTGAGGTCGAGGGAAAATGTGAGTGGAGGAGAGGAAGAAAGTGAAGTGACAGAATTTCCA
chr1	21069634	21069753	-	Tram2-001	GACGCGGGAATGGAAGCCCTGTCCTCCGGCTTTGAGAGGAAGCGGCTCCCGAGCTGCTGGACAGGAAGTGGGCCGGGATCCCACTCCTAGCGCCCAGCTTCTTCCTCTGCAGGAAGGGCC
chr1	21207791	21207910	+	Tmem14a-001,Tmem14a-002,Tmem14a-201	GACAGAGACAGAGATAGCTAGGCCACGTGTGCACAATCAGGATGTGGGAAGAAGAGAGAACCAGGAGAATCTGAAAGCAAACTTTAGGATGGGACTAACTCCATAGCTCCGTGTCACTCC
chr1	21228697	21228816	+	Gsta3-001,Gsta3-002	CGAGGCTGGACCCTGACAGTACGCATTCCTATCTCACCTCCCTGTACATGATTTCATCTTATTTCTATGACTTCATCTTATCTACTTAGAGATTCCTATGAGTTGGCATCTGACACACTG
chr1	21233233	21233352	-	Gsta3-001,Gsta3-002	GGTCCCGGTTGGTGGTCCAGGACCACAAGGACTTATCCCTCCTTCTCTATGACATGGAGTGAGAAGGGGTGAGCCAAATATGGAAGATGTAGAGCTGGGGCCTAGAAAGCATCCTTTTGA
chr1	21288019	21288138	+	Gm4956-201	TTTGAAAAGAATAAAAAGTTTTCTATGACTTTTAGCCAAGTATGTGTTCAATGAATGACCTGGCCATAAGATAATCAACTAACAGGTCTATCGGGCATCTTACCTCTACTCCAGCTGCTG
chr1	21298371	21298490	-	Gm4956-201	ATATAAAAAGATACCTTGACCCATTCTAGTAAACAGACATTGAAACACTAGGCATAGAAATTTGGGGATTGGGGGGTTGGGAAAGAGTCTCTGCAACATCTAACGTGTATTTCAAAATGA
chr1	21950438	21950557	+	Kcnq5-002,Kcnq5-001,Kcnq5-006,Kcnq5-008,Kcnq5-201	ACACACACACACTTTATCTCGGCGCCATAAGTGTCAACTAAACACACTGCTTGCTTCAGGTCACAGCTGGCCCCTGTGCATTTCCACTACAGCACCTCTGGCCATGTTCCTGAACCCCAG
chr1	21952183	21952302	-	Kcnq5-002,Kcnq5-001,Kcnq5-006,Kcnq5-008,Kcnq5-201	GCTTCTCCCGCTGCTATGCCGCGCCTGGTCCTGCCATCCTCGGGTGATGGGTGTGGGCAGGAAAGGTTCTGTCCTACCCTCCAGGTTTTGGCTAGCCTAGGAGCGAGCCAGCGGGGGCTA
chr1	22911141	22911260	+	Rims1-206,Rims1-205,Rims1-204,Rims1-207,Rims1-201,Rims1-208,Rims1-203,Rims1-202	GCTTATTGTTACTCCAGTGCACAGACTGTTCTTGGGCTCTAAAATGCTAAGAATACAAATATAGACATGAACTATTCTGGAGTTGAATCCATTGTCAAATAGGGTAACATTAACCAAGTA
chr1	22911746	22911865	-	Rims1-206,Rims1-205,Rims1-204,Rims1-207,Rims1-201,Rims1-208,Rims1-203,Rims1-202	TCGGCAGTGTCAGTAACAGTACATGCTAGGCTCATCTAAGTGCTGTAGCTAAGTGCTCAGCTCTCTCTGTGCCTGGTTATTAGTGCTTAGTTCAAGCTCCCCATTCTAATTCCCTTGCCA
chr1	23106157	23106276	+	4933415F23Rik-201	GCTTTGCCTCTCAAAAGTTCATATGGTGTGAGCTTCAGGGCAGTTAAGGGAAATTTTGGAAGTGGTAGAGGGAAGAAGACATGTCTCTCACTACTTGCCTGATATTTTCGCAACTTTGTG
chr1	23112184	23112303	-	4933415F23Rik-201	GAGAATAATTGCTGTTATTTTGAGGCAATTTATTGTGTTGTCTTGGCTTCCCTTTATGGAAAACTGTAGAGACAAATGGAAGATTCCTCCAGGCCTGTCCATATGAAAAAAAGTCTGTCC
chr1	23254462	23254581	-	SNORA17.606-201	CATTGGTAGCTGACTGTGGTCCTTCTTCAGGGACGTGGGCGCTACTGATTGCTTTCCAATGCTCTATGGATGGCACCACACTCAGGTACATATGTTGGCACTAATTGGAAACAGTGGTTT
chr1	23260470	23260589	+	Gm6420-201	CCTCTTTATAAATTAATCACAAAAGTAATTTAGTTCTTGATTATGTGGGTATAAATTTGACACCACTGCTATAATTCTCATGCAAAGCTATGCACATTAGCAGGCCCAGAGTATATTAAT
chr1	23264787	23264906	-	Gm6420-201	TAAAGAATGTATTGGCTCTGTATGTACATGTTCAAGTACCACAGTTTTCTCACTTTGTGAGAGTGCCGCTTTTATAGCAGGTGCTCCGCTGGCTATTTTCTCCCCACCATGGAGCTTAGA
chr1	23278726	23278845	+	Mir30a-201	GCTTCCCTACTTTGGTGTTTATGTTGAATGCTCTGTACATAATAGAAGCATTTTCCTTGTTAAATTTTCTCAAAGGATTTCGATAAACTTACTCATGTTCTAGTCCTAGTAAGTCACTTG
chr1	23279118	23279237	-	Mir30a-201	ACATCCTCGACTGGAAGCTGTGAAGCCACAAATGGGCTTTCAGTCGGATGTTTGCAGCTGCCTACTGCCTCCAACTTCAAGGAGTAATTATCTTGTTGGCTGAAACCAATACCTTGCTTT
chr1	23296752	23296871	+	Mir30c-2-201	GCTTTGGTGATGCTTAAAGACCAGAACTAAAGTTATGTTCAAGATTATGTTTAGTTCTTACAGACTGTTTGACAGTTTAAATCCTTAAATGATTGTGATTAAGGCAGTTTCCTTTCATTC
chr1	23300741	23300860	-	Mir30c-2-201	TACTTTGAAACCTTTGTTCAAATTTATAGCTTTATCTTCACATATTTGTATAATTACCGATGCTGTAAACACTTTAAAAGAATATGAGTAAATATCAGTGTTCTATTGGAAAAATAAAAA
chr1	23389078	23389197	+	Ogfrl1-201	GCTTGGTTGGATCAACAAGTCTTCTGGGTGAACGTAAATGTTAAAGGAATACTCAAGTCGTTGAAAGGTTTCTCTTGGGGAAATGAACGGTGTTATTTTAAGTTTGCTCAGGAACCTTCT
chr1	23390315	23390434	-	Ogfrl1-201	TCAGCAGACCGGTCCTGCCCACACCCCCGCCCCCACTGGCTGCTCCAAGAGGAAGACAAATTAGCCACAGCAGAAGACAAAAGCTAATCTTGACAGTGCACCCTCTAAACAGGAAATCCA
chr1	23764253	23764372	+	B3gat2-002,B3gat2-001,B3gat2-003	GCTTCATTAGTACAGGAGAAGCAACACTCACTTTGCTACACAAATAATTAGAGAGATTAAATGAGAATAAACACTGAGAGGAACTGCCGAGGCTCTGAAGTTGGGTAATTATTTTAATTA
chr1	23771221	23771340	-	B3gat2-002,B3gat2-001,B3gat2-003	TGTGTCCAGCAATCAAATGCCCTAAGTGCCCCCCACCTAGTGTCACCTAGTGTCAGGTTGCTTTCCTAGCCTCAGGACAATGACTATACCCTTCCCGTTTAAAAAGTATTTGCCACCCTT
chr1	23926314	23926433	+	Smap1-001,Smap1-003	AAAGTAAGAAAACAGAACTTCACCACTTACATTTATTATGGTTACTGACATATAGAACAACAGATTCAAAGTCATACAAAAAGCCAAGGAGGATTTTACTCTAAGAATATGTCAAAATGG
chr1	24007410	24007529	+	1110058L19Rik-001	GCTTGTCTACTGGCACTCTAAGGAATCGTGGTTTGAATGTGATAGCCAGGGACTAATAAATGAAGAGACTGATACACATTGCCCCATGTCTGCCTCTTGTCTATCTCGCGTCCGCTCTCT
chr1	24021117	24021236	-	1110058L19Rik-001	AGGGAACAGAGACAATAAATACTGAAGGCAGAAGACCCGGATCCTCGCTTTAATCTTGTATTTGTCAATATCTTTGAGCTTTAGTAACTGAATGAGCAAATAAGACTCAGGTTGCCTTGA
chr1	24106200	24106319	+	Fam135a-201,Fam135a-202	TATAGGAAAAAGGAGTTTTATGGCTTAAAAAACAAAACACCAACATTAAAGAACTAAAATCGGTTCGGTGGTTAGGAGCGGCTGGACCGAAAGCAATGAGGCGGGGGGACCAAAAGAGGT
chr1	24107551	24107670	-	Fam135a-201,Fam135a-202	CGCGCCTCTGCCAGGGCAGTGGGTCGGTGCTGCCCCAGCAGTCGCTAATGGGGCCATCCATGGTGTGGCCATGCGTGCAGCTGATCTATTAGTGTCTTGATTGATGACATCTTAAATAGA
chr1	24182233	24182352	+	Col9a1-001,Col9a1-002,Col9a1-201,Col9a1-202	GCTTAAGGCCCTTTGACTTAAGGGTACCGCTTGATCTAAACAAGGATAGTGTGGAGTTTGAGTCTTTCTCCTGTGAGAATTTCATGTTACATTAGGAAATATAGTCAATGCTAGCTAAGA
chr1	24184242	24184361	-	Col9a1-001,Col9a1-002,Col9a1-201,Col9a1-202	TACTGTGCCCTTATAACAACTTTCAAAGCCTCTACTGTGCCCTATAGCTGTTCTAAAAGCCTGCACTGTATTCCTATAGTAGCTTGCTGCATTTCTCTGGTTAAATCCCCCACATCCTGG
chr1	24549298	24549417	+	SNORA64.1-201	GCTTTAAAGAAAAATTTGTATAGTTAAAAGTAAGGCGTTAAGAACTATATTTGCCTCTACCGACTTGGCTTCTTGCTTAGAAGACACACACGCAATCACGTGATGCGGTACAGAATAATT
chr1	24556626	24556745	-	SNORA64.1-201	AAAAGGCGTAATTGTCGATTATAGACAGACAGTGCTCCCAAGGCTAACTCTCCAGCCAGTTTCAGATCCCGGAGCCTAAAGTAAAGCTGCCTTTTAAAAAGTGCTATTTCAGTAGACCTA
chr1	24593635	24593754	+	Col19a1-001,Col19a1-003	TCCTCCTCCGCGACAGCCTAAGCCGGGCTTGGGACCCCCGCGCGGGTCGAAGTGGGTAACTCCACCGGGTACACGAGCGTCCGAGCTTTGCGTCCTGGCTTTCACCTCTCCCGGTTACAG
chr1	24598182	24598301	-	Col19a1-001,Col19a1-003	CAGCTCCCTTGACATACACCCTCCCCCACCTTGTACAGCCTGGTGTACAGTGCGCGCTGCTTCAGTGACAATCTGTGGCCCTTTAACACATTTCCAAGCCTGTCTGTCTGGTTGACTGCA
chr1	24608138	24608257	+	Gm10222-201	GCTTATCTAGCAAGGAACAAGGTAGAGAGTGTCGCAGAAATAAAGGCATGATATTGATCATATTAGAAAGTGACACAAGCAAGCAACAGAAACTAAGCAGGAGGTGGGGCAGAGCTTCCA
chr1	24682617	24682736	+	Lmbrd1-201	TATGCATATTTGTGTACACAGTTTTGGCAATCCTTTGCTAAAAAAATAACTAACGGATTAGAAGCAATCTCATATGACAGAAATCCATAGTCTGGATCTGAAACATGAGGCAAACACTTG
chr1	24737573	24737692	-	Lmbrd1-201	ATATGGATATACTGAATTAGGCAGCATCATATATTACACTTATTAAACACAGATCTGGTCAGAAATGTCCTGAGAAGTCCTAAGTATTGAAAAGTTGTCAAGCTCACACTACTGTGTTCA
chr1	25336374	25336493	+	U6.166-201	ATACGTGCTGCCGAAGCGAGGACAAGGCTACAACTTCTTAGCCATCCACCTGGAAATAAATTTCTTTATGTGTGAAAAAAAAACTTACATTATTTAAAGTTTGAATCATTGTGATTGAAC
chr1	25349381	25349500	-	U6.166-201	CTTCACGGTGTCCCAGAAACACTGGCATTCTCTCTGACCTTTGGTCTGTCTGTTCTCAAGGCCTAGGATGATTGGGCCAGATACCCAGCTCAAATGCTCTGGCTGCCCTGAAGACAACAA
chr1	25506784	25506903	+	U6.576-201	CACACACACATCCCTGCACCGCAATCTGATAGAGGTAATTTTTTAACTAAGATTGTCTTCCCAGACAATTCTAGAATGTAACAAGTTTTTGCTTTAGAGGTTTATTTCTTTACTTTTATA
chr1	25510251	25510370	-	U6.576-201	AGAGTTCTGGGAATGCACCTTTCTTGCACAACTTTTGTTCCCAAGGAGTGGGCTTTTCAGTTATATAGCTGCCTTTGATGACCCTCTAAGTGACTTTTCACCCACATTTTTGCAAGCAAG
chr1	25873452	25873571	+	Bai3-006,Bai3-001,Bai3-002,Bai3-008,Bai3-201	AATCTAAAAGACAGACCCACGGAATCAGTCACGGCAGTCTTATCATAAATCATACTCTAACCATTGTCCTGACTGGATGTCAAATAGTCTGCATGACCATGCTCTTTCTTGTTAGATGTT
chr1	25889328	25889447	-	Bai3-006,Bai3-001,Bai3-002,Bai3-008,Bai3-201	TCAAGAATAACAAGAGGGACTATATAAGGAGAAACTGGTCTCTAAGCCCTGACGACACAGTCCAAAGCCAACCCAAGAAGGCATCACATTGTTTTCTGCCTGCATGGAGTTCCGTGGGAA
chr1	26624290	26624409	-	SNORA17.380-201	GCCTCTGAAGCATTAGGAGGTCTCTTACCATCAAATGCCAAGTGGAAATCTCTGGACTGGGCTGTGGTGTGGATATACTCCGATGTGTCTGAGGTCTCTGCAGAACTAACTTTACCTATC
chr1	26744502	26744621	+	4931408C20Rik-201	AGATAGATCTCTGTTCATGTATTGTTTCTCTGCTTGATCCCCACAATTTTTCTGCCTTCTGTCTGCTTGAGTCCACTAGGATCTTATTTGTTGATAAAGTAGGCTTTTTTATGGAACTTG
chr1	27096818	27096937	+	Gm11161-201	GCTTAAAGGTAAGTCCCTATTGCAAAAGTCACTGAAAATATATGTCTTGGCACAGGATGCTTTTGAGTTGGATCTAATCTGAAAACCTCCTTATAGTCTATATTCCAAGGTATCAGAAAG
chr1	27100901	27101020	-	Gm11161-201	ATTCTAGATTCTTGAGTATGTCCCCAGGAATAGAGACACTGAAGACTTACAAACTAGGATTGCTGCATCTCATTTTTGTAATCATTAAATCATTATCATGTATCAACAGACAACTACGTG
chr1	27127975	27128094	+	AC153790.1-201	GGCCTACTGCTGAAGACAACTCTTACCAAACACATTGCTCAAGGGAATTTAGCTGGTGTTCAGCTATAATCTCAACTCTGGAGTAGTATTTAGGGTGCTGGAAAATACTCTGTAAGAAGC
chr1	28835195	28835314	+	Gm597-201	GCTTGGTGGCACAGGTTGGTAGGACAATGTCTGGTCCTGACAAAACTGTGGAGGTTCTTTAGCTAAACCTAGAGCTTGGGCACTGTCAAGTTTACTACTAAACCTCACTGTTTTACTTTC
chr1	28837545	28837664	-	Gm597-201	ACATGGTCAAGCAGTGATTAACTTTCACATGTATTATGTCATACCATGCAAATATAAAGACAAAATTACTAAAGAACAATATATATTCTCTTCATGATCCAAAACATTTGGTGTCCCCAA
chr1	28908581	28908700	+	Gm17684-201	GCTTAATCTGCTTTTTGTTCCTCTATAGAGCTAAAGATAAAAGAGAATGAAAAAGATTGTAAGGTAGTGAAGAATAAAAGTCAGGCACATGGAGAGACTCTGAATTCAATTTGTTTTGTG
chr1	28924777	28924896	-	Gm17684-201	CATAAAGACAAATCAATGAGTAAGGAGAATTCAGATAACTTCTAGATCAGAGTCTCACAAAGCATACAGCCTTGGTTGCCAATGCCCAGACATGGAAACTAAGCCTTATTGTGGAGGCAC
chr1	29357399	29357518	+	AC163659.2-201	GCTTTAGAAACCATAATGTTAGAAACCACCATAAGTAGATAAAAGGTGAGGGGGATCAGTGAGGTTTTGATTTCAAATATCTCTGGAATGTCAACCAGCCGACATTCAGGAAGAAACAGA
chr1	29417022	29417141	+	AC163659.1-201	GCTTTAGTCCTTTGTCAATCTGCCTAGATTACACTGGTGTAATTTGTTATTGAATTTAATCACAGGATATGACATGAAGAGACCTGGAAAGAATCTCCTGTGTTCCAGACACAATTTTTC
chr1	29419728	29419847	-	AC163659.1-201	AAATATTCTTCTACAAAATACTGAAAGCAAAAAGGTAAATGTACTGAAAACTCATGGACTGCAGTACCATGGTAGCAATCACTTATATGATATTTGACTTTCACTGATGTCTTAAGGTTA
chr1	30777178	30777297	-	Gm9898-201	AGCTGCCCCTGGAGGCAGGATGTATGGGTGAGTCGGCCCTGAGGTTGTGAGTGCAGGAAACCTGACCCTGCCACTCAATTACCATGGGGTGGCAAGGGCACAAAGGTGACAACCCCTCTC
chr1	30928959	30929078	+	Phf3-202,Phf3-201,Phf3-203	AAATAAAACTTAAAATTTCCGGTCTTAATTCATTTTAAATGGCGCATTTCGCCTATGCAACAAGTCTTTCTGCTGCTAATGAATTATCTCTGTGGCTTCATCAGAGCAAAGGTTCCTCAA
chr1	30931767	30931886	-	Phf3-202,Phf3-201,Phf3-203	AGTATGCTTTGCATAGTAAGATCAGCATGAGGTAGAACAAGCCACAGGCATGTGTTGACCTGCTCTTTACCTTCTCTGTCTTCTGGTAAGTTCGTAGCTAATAGCAAACATCTACAAAGA
chr1	31004132	31004251	+	Ptp4a1-001,Ptp4a1-005	GCTTCTCAGTCTGCAATTGGCACTGTCACTAACCTCTGGAGTGAAGTGTGTGGGAGGGAGGGTGGGTTCCATCCCAATCGATCAGACTTAAACAAGACGCTAGGACTCATCAGTAGGGAG
chr1	31007176	31007295	-	Ptp4a1-001,Ptp4a1-005	CACCCCTAAACTGCTGATTCTGGCAACTGCAGTTGGCTCGTTTGTGGCATTTCGAAATCACATGCATCCTTTGTACTGCTGCTCATTCTCAGATAATGAAAGGTTAGCTTTTGCTAAGGG
chr1	31044884	31045003	-	Gm5698-001	CGAGAAATCAACACAATCCAAGAGACACTACTAGAATAAGCAATGTTTGGAAATTGTAACATAGATGTCAAAAGAAAATACTGTGGGTAATCCAGTGTGATACCCACTACTCAGAATTAA
chr1	31053936	31054055	+	Gm5699-001	GCTTATTGAAATAAGACCAGACCATTAATTGGGATGATGTGCTAGGATTTTTTTCATTTTTCCTGTTTTCAACAACCATAGCAGTTACCTCTTATGTGACCTGAGTCAAGTTAACTGTTT
chr1	31233034	31233153	+	Lgsn-001	GCTTTGTGTCCCTTTGTTTGCAGGGAGTCAGGCATAAATGAGCATTTGCTGCTGGGCTATTCTAGGGCATGGCTCATATCCTGTGCCTTGGGCATGACAGAGTCTGTGTTTATCTTTTAT
chr1	31233530	31233649	-	Lgsn-001	CTTAGTTTGAGCAATCACTTACAGTAACTTCATTAGGCACCAGGGTTTAGAAGAATAAACACACCATAAAATTTTATTTCAATCTTGGTTACTAATGAGAGAATAGTCTGTGTGTCTTAA
chr1	31279287	31279406	+	4931428L18Rik-001,4931428L18Rik-002	GCTTGCAGGACAAATGGTAACATCCTGCTCTTACCTCTGTGGCTGAGCCAGCTGGGTATCTGGTCTTCAAAGTAAAGGCAGAGGTGGGGAGAGGCAGTCTGAGAGAAGCGGGAGGACCCG
chr1	31286998	31287117	-	4931428L18Rik-001,4931428L18Rik-002	GTAAGCTGGAAGAAGCCAGATTCACAGTCATCCTTATATCTTTCTGGTGAAAATCATCACATGGTTTTTCTGCTTTACTCATCAGAATGGAATACTATGCGAACTGCTGATGTATACTGA
chr1	31317026	31317145	-	SNORA17.261-201	TGACACTCATTCTGCAGGAGAGAACCCATGCCTAGTACTATAAACGAGATCATTAACATGTGGCTTTGAAAGTCATAGACCCTAGGGCATGCTTACAACTGTTGTTTAGTCAAACTAACA
chr1	31708657	31708776	+	U6.745-201	TTTTTTCAGTATTTTGAGGATACCTACTTCATCTTCTTATTTTATAGGACTTTACAGGACAATGTTCACTCTTTTTCTGCTTGTGACATTTAGACTTACTTAGAAATTTTGCCTTCATAG
chr1	31716826	31716945	-	U6.745-201	CAAACAACAGAAAAAAACCAACAAAATGAACACAGTGCATAACTGTAATTGGCGAATGTAATAATATATACTATACATCGCAATTATTTAAAGTTTTAGATAGTTACTTTTCCTTGTAGA
chr1	32228410	32228529	+	Khdrbs2-201	GCTTCATACTACTTACATTTGAATTTTAGCCTCAGCTTTAGCATAGCTATGAGGTATATTACACCGACTACAGAAGCAAAACCTGGTATCTCTGGGTTGCTCAGTGTTTTTCTGAGCTGG
chr1	32235667	32235786	-	Khdrbs2-201	GACTGCACTCATAACGCACAGCAAATTATCAGCATTGAATCAACTGTATCCACTATGAAAGCTGTTCAGATAGTGCTTTTCAGCCCACTCACAGAAAGTTTTTCTTCAGCCGACTTCAGA
chr1	32270924	32271043	-	U6.101-201	ATCATTTCCCTCAGAAGTCTGTGCTCCCATCACTTTTCAAAACCAATGAAAAATGAAAGTATAAAAAAAATGTCCTTGATGTTGGGCATCTCAACAGTTTACATCTATGGAACACTCACA
chr1	32623110	32623229	+	U7.108-201	AAAACCATCCAGCACACTGGAGCAATACTAACTAGATCCTCCTTGACCTCTTAGAATTTATTGCAATAAACCTTTCTAGACCATGTGACAACACCTGATTATTGGATCCAGGTTGTCTCT
chr1	32626327	32626446	-	U7.108-201	AGGTGAGGAAGGAAAGAAATAGTTCTTCATTGCTGTTATTTTATAAGCTCCTTATTTTAAATACACATAAACTATAAAATAAATTATTCAAATTCGTTCTCTATCTATTAGTGATGGAAT
chr1	33243217	33243336	+	U6.771-201	GCTTGGAAAATGTTAATGAAGTAGTGTCCTTGTTAAATACTGCCTCTGACTTCCTAAAGCAGGCCAGGAATTGTAGGCAGCTCTGCCATTTGCTACACCTGGATGAAACTCTGAGAAAAC
chr1	33250929	33251048	-	U6.771-201	ATGGAAAGCCTCTAAGATGCAGCAGTAAAGGACTTGCAATTCCTTTAATCATGATGGAGGCTCACAACGACATGACTTCACTCTCTGAAATAGTTTACATCAATATTTATGACTATAAAA
chr1	33347503	33347622	+	U6.266-201	GCTTGCTTGCTGTTCACACTCACAAGTGGTCTCACAGGTGTCAACTGTCACCTAGAATTCAGCCCATGCTTCTCCAATAGTTTTGCCAAAGCTCTTTCCCCTCAAGACTGAATCCCTTTA
chr1	33352921	33353040	-	U6.266-201	GACCCTGTACTACTTCATTTGGACCTCATTGCTCTCTACAAACCATAGCGAAACAGTCTCATTTGTCACTTTTTCAGTACTATTATTTTGTTGGAGTACCATTATTTTTAAGCATTGCTA
chr1	33726501	33726620	+	Prim2-201,Prim2-202	GCTTCCAACTCCACGGCTTCTCTCCGTCCCAAATAAAGCCGCAGTAGATTGTTTAACCAGCCAGCAGCCAGGCTGAAAGAAACACCCGCGCTGACAGCCGCTCTCTCCCAGTGGCGGGAG
chr1	33726955	33727074	-	Prim2-201,Prim2-202	TTTGTTTTCCAGAACCCCAGGTGCCCTCTCTGCGCGGAGACGCCTTTGGGCTTGGGGCTGCAGTGCAAACGGCAAACATTCCCGCGCTGCAGCCAGAGTCAGGGTAACTGAGGCTCCGGA
chr1	33775876	33775995	+	Rab23-001,Rab23-003	GCTTCTGTCATTGTGTGTTGTTAATGCTTACAGCTGCAGAGGCTCCTTTTCATGGCTGTGTAGTGGTTCCATTACACAACGGAGAGGTATTAGTTCATTGACATCTTTTGGGTTATTTCC
chr1	33779380	33779499	-	Rab23-001,Rab23-003	ACTGCTCTGAGGTTTCGGATCATGGATGGTTAGCTCTTCTCAGGAGACCCACTTTAACAAGTACTTCTAGAAGATTCTTAGGACCATGCAAGTTTCTGAAGTGCCCAGGGCAACTCTGGA
chr1	33805163	33805282	+	Bag2-001	GCTTCCACCCTGTGTGAATTGGCAAAACAAAACAGTTGTTATAGGGACAGTGTCCTTCCTGGTAATTGTCCTCGGCTGCCATCTCAATCAGCTCAAGTTTAAAGGACAGCAAGGACACTT
chr1	33816311	33816430	-	Bag2-001	AGCCTCTCCCATCAACACAGCATTCAAGCACAGTAGGCTGTACCATAAGCTCTCCCAAACCTCCAGTGGCTCATCAGGGTAAACAAGGCAGCATCTCTCAAAGTCAGGGGCCATCTTGTA
chr1	33866485	33866604	+	Zfp451-003,Zfp451-001,Zfp451-010,Zfp451-008,Zfp451-007,Zfp451-004	GCTTTTAATGTGATAAACCATTTGCATTCCTGCAATTAAAATGCCAATTCTAAAAATGAAACCACCAACATTTTTATTTAGAAAAAGATGTAAATACATTAAAATACCACTCACAAGTGT
chr1	33961831	33961950	+	Bend6-001,Bend6-003,Bend6-201	GCTTCCTTCTCATATATGAGTCCTTCTCCTTTCCGCTCATAGTGTGTACCTTATAGACGGGGAAAGTGCCAGGCTCTGATCTCTAAGCAGGAGTTGGTACAGGTTGGTTTTGCCTGCTCT
chr1	33966592	33966711	-	Bend6-001,Bend6-003,Bend6-201	GTGGTGTCTAGCCCCCTACTACAGTTTTGTTAGTTACCTGAAGTTACTTCACATCTTGTTTGACTTGTTCATCAGAGGTTTTATTGCACCCCGGATTCCTTGCTAGACTGTGATTATTTA
chr1	34037583	34037702	+	U6.546-201	GCTTGCCTGGGAATTTTATTTGTATTATTTAGCTTTTTTTAAGAAATGACATGGATAGTTGAGTGGTTTTATTCTTTGCTTTTTAGCTGTTTGTACAGATGAGTTTGTCCTTTCTGAAAG
chr1	34039848	34039967	-	U6.546-201	GGCTCACCTCCCTTGTCAGGTCCTCCTTCCATTCATAAAGTTGTCTTGAACAGTAAGGTTTGTGACAGTGCTGACACTGGATGTCCTCTTTCTTAGGATTTGACTTGGGGTCCCCCCAGA
chr1	34460290	34460409	+	Gm11158-201	AAAATTTTCCTTGAGCTTCCTTCTGAGCCTATTATAAAGTGATTATAAAATCCTTTATTGATGAGACTAGAGAACCCAAAAGGTGACCTCCAGTTTCCTTGGTAACAGTAGGACACATGT
chr1	34460317	34460436	-	Gm11158-201	CCTATTATAAAGTGATTATAAAATCCTTTATTGATGAGACTAGAGAACCCAAAAGGTGACCTCCAGTTTCCTTGGTAACAGTAGGACACATGTTTTCATGGTTGTGTATAAGAGAAGTCA
chr1	34486208	34486327	+	AC106841.1-201	GCTTTACCGTCCATGATCCAAGTGGCTTCTGCATTTGGCAGAGGCCCGGGCTATTAGGTCTTTCCCAACTCTGTGCACCTGGCTTAGTATGCCCACACAATCATGTACTGGGGTCTCCAA
chr1	34505263	34505382	-	AC106841.1-201	GTTTAAATAGAGGTCCAGAAGTGTGCATAGCTGAGCAGTCCTGGCCAGAGTGTGCTGCCATATGTCGCTATGGACTCTGGCCATGTGTTTATCGTTGGGCTCCAGGGTCCTGCTAGTTGG
chr1	34507939	34508058	+	Ptpn18-201,Ptpn18-202	GCTTGCCAAGAGGCTTGTCTCCTAGGTGCGTCCACATGCTGTCCAACCGGCAGTTAAGCCGACCACCACGGCTCCACTGCGCCTCAGCTTGACCCCTAAACAGATCACTTTTAAGCAGTA
chr1	34516664	34516783	-	Ptpn18-201,Ptpn18-202	GCAGCATGAGTCGCCATACGGACTTGGTGAGGAGCTTCTTGGAGCAGCTGGAGGCCCGGGACTACCGGGAGGGGGCAATCCTCGCTCGTGAGTTCAGCGTGAGTGACACTCCAGCCATCA
chr1	34551901	34552020	+	Prss39-201	GCCTGCCTCTGCCTCTGGTAGTGTTGGAATGAAAGGAGTCTGCCACTGAGCCTGGCTCAGAATCTTCTTAAAAGACAGCTATACTGCAAAAACTGTCCTTGTCAATCCAGGTTCTAAGAC
chr1	34556486	34556605	-	Prss39-201	TAGGTCTTCCTAAAAGCTCTGAAAAGCAATTGTTATGCAGCCCTAAGAGGGATCCGGTCAGGGCTGGAAGTGAGTAGTCTTTTTGTCTCCAAGATGAAGCAGTGCAGTTGGATGTACGTC
chr1	34600758	34600877	-	Cfc1-201	AGGGGGCACCAGGCAGAAGACGGCTTTAGAGAGAATAACTACAGACATCTCTTTGTTCCTGTGGTCAGTCCTGTAGCCATATATTTTGTATATTCTCTGTGTTCTTTTCCAGACCTGAAA
chr1	34612776	34612895	+	Prss40-002,Prss40-001	GCTTGTTTAAGCCGCCCGAGCGAGCAGGTTGCACTTACTGCGCAGATGGATTTTGACATGTCATAGTCAGCAGCACACACCATATCATCATATATGTAGTAGCTTCTACCGGATCCCGGA
chr1	34630753	34630872	+	1700101I19Rik-201	GCTTCTACAATACAGATTATAGCAAAGCCAGAGTTAACCAAGAAAGAGGGAAATGATCTGAGAAAGCCTATGACAAAGCCTATGCATGAAGCGAGCAAGGCTCAACAGAGGCAGAAACAG
chr1	34639333	34639452	-	1700101I19Rik-201	GGATTAGACATTTTGATGTGAACACTGATTGAAGCGACAGGCCGCTGCCTAGGACTGAGGTCTCCAGTGTGCTGTCTTGAAGTTTGCTACTCGGTCTTATTGCATACACAGTGGCAATGA
chr1	34763463	34763582	+	Arhgef4-004,Arhgef4-005,Arhgef4-006,Arhgef4-001,Arhgef4-201	GCTTTATTTGCTGGATGGGGCATGGTAATCGCATGCTCAAAGGCAGCCAGATGTGACACAAGTCAGAGCTCGCAACTATGGCAAAGCTCTGACCACCTTATCTGGCTCAACTGGCAAAGG
chr1	34782415	34782534	-	Arhgef4-004,Arhgef4-005,Arhgef4-006,Arhgef4-001,Arhgef4-201	CTTAACACCCTTTGCATCACTTTTAAGGTAAAATTTAAAAAAAAACATTCAATATTAAAAGACACCATAGGGAAATTTACTTCACTGAATCCAAATACAGAATACAATATAACATTATAA
chr1	34898866	34898985	+	Fam168b-001,Fam168b-201,Fam168b-202	GCTTTTCTCACATGTCAAAACATTCCAAAAATGCTGCACGAGTAAACTACAGACACTACCGAAAAAAAAAAAATGAGCCAGCTTTATACAAAGACTAAAGAAAGCAAGCCCTTCAACGAT
chr1	34900242	34900361	-	Fam168b-001,Fam168b-201,Fam168b-202	GTGATCCTCTCTAGCTGGAGTTACAGGGGATTTCTAGCTTTCCTACGTGCGGTGGTGATGGAAACTTCTCTGAGCCATCTCTGGGATTCCCCACCCCCCTTTAAAAAGATGTATTCGTTT
chr1	34902559	34902678	+	Plekhb2-001,Plekhb2-003,Plekhb2-201	GAATAGCCATCACACTTATAAAATTAAACAAGTACACACTTATTCCAGAGAGCTTTCCTTATAACAGTACAAAACAGGAAGCTCCCTCCAGATGTTATTTTGGGATCTGGGATAGAGGGC
chr1	34910131	34910250	-	Plekhb2-001,Plekhb2-003,Plekhb2-201	TTAAAGAATGATTTGATTAGTGTCAGCAACTGACCCAAAACTGGACAGTGCGAGCCGAGAGAGGAAAGATGCAATTAGATTGATATTTCTTATGCAGCCCAGGCTCAGGGGTAGCCATGC
chr1	35232343	35232462	+	SNORA17.48-201	GCTTGCCATTAATACATGGACAATGGAATAGGTTTTGGGTTAGTGTGTATATAAAATACACTGTTTCCTTTTATTTTCAACATTTCTGTACATTTATAGTAAAAGTGAGTCTTTTAAGGT
chr1	35245383	35245502	-	SNORA17.48-201	CGTGGCATTATGGTGGAAGGAAAGGGTGGATGGCAGCATGTCCCAGATGTGGATACAGACAGCAGTGAGATACAAACTTGAGCCTAGGAGGAAACATTCAGACAATGACTAGAGTGAGCA
chr1	35814625	35814744	+	U6.70-201	GCTTCCCTGTCCCTGGTAACAACCAAATTCAGACAGCTTCTACTCCTGTATTCTCAGTGTATCATGTTATGAAGAAGAGAGACACCAGTCCTGCCTGAACTGGTGTTGGGTGCGTGTATA
chr1	35822267	35822386	-	U6.70-201	ACTGTTTTTCCTTATGGCAGAGGGACAAATATAATACAGCAGTCTTTTACATATTTCTGGTCTTTGTATACTTACAGGGTAACTTACATCCTGATGGGTATTTAAACTACTAGGCAGTGA
chr1	36124601	36124720	+	Hs6st1-001	CCTCTGGTCTCTGCACACATTTCGGTTTATCTTCAACTGAGGGCTTTGGGTCATTGTCCCAGTGCCTCCAGGGGACTGGTGATATCCACGTAAGAGCCGGATCCATGCCCTTAACGTCTC
chr1	36127680	36127799	-	Hs6st1-001	GGATGAAGAATGCAGGGTGGTCTACTGATTCCCCCCTCCTTGGGGGAGGGGAGGGCGGGACTTGCTGACTCAGCAACAATGGGCAATGTGGGGAGGGGCCCCCAGGGCTCGTGGTTCCAA
chr1	36300344	36300463	+	Uggt1-001	GCTTGCACGGGCACAGATGTTTCCAAGGCACTGCAAGGGCAAGATCATAGGTCTCAGAACAAACAAAACACTCTCTCCATTTCAAACCTGGCAACAAATGCAGAACAAGAGAGCTTTCAG
chr1	36325234	36325353	+	Neurl3-201	AATCCCAGCATTTGGGAGAGTGTTTAGAATAAGTTTGAGGGTAGATTAGGCTATATGAGACTTGTGAGAGAGGGGCGTGGTTCATGAATATACTCTCCTAATTTGGAAAATGGTCAATGT
chr1	36332093	36332212	-	Neurl3-201	TAATTGACAGTCACTCGTGGGCTCAACTTCTGCCTCCACCCTTCAGTGCTGGTGAGATGGCCCTGACCTGCTGCTAAGTCTGACCCAGGGACCCACATGGTATATGGAGAAGACTGACAG
chr1	36363004	36363123	+	Arid5a-007,Arid5a-001,Arid5a-002,Arid5a-003,Arid5a-004,Arid5a-010,Arid5a-011,Arid5a-201	GCTTGAGCAACTGAAGTGTTTGTGCTTTTAGGAAGGCAAATGGAGGTATCATTCCTCAGCAGGGTTTATTGGCTGTTGTAAATTACTTTCTGTTGCAAAGAGTTGCCTCAGGAGACAATT
chr1	36375879	36375998	-	Arid5a-007,Arid5a-001,Arid5a-002,Arid5a-003,Arid5a-004,Arid5a-010,Arid5a-011,Arid5a-201	CAGCTTCCCTGCCAGGGATCCTCGAGGGACAGCACAGAACAGCTGGGCCCAGTATCTGGACCCTCTCCACCACTCACGGGTGCTAGTAGCTGCCCTGAGGCCTACAAGCGGCTCTTGTCA
chr1	36425418	36425537	+	4632411B12Rik-201,4632411B12Rik-202	GCTTCATTGCTTTGGGCTGAGGTCAAGGGGACTCTCCTAGGGTCACGCTCCACCAAAGGTTTGCATCAACCTCATGGTACTCCGGAGTTTTGGGAAGAGAAAAACTAGAGCCCGCCCTCA
chr1	36426194	36426313	-	4632411B12Rik-201,4632411B12Rik-202	AGGACAAAGAGCAAGATAGTTCAGACCACCCCAGCGCTCGGTGTCCCCTTCCCTGTTACAGAGCTGGGTTCAATTTGCAGTGTGCGGGTGGGGTTTATTTCAGCCCATCGGGGTTTATAA
chr1	36471400	36471519	+	Fer1l5-001	CACACACACAAAGATTCTGCCTCCTCAGGTTCAGATAGAGTGTGAGGTTCACTTTTGAGTCCTGTCCATACGGATGGACAAGGAACGCTAGGAAGCACAGTCCCTCTCCTTCACCCCTCC
chr1	36473574	36473693	-	Fer1l5-001	CATGCCCAAGTCATGGTGATGCAGCGTCTCAGGCTGTTTACACCCACACAGGCACCCCCGTGGGTCCATAACCTCCCTGCTCCCATGCCCCCACCCTCTCTGGCCAACTCTGACTGATTC
chr1	36502060	36502179	+	Lman2l-001,Lman2l-002,Lman2l-005	GTCTCGAAGCCGCCGCCATCTTTCCCACCGCCGGCCCTTCATCAAAAAGCCCGCCCCGTGGCCCAACCCATTGGCCTGCGGAACCATCGGCCCGATCTCCCATTGGCTCCTGGAGAGTTC
chr1	36528607	36528726	+	Cnnm4-001,Cnnm4-201	CTGCTGCTGCTATGGACGCGGGCGGCCAGCGGCCAGAGCAGCCCCCAGCAGAGCGTGATCCTAGGCATGAGGCTAGCGAGCTGCAACAAGTCGTGCGGGATGAACCCGGATGGCATCATC
chr1	36530520	36530639	-	Cnnm4-001,Cnnm4-201	AGGGTAGAACCGTCAGTCACCCTCCAGCCCACAAGCAAAACTGGGAGGTCTCTCCTCGGCTCCCAACTCAGAACAGTGCCAACGTGCAGTTCCCGCTGCTTAGCAGAAGCGTGGAGAGCA
chr1	36568052	36568171	+	Cnnm3-001,Cnnm3-002	GCTTAATTACATGAAACAAGTGTGAAGATTCAAGGAAACAGATTTTTCTGGGTTTGAGTATTTACTATGGACCTTCCTATCAAGGCATCTTCCTCAAAAGCAGGTGTCTGTCTTGATATC
chr1	36572433	36572552	-	Cnnm3-001,Cnnm3-002	GTGGGATCGGGGAGGGGGGTGAGCAGGGGAGGTATTCATCATAGTGTCCCATTCCTCTGCAGCTCAGGTTAGGGCGGTGGAAGGGCGAGGGGCATCCCTGTCTGGAGAGAGCTGAATTTA
chr1	36585305	36585424	+	Ankrd23-202,Ankrd23-203,Ankrd23-201	GACAGCTGGTGACTTGCAAAACTTAAACTCTTGGCCCTTTGCCAAGTTTTCTGAGCCCTGGCCTCCTATTCAAATGGTAAATCTTCCCCATAGTATGTTTGGGTGGATTTGTGTGGCACC
chr1	36592519	36592638	-	Ankrd23-202,Ankrd23-203,Ankrd23-201	ATCCTTACCAACTGCTCAATGCTGATGAAGTCCATGGTCCCCCCTTGCTCTCCATGCACCTAGCGAATTGAGCTCAGCTCTTTTATGGGAGAGCACTCTCTTGGGGGAGGGAAAGGACAA
chr1	36600603	36600722	+	Ankrd39-201	GCTTAGCATGGTTATTAGAAACAGTTGAACAGATAATCAAGGTCATTGTATCAAAGAGGCAGAGTAGTTACAGACAGCCGAACAGGAGGCGGGGTTATTATAGACAGACGAACAAGGAGG
chr1	36605749	36605868	-	Ankrd39-201	TCCCCCTGAAGCAGGAGGTTCCATCTCCACCCCCAACCCCCGCCCTGAAAACATTCACAGCCCTAGGAGCAGGGCTAGGCCCACCCCCGAGTCCCGCACTCCCCCAAAAGGGGTACAACA
chr1	36611635	36611754	+	Sema4c-001,Sema4c-002,Sema4c-003,Sema4c-006,Sema4c-005,Sema4c-004	CCCACCCCCAGCCCCGCTTCCTCGGTTGCCATTTCCTGCTCTGCTACTTGCTGACCATGGCAAGGTCTAGGCAGACCCTGGTGGCGGATTTACTGCATCAGGAGGCACAGAATAGTTGTA
chr1	36619943	36620062	-	Sema4c-001,Sema4c-002,Sema4c-003,Sema4c-006,Sema4c-005,Sema4c-004	CTCAGTGTCTAGACACAGTCGGCCAAGAGGCAGTGCCTTGAAGGCTCAGCCAGTGTCTCACCCGCCTAGTGCTACAGGCCCAAGTATGGGAGGAAGGTGCTGTCTATGCATCCTCAGTCA
chr1	36714089	36714208	+	AC084389.1-201	GCTTGTGCCCTCAGGTCCTTGGCAGCCCCAACTCACCACTTGCATCTGCACCCTCCAGAGGCCAGAGCCTCCCTCCCATCCCCACACACCCTTCTCTCCCTCACCCTTTGGCCCCTGTCC
chr1	36725534	36725653	+	Fam178b-002,Fam178b-001,Fam178b-202,Fam178b-201	AATAATAATAATAAGTGAAAACATTTCAATGCCTCACAAATAAGCAGATGAATATAAGCCAGTGTGTGGTAACTCCTTTTTCTCCTGACTTAAAAGATGGCTATGTAACGCAGCACTCAT
chr1	36748745	36748864	-	Fam178b-002,Fam178b-001,Fam178b-202,Fam178b-201	GGTGACCTTGGAACACAAGGACTTGGAGGGCTGAAAAAGCGCTGGACCAACATTCAAATCCCTTGCCCGCCACCAGCCAGTATACTCTCATGACTTGATTGTAGGGAAAGTCGACAACCA
chr1	36770861	36770980	+	Actr1b-001,Actr1b-002,Actr1b-007	TTCTTATTCAGACCACCAAATGCCTGAAACAGCCCATTTCTGGTGATCTTCCAGTCACCACTCCTGCCTCCTAAAGAGTCTATTGTCTTCATGGGCTGGTGACCAGATCTTTAATCTCTG
chr1	36777064	36777183	-	Actr1b-001,Actr1b-002,Actr1b-007	GTGCTGTGTGGCCTCAATTTATCGACCAGGGAGGGTGGGAAAGGAAGTTTCTCTGAGGGTGTAGATGTCTGCACCCTTTGAGGCTTCAACCACAGGCTAGATGCAGAAGGAGGTGACAGA
chr1	36817666	36817785	+	Zap70-201,Zap70-202	CAACCCCCATCCCCGGCCCCTGATGCTTTCAAGTAACTGGTGTGGCTCCCAGAGACCTTGGGGCAATGCACATTTCTAGTATGATCTAGATATGTGAAGTGGTCAAGGTGGTAGACCCTT
chr1	36825953	36826072	-	Zap70-201,Zap70-202	GCAATACAGGGCTCTGCTGCTTGCTCCTGTGGGGTGGCACATTTCTTGGGCCTTCCCATATGAGGCAGAGGTTCTGTGATAGATCCAGCCCAGCAATGTGTTTTCAACCAGATGTTGTGA
chr1	36993959	36994078	+	Tmem131-201	ACAAAAACCAAAAACTCAACAGCACTGGGGCAAATGTTATATTAGTGCCACATCAGAGGCCAAAGACATTGTGTCACAGTCCTGGGTGAAAATCAATTCCATTTTCTCTACTTATTCAAA
chr1	37001689	37001808	-	Tmem131-201	TAACAACAGCATACAGGACACCTTCCAAAGGATAAGGCAAAATTGGAGAAACAGGTTCCCCCACTTGGTGGGTTGCCATGACTGTTACTCTTTTAAACAAGAGAAAAGCCGAATTCATAA
chr1	37027318	37027437	-	Rpl12-ps1-001	GCCTGGCTGAGGGCCTCGGGATCTGGGAGTGAGTTCCTCCCACTTCTTGCTTGCCTCTCCTGTATGTGGAGCCCAGTGCAACCTGCGGCCTGCCAAGAGCTGGAAGCACAGCACAGGGAA
chr1	37085080	37085199	-	Vwa3b-001,Vwa3b-002,Vwa3b-004	GCAGTACCGAATCCCTATAGGAGTACTACCTGTAGATTTGCAAAAACCACAGCTCTCAGCTTAGAGGGTATAAGCAAGCCTGTTCTGGAGCCATTTTGAATAGCTGTGGCCCTGTACAAC
chr1	37209574	37209693	+	Vwa3b-201,Vwa3b-202	GTACATAGAGGTGAGAGGACAGCCTTGTGGAGTAGAGTCTCCCTCCCTTTACGTGGGTCATGGTAAATGAAGGTCAGGTGGCCAGGCTAGTACAGAAACCGCCGAACTCCAGCAGGCAAC
chr1	37212491	37212610	-	Vwa3b-201,Vwa3b-202	TTTTTTTAATGACTAGTTTCGACTTTATTCAGTCTGTTAAGATTATTTCTATATTTCAGTTCCAATATCATTTTCTCATGATTCAAAAATGTGCAGCCATTTCTTCTTAGAACTTCAGTA
chr1	37270100	37270219	+	Cnga3-002,Cnga3-001	GACCCTGCCTCAGACAAGGTGGGAAATGAGAACAGATAACTAAGATTTCCCTGTGAGTTCTATACATGTACATGATAAGCACACCCCGTGCCCCCACATATACATCATAAACATCGTATA
chr1	37276410	37276529	-	Cnga3-002,Cnga3-001	CCTGTAGCTCTACCCTGAGTAACCTCTCTCCAGAAGCTGGACTGTTCCTTATGAGCGATCATCACTAATTCTTATTCTGATCTGAGACTGGGGTCTGCTTCACCATTCCCAATCCCTCAA
chr1	37353125	37353244	+	Inpp4a-005,Inpp4a-004,Inpp4a-002,Inpp4a-001,Inpp4a-006,Inpp4a-007,Inpp4a-008,Inpp4a-201,Inpp4a-202	GCTTACACCCTGCTTGCTCTAAGGCTTAAGATTGGCTGGAGGTGGAAAACTGGGAACTATTTTAACTCTTGCCTGGGCATGAGCTCTGTTATGTGAATAGGAAAATCCATTCAGAATTTC
chr1	37358480	37358599	-	Inpp4a-005,Inpp4a-004,Inpp4a-002,Inpp4a-001,Inpp4a-006,Inpp4a-007,Inpp4a-008,Inpp4a-201,Inpp4a-202	CTCGGTTTAGGAGATACATTGTAATAGTTTATTCCATTGTTTTGGAAACTGGATACTTTGTAGTATTGCTGTTAAAATCAATATTGGTTGGCTAAAATCACCTTAAGGAAATGACACAGA
chr1	37395720	37395839	-	4930439A04Rik-001,4930439A04Rik-002	GCCAAGGCTGATGGTAAGGGGTCTGACTGAGTAGCAGAGAGCTCAGGAGAGTTAACAGCTGACTTCTTAGAAAGCGTGCTGGGGGGAAGCAGAGAGTCAACCCAGTGTCTTACACAGCCA
chr1	37485477	37485596	+	6330578E17Rik-001	AGTGTTTGCCTGCATGTACAAACATGCACTACATACAGACCTGGTGCCTATGGATGTCAAAGAGGCTACCAGGAGGAACTGGAGGATAGATGATTGTGCACCACCTTATGGCTGCTAGGA
chr1	37495027	37495146	-	6330578E17Rik-001	ATTTTCACCTAGCTTAAAAGTATTATAACCCATGGCACCAAAGTGCTGGTTCTTAGTGGACTTTTGGATGTTCTTCCTCAGAACTGTTGAGAAAATGCTTTGGGCACTAAGGAAACAGGA
chr1	37596261	37596380	+	Mgat4a-001,Mgat4a-002,Mgat4a-003,Mgat4a-004,Mgat4a-201	GCTTCATCGTGAAGCACACGTGAATGAAATCTCCAGAGAGGAGGAAACAGAACACACCTCGTACCCTTAAACCACCCCAGGCAGCTTGAGGCTGGCTCGTTAGACACAGGTGACCTACAT
chr1	37605534	37605653	-	Mgat4a-001,Mgat4a-002,Mgat4a-003,Mgat4a-004,Mgat4a-201	GGCAGAAATGGCATCAGACATCAAGGAAATAAAAGTTTGCTCCAAAGAAGCACCGACAAATTGTCGAAGACAGTCTTCACCGAGCACATGAGGAACCTAGTTTTTAACAAATTCTTTAAA
chr1	37667405	37667524	+	4930556I23Rik-001	GCTTTAGAGTTCTTGCATTTATGTTCTCTAAGAGAATGTCATTAATAAATCAATTTGTCTGTGGAAAGAAACTGTCCCACACTCCTTCGGCAGAGGCAGATGCCATAAAATTGTGTAGCA
chr1	37674577	37674696	-	4930556I23Rik-001	CCGGAAGATTAGAGCTGTCAAGAACACAGTTGTGGTTGGGAAGCAAGGAGCTGGAGGATGTGAACTTAGGGACTCTCGCTCTTGGGCTGAGATATTAAAGCAGATGTTCTGGTCTAAGCA
chr1	37774655	37774774	+	2010300C02Rik-001,2010300C02Rik-003,2010300C02Rik-002,2010300C02Rik-201	GCTTTCTGGAATGTTGATTATAATGCGCCCTAATTCAGTGCAAGGGGCACTATCTCATAAAACCACCATCACCTCAGAGCCTCCAGGATAGAAATCTGGAAGTGGGCACACACGCAGTAT
chr1	37778722	37778841	-	2010300C02Rik-001,2010300C02Rik-003,2010300C02Rik-002,2010300C02Rik-201	AAAGTTAGATGCTGTTCCAAGCCATGGGCAAGCAGGGGCCCAGTGAAGGCTTCAGTCCCTAGCAGAACCCTGAACAAAGATACACCGTTGTCATCATGCTACGAGTGAGGTGCCCACGTG
chr1	37922643	37922762	-	Tsga10-001,Tsga10-002,Tsga10-003,Tsga10-202,Tsga10-201	TTAAATGGAAAGAAATGAGCACCGCGCTATGCTACCATTGTTTCTTACAGTTTAGCATGAAAGACATTTTGTCTTACTGCTTTGTGAGTGCGTAACCGCTTCTACCCATCTTTAGCCAGA
chr1	37929301	37929420	-	Lipt1-002,Lipt1-001,Lipt1-003,Lipt1-004	AGATTACACCTGGTGCTCCGGACGTAATTTCATTATTGGGAACAGTTGATTTCTAATACGGCGTAGGGTAAACTAAACAAGACATTCAGTGCTAGTCGCGTGCCTGCTCCCGAAGAGTAA
chr1	37948077	37948196	-	Mitd1-002,Mitd1-001	GGTGAGGGAGAGGAAAAATGGTTTTGGCAGCCTTTTGTTTTTCTGTGTATACTCATATATTAACATATTAGAAAATAGAAATAGGTTATATATCCCATGTGATAAATGGTATTTTTCAGT
chr1	37973287	37973406	+	Lyg2-001	GCTTTTAATCACCAGAACCTACACTCACCTGCCTCGTCTACTTTTGTCCTGTACCAATGATTGGTAGAGGAGCTTTATATATGATTTAAAGGGCCTCTCTTTAAAGCATTGACCTCATTA
chr1	37983952	37984071	-	Lyg2-001	CCCACTAATTCTGGCATCACCATGAAGCCCCACTCCCCGACTCCACCCCCAGCTTCTGGCACCACCATCTTTCTTGAGTCTCTCCTGCCTTATATGGGCATCTGGGTGAAACCAAGAGAA
chr1	38013888	38014007	+	Lyg1-001,Lyg1-201	GGCAAACCCAGGATTCATGGCTTTGGCATAGAGAAGCATTTTAGGACCAGACTGTATGAAGCAGAGTTGCTGATTTTTAAGGGCAATATTTTAAGCATAAGGAAAGAGGCACTCGGGAAG
chr1	38017362	38017481	-	Lyg1-001,Lyg1-201	TTGCTCTCTCGCCTTTCTCTGGGTTCTGCGTGGTGCTTGCCCACAGTTTATCCCAATGTACACAAACTTTTGTAGAAAATTACTTTGGGGAGTACCCCAACAGAACTGTTCCATACATCA
chr1	38052246	38052365	+	Txndc9-001,Txndc9-002,Txndc9-003	GCTTGGTCTATGAGAAGACGTTTCATCTCTCTTTTACTATCAACGCCCCAGTCAAATGCTTCATCTTGCCTAAACCTTCCCTAATGTTTCATCCCTGGGTTAAGTATTGAACATTGACGG
chr1	38058056	38058175	-	Txndc9-001,Txndc9-002,Txndc9-003	TACTTGTCCGATTTTTACATGATTAGAATATGTTTTATTATATCAGTAGCTGAGATAGATTGTTTTATCTGTATTTTAGAATTCTGGAATTCTGTTTGGGCTTGTATAATTCTGAGAGGA
chr1	38185275	38185394	+	Rev1-201	GCTTCCAAGTGTCCATCACAGGTAGCACTGGAAGGGCCGGAAGGGTATTCTAGCAGCATTTGCCTGGGCAAAGCCCGGTCAATATGGGAAAGCAAACTTATGGAGTCTTGCTAAGCTGAG
chr1	38188530	38188649	-	Rev1-201	AAGTCTATATTTTTCCTTATCGAAGGCGAGCTAGGCTTTGGAGACAGCACCTAAGATGACCCATCTGGGCCCCACACTTGGGAATCCTTGGGGGAGCTGTACCTTTTCACTCCTTTCCTA
chr1	38290368	38290487	+	Gm16150-001,Gm16150-002	GCTTGATGGGCCATCTTGGTTAAGATCCCAGCAGAGCCATTTGGTCAAGAGTCTACATGGCTGGGTCATAGGGCCAGCTGTTCTAATAATACTTCACTGTGAGTTTCAACTTCCTTATCT
chr1	38296770	38296889	-	Gm16150-001,Gm16150-002	CCTGAAACTTGTCACCTGTGGAAAGCTGCTTGATCTCACAGGGGTGAGTACCACCGAAGGACAAGTGTGGATGGATGGCCAAAAAAGGAGGGCTGACTATGGGAAGGGTATCTAAGCTGA
chr1	38362756	38362875	+	Gm16151-001	GCTTTCCACAGCTTCCCTTTATTTTAACTGTGGCCTACGTGCTGGATTGCGAGCTCCCCAGGGCAGAGAGCAGCATGGCATGGGCAGGGTCCATCGGAGGCACTAGGGTCTCGCACAGCA
chr1	38367716	38367835	-	Gm16151-001	AGATCTTTCTTTTCTTAGTCCTGGCCTCACTGGAAAACCTTTTTAAAAAACGTTGTACTAGTTTGTCTTTAATTCCTTTCATTGTTTCTAAGTTCTCTACTTGTTTTAAAGGACAAATTA
chr1	38440769	38440888	+	Gm16152-001,Gm16152-002	GCTTTCTACAGACTGCAAGTCAACGTTAGGGGCTGTCTTAACACTGGTGAAGCCACCAAGCTCTCACCCACCTCCATTCTGCCCCATGATTAATGTCCTTAGTCATGCAGGGTCCTTTAT
chr1	38446958	38447077	-	Gm16152-001,Gm16152-002	CAGATGACTCTGCATTTCAATTCCCTTAATTATTTAGTCATTGCTGATTATGTCTTTTTAACATTCATTATCCCATCTCTTGAAACACAGGCAGTTTATTCATTAAGTGTCAAAATGGAA
chr1	38716136	38716255	+	Aff3-002,Aff3-005,Aff3-001,Aff3-201,Aff3-202	GCTTTACACGCAGGGCAAACAGTTTTCAGTACCTTTGCTACTTGCACAGCACACGGTCTCAACCCACAGACTCGTGAAGCAAGCTATCGAGGAGGATGGGCAGTAATAGCAGCATTTCAT
chr1	38725826	38725945	-	Aff3-002,Aff3-005,Aff3-001,Aff3-201,Aff3-202	AGTAAAAGTCGGGTCTTAACTGTCCTGCCTTTGAATGCTTGCCTTCTGACTTCTGTAATGCCTCCAAGAGGGCTGCTTGCTAAAGGTTTACACAGTTGGTGGCAACTTACAGACGCTGGA
chr1	38952588	38952707	+	Chst10-201,Chst10-202	GCTTGGAGTAAGGGAGAGTGTCCAGAGACTGTACATCGGGTATGAAGCCAGCACTAGCTGCAATGCACGCCATTTCAGGAACCATTTCTGAGTGTGTGCATACACAGCCATCAGCAGGGG
chr1	38959175	38959294	-	Chst10-201,Chst10-202	CTGGGTTCCTGAGGCGAGTCTAGAGGCAGAAGAGCAAATCTAAGGGCTGAAAAGTAAGTTGCCTGGAGAACTCATGGAAGTTCTGGAAGCTCAGTGGCTCAGTGTCCTGTCCTTACAACC
chr1	38986610	38986729	+	Nms-001,Nms-002	GCTTCTTTTGCGTAGAGAATACTTTGAGCTAATTATTCTTGGAAGCAGCAATTGCAACAGATGCTCTTAAAACAGAAGTTATATCTGTGTAAAGAGACTCACATTTATAAAGAAAATATC
chr1	38996148	38996267	-	Nms-001,Nms-002	CCACTATTCTCCAATCCTGTTCATCTACTGCTTCTGTATGCTACAGATTCCCTCCTCAGGTAAGGGGACTGAGTTCTGTGGAAGACTGGCGCAGATCTTTACCCGTCAGGGTAGTTCTCA
chr1	39045368	39045487	-	Pdcl3-201	GAACAGGCTCAAGTAAAGGGATATACCTAGTATTTTGTGCTTACTAAACATTAGCCGTCAGGAGTGACTCTGGAGCAGGCCAGGCGTCTGCTATTCTCAGATTTATCCTTTAGACTCTAA
chr1	39249645	39249764	+	Npas2-002,Npas2-001	GGAAAAAAAAAAAAGGTCACGTATGTTTGGAAAAATATGTAGGTCAGTGGAACATTTCCTGCACTGGTGCAAAAGGAGAGAGGGCAGTGGGGGCGGGGAGGGAGAGGCCCGGCGCTGCTC
chr1	39251079	39251198	-	Npas2-002,Npas2-001	GCCAACCGCTGCAGCCAGACAGACGGTGGGCTCCCGGAGCTGCTCGCCAAGAGAGAGGACTAGGCACCCCAAACATCGGGATTCGGGGGTCCTCCGAGGGTGCTAGAGGGGTACTGCGTG
chr1	39421492	39421611	+	Rpl31-201	GCTTCCTCTTATGGGACCAGGAGGAGGAGGGGTTAGTTGCCAAGGATGAGATGTAGGTGATTCTGTGATTCCATTGAAGGGCTTGGGTTATGTAACCCTTTGTTCATTCAACATGTTCTT
chr1	39426992	39427111	-	Rpl31-201	AGTTACTTGGTGCAGTGATGACAGCTTATCCAATTCCTTATATAGTGTGTGTGTGTCACATTTGAGAGTTCAGTTAGCAGATGTAGGGTAGAAAAGATACTGGGACAATGCCTCAGGCTA
chr1	39530104	39530223	+	Tbc1d8-201	ACATTCATACACACAAAATCGGAAAATAAATCTTTATTTTGGAAAAAGAAAAAGACTCTTTCAGGCAATTTTCCATTGTGAGTTAAGTTGTGTAATTTTAAGTTGAGAATTAAAACTACC
chr1	39544918	39545037	-	Tbc1d8-201	ATATGGAGCGTTATGGTAAATTTGGCTTTTGAGCTTCTGGGCTAGTGAAGCCCATCACTGAAAGGCACCTCACCTGGTGCAGGGAGAAGGATGGCCTCTGATGCCCCTGTGATGTAGAGA
chr1	39579302	39579421	-	U3.4-201	GAGAGCACATGCATTGTCCATTCCTGATTCTCACCTGAGACACTTAACATTGTCATGGTTATATTTTGTATTCCTAAAGGTTTAAGGAATCGGGTCAGGAGGGACTGAATTTTATTCAAA
chr1	39587814	39587933	+	D1Bwg0212e-001,D1Bwg0212e-201	GCTTTAAAACTCAGAGGAGTCAATAAGAAAGAAGACAAGTGTAAAAAGGCAGAAGGCTGTGATGAGAACCCTAAGAGATTAGCCCAGCGAGTATAAATAAAGTCTCCTTTAAGTACTCAT
chr1	39600613	39600732	-	D1Bwg0212e-001,D1Bwg0212e-201	ATGGAGCAATCTGAGTGTTCATGGATCCCCCTCACTGCACTCTTGTAGTTCTGGCTTTTTCCAAGTATTAAGCAGCCTTGCTGATGCAGGTCTCAGTGGGTATGGTGGCTGGTTGTAGCT
chr1	39604010	39604129	+	Snord89-201	TAAAAAAAAATGTACTTGTCAAGACAAACACAGCTGCCGCAAAAAGGCACAAGCAACTCAAAGTTTTCATACTTCTATCTAAAAACAAGGAGAATTGCAAGTTGTCTGTTGATTTTAGAA
chr1	39607631	39607750	-	Snord89-201	CCTGACTGTGTCTGTCTCCTGTCCTGTAGGCAGTTCCAGCTGAGGGCACTAATGCATAGGTAACACACGGAACAGTGACCTCTACTGACTTCTGCTGTCAGGCAGAGACCAACTTCTTAA
chr1	39627226	39627345	+	SNORA33.1-201	TGTGTGTGTGTGTAAACAACCTCCATTACTGAACATTTCACTTAAAGGAGAAAGTTGCTATATTGTCATTCTACAGCTGAGGGCTGTAGAATGGTTTTACTTCAGGGAGATGTTCAGTGT
chr1	39633907	39634026	-	SNORA33.1-201	CTCCTCCCGGAGCGAGCTTTCTCCGAAGCGGCCGCTCTCCGACACGCTCCACACCGTCAGGTTCGACTGCGGGTCCACGTATTCGATGCTCACCATGGCCGAGTACCACTCGAGCGCCCC
chr1	39706789	39706908	+	Creg2-201	TCTGGGTGGAAGGAAGCAGGATAAAATGTGAATACAGTTTTGTGGATCGAAAGAGACGAACTGCAGCTGAAACAGCTCCTCCAGCTGTTACCTTTTGCTTAAGCCCTCTTTCTAAAAAAC
chr1	39714216	39714335	-	Creg2-201	TAATAAATGGATGCATCCCCACTTGTCTGGATTTGCACTTTCTGCCTGTACATGTGGTGTCATTTCTGATACATCACTGCCAAGACCAACCCGGGAAGCTCCCTTGCTGTGTTCTCTGCA
chr1	39772938	39773057	+	Rfx8-001	GCTTAACAATCAGGCCATACATTTACCAGTGATCAAATAACATCCTAAAACAACCCAATTCTGTATACACAAGGATCCTTGCAAAGAAGGGGGGGAGTGACTGGTCAGCGTTATGACCCC
chr1	39855533	39855652	+	Gm3646-201	GCTTTCTCTGAGACAGGGAACTCCCTAATCCCAACAGGTCTCACCTTAGGTGAGGATGGGTCTGCCCCTGGGCCTGCAACAGGCCTCACCTTAGTTGAAGACCGTCTACCCCCGGAGATC
chr1	39862623	39862742	-	Gm3646-201	TGAAAATGTGCCTGGAGGGTTGCCCGGGCAGGAAGCACAACACCAGGAATGCACTGGTGGTCAGCTCAGAAGCCAAATCTATTGAGGGCTGTGTCAGTAGAATTCAAGTGCTTGTACCAG
chr1	39956833	39956952	+	Map4k4-203,Map4k4-204,Map4k4-205,Map4k4-201,Map4k4-202	GCTTAGCTTCATCTCTTAACTTATCAGGCCCATTCTAGGCCTTCTACATGTGGGAGTCAAGCAATTTTACAGCGATCTTGTACCTGGCCATTCTGGGATACTGTTGAGAACACCCGCTGT
chr1	39958808	39958927	-	Map4k4-203,Map4k4-204,Map4k4-205,Map4k4-201,Map4k4-202	TATGACTCCACTCAGCCACTGCCTTGGTATTCTTGAGACATGTCATCGTGCTTCTGCCTTCGGAGTGCTTGCCGTAGGCTCCAACTTGGGGAGGCTAGCGTTACCTGGTACTGATTTTAA
chr1	40143103	40143222	-	Il1r2-201,Il1r2-202	AGATCATTGCTTCTTGCATCTCCCGGGAGTCTTGTAAACACGCAGGTGACTTTTATTCCTGAGAGTTGATGTCTGGGCATCTGCTTTCTTCTCACGTGTTGATCATGTTGTGAGCAACCA
chr1	40268637	40268756	+	Il1r1-201,Il1r1-202	GTGAGGGAGGCTCCCCACAGTGTGACCCCACGGGCACATTAACTAATGTTTGTGGGAATTCCTCTAGAGTTGCCTTCTTGGCCGCAACAGCCTTATGTTTGTTTTCAGGCTCAGTGGAGT
chr1	40284178	40284297	-	Il1r1-201,Il1r1-202	ATTTTGAAGAAATATACTCATACTACATATGTTTTATTACTTGGTTTTACCTTCTAGCAACATAGTGTGAGCAATTTTTCATAGCAACGAGTTTCTTTTTATCAAGGTGTTAGGGGTCGG
chr1	40379907	40380026	+	Il1rl2-201	CTCTCTCTCTCCCCTGTTACTGAAGAAGGGCTTGCTGGTCTAGGCCCTAACCCCCACTCTCTGTGTCTCAGGGGAACACAGCAGCCATGAGCTCAGTAGCACACACCGACTTGCCCTGCC
chr1	40483750	40483869	+	Il1rl1-003,Il1rl1-004,Il1rl1-001,Il1rl1-002,Il1rl1-201	GCTTGAAGACAAGTGACTACTCATGAGCCATCTTACCATCCTCAGAAACACCTTTGATTGCATCTGATTTCTTTAGAGACTCCTAGTTTTAAGAGGTATAGTTCTTTTTTGCTGGATGGA
chr1	40493200	40493319	-	Il1rl1-003,Il1rl1-004,Il1rl1-001,Il1rl1-002,Il1rl1-201	GAGGTCTCTGCATAGAGGTCCATCATTCTCTCATTGTCATCTACACTCTGAGGCTGGAGTGTCAGATGCACAATTCTTCTCTGTGGCTGTCTTGGCTCATTCAACCAAGTGTGTGTGTGA
chr1	40520944	40521063	+	Il18r1-202,Il18r1-203,Il18r1-201,Il18r1-204	GCTTGAGCTGAGGGTGATGAGGAATTCAAACTTCCCCTCGCATGCATCCACCCTGTGGTTGCCTGGTTTGCTAAGTCCACCTGCTCTGCTGTAGTAGAAGGTTTTGATCTTCTGCAGCTT
chr1	40522593	40522712	-	Il18r1-202,Il18r1-203,Il18r1-201,Il18r1-204	AGGGGCTCTATCGCCTCAGCGGTGGGGTGTCGGGGTTAGTTCTGGGAACTGTGGAGCTCTTAGGTGAGCAGGGACATGCAGAGAAACCCTGCCAGGAGTACAGGTCTTCCCAGAACTGAA
chr1	40571243	40571362	+	Il18rap-001	GCTTCGAAGGAAAAGCTGTTGATGAATTCACTTCAGGAGACCACACTGGCAGTAACTTTGGGCTTAACTTTAAGGTCTATATTCAGATCTCTGAGGTTTGATAAGGACACTCCCAACGCC
chr1	40572957	40573076	-	Il18rap-001	GCATTATCAGTATTCTTTGACTACTGCAATTATTAGACTAGGCCATAGCATCTCTTTTTTATTTGTACTTTAAGGGTGTGCACAGGACTGAGAGGCTTCCTGGTGATTCATTCACAGCTT
chr1	40634246	40634365	+	Slc9a4-201	AAAAAAAAAGAAAAGATACTGGACACTGGAATTCTAAGAACTATATCTATAAACAGGTGTGAAGGTGTTCTTAAGAGAAAATTGCTCCCCTTTCTTCAGCTATCAATAATTGGAACTTCC
chr1	40641814	40641933	-	Slc9a4-201	TTTACACATACTTTGATGACATTTCGCTTTTAAAACTTGGATTCCTGCACATAGGCAACACTGAAATACATTTCAGTGTAGAAGAGTTGAATAATATCAAGTTACGAGGTAGAAACAGGA
chr1	40663956	40664075	+	snoU13.15-201	GCTTCTCCCTTGCGTTTTTGCTTCCTCTGTCCCTTTTTCCTAGGAAGAAACTGTTTGTTACGGCAACTTTAGTAGTTACATACTTTACTGTATTTTTTCAGGTTGGTAGACTTCTTTCCT
chr1	40666927	40667046	-	snoU13.15-201	TCTTCCAATAAGAAAGAGGAATTGAATTTCTATAAAAAGCATGACATAGTCCAGTGATATGAGCAGAGTGCTGAAGAAGAGGTTATGCTTAAGTAAATTAAAGTCTTCCTTAGCCTCCAA
chr1	40733395	40733514	+	Slc9a2-201	TATTTATTTACTGTTTTATTCATGCATTTCTTGGTTAACGCAGGATCTTACTATATAAAGTTAACCTTTAATGTGGCATCCTTGTTCCTCAGCTTATAGTTATGCACCACCATCCTTCAG
chr1	40748309	40748428	-	Slc9a2-201	ATCTCAGATGAGTCATTACCTCCTTGGGTCTTCTATTTGATTTGTCAAAGGTGGGCCATATGTCTGTCCCTTATGCTTACTAGGTCTATTTGGACAACGGGAAGATACTGTGGATAACCA
chr1	40847070	40847189	+	Mfsd9-001	ACAAAAACACATGCCATTTTGCCAAAGACAATTGTGTGCCGTTCACCTTAACTTCCAATCTCCAGCTTTAAGGCCTCCAGTGTAGACCCCTCCAGGGTCAAGGAGTCACACCTGAGGTCA
chr1	40847728	40847847	-	Mfsd9-001	TCTTTTTGCTAGTACCAGGTTTTCTTCAGTGATAGCCGTTCTGGCTTTAAGGATCACAGACCCAGGGCCCTACTTCCTACTTGGCTCTACAGACCTGGAACGAGTTAAGGTGGCTGTGGA
chr1	40859396	40859515	+	Tmem182-201	GCTTAAACCTCCTGTCAGGGCTGGGAAGGTGGACTTAAGAATGTATTTGTCCCAGTGTGGCTATTTTGAATAAACCTCCTCTTTATCTTTCTGACAACTAGTTGCCTAATAGGCCTGTTG
chr1	40876306	40876425	-	Tmem182-201	GCTACTATATAATCACGGATGTTGTTTAAAACTGTGATTTAAGTCAACTTTTCTTGACACTATTCTAGAGAGGGAAAGGGTGGGAGTAGCTTTATGTACATTCGATGGAGGTGGTTTCTA
chr1	42284191	42284310	+	Gm9915-201	TAAGCCTTTGGGAGACATTTAAAAACTGAGGTGTAGAGCTTTTCTATGCCATTGAACTGACAAAATTGCTTAGCTTGAACTCAGCTTCAACCAACTCATAGCTCTGTTCCTCCCAACATA
chr1	42287443	42287562	-	Gm9915-201	TCGCTGAAGCTGAAATGGAAAGAGGACTCCGAGCATAAAACACATGCAGTGTGGACGCACGGGTGTAAGATGTGTACACAAAGGACCAAACGGAGAAAATTGAGAGGGAGCAGACGTAGA
chr1	42723382	42723501	+	2610017I09Rik-201	ATCTTTCTTCATGCATGTTTCTTTTAATTCTTAGCTATTACTTTCATCCTAATCATTGTCACTGAAAACATTTCAAAGTACCAGGAGTCCTTGAAGATGCTATGCTGTAAGTTCTCAAGG
chr1	42733953	42734072	-	2610017I09Rik-201	TCCCCGTAACATGACCTTGCCAGGTGGCATATCCCTCTGTCCTCAGCTGATGCATGTATCAGTCCCCAAACAAAGTCCATATTGGAGAGAGTCTGAGAAGAGGAATATACATAAGGTACA
chr1	42751909	42752028	+	Pou3f3-001	GCTTGGCCACAGGAGCTCTGCGCGAGGCAAGCCTTCCTTTCCCACCTCCTGCAGGACAGAGATGGGGGCCCGCGCGTGAAGGGAAGAGGAAACTTTGAAACCAGTGGGGACACATCTGTC
chr1	42759179	42759298	-	Pou3f3-001	CCTACTCTTCCCCTTCCAACCCAAAGGAAAGTGACAAAGTTCTGGTCCATCAGCTTGGCTACTTTCAAACTAGGCCCAGTTATAGTTTACAGTAGAGTGTGGCTCCCGAGCCACTATCCA
chr1	42910023	42910142	-	Mrps9-201,Mrps9-202,Mrps9-203	CAAAGTGTTTTCATGTTTTGTTTACACTGCCAAGTGTATAGTAGGTACTGATATCAACAGAAACTGTGGGTGACAGTAAAAATTTTTGAGAAACACTAATGCCACTAACATAAGGAAGCA
chr1	42923293	42923412	+	SNORA17.155-201	AGGTAACCCAGTTAATCCATAGCCACTGGATGGCCACAATTTTGGGCACTCCTTGCCTGCCCTGCCTGGGTAGCTCCACTTGAAGGACTCCATGCAAAAGTTGTCTGCTTAGGGTTCACT
chr1	42926077	42926196	-	SNORA17.155-201	TAGAAAAAGACTCCTGATCTGCCTGTGACCTAACAGGCTTCCGAATGTGTCTGCAATCCACTGAGAGGGCTGGAGAAGCCCTGAGGAGATGCTGTACCGGCTACTATGGCCTTGAGACAA
chr1	43005827	43005946	+	Gpr45-202	GCTTCCTTGCTTTGGGGATGACTGGATTTCCCTTGGTGTGGGAGAGTAAGTGGCTCAAATTCTTCATGATGCATAGGGCACTTTGTGGTTAATAATCTACTGTTCATTATAATGATCTGT
chr1	43015910	43016029	-	Gpr45-202	AGGTGATCTGAGGTTGAGAGTGAATCCCAAAAGAGTTGCTTCCTGGTCCCAGAGCCAGCCAGGGACTCGCTGGGACCAGCCTCTGCCAACAGCTGCTGGTGCAGACCGTGATTTGAGGCA
chr1	43092950	43093069	-	Gpr45-201	TGTGATGCTGAGAGGAGAGGAACTGTTAGAGCCGCAGGTGGCTCAATGTCGAGGCTGCCGTTGACGGATATCATGATGCTTTTGCTGAATCAGCAAGCAGCTTGTCTCCACTCTGACCGA
chr1	43093071	43093190	+	AC112941.1-201	GCTTACCACCTTCACTGTATGCCCAGAATTACCCATACTTTTAGGAACTTCTGTCTCCTGAGATTTGTAGTAATTTGTAGGATTTAATCCGGTCCTGGATTTCTGGGATCTATGACATCA
chr1	43098106	43098225	-	AC112941.1-201	CCTCCCTCATTGAAATGCTGCTGCCATAACTCTCCATTTCAGGACTTTGCCGTGGTATCAGGGAGCCTTTGAATGGTTTATTACACCATGAAGGGAGGTCACTGCTCACCATGAAAGACA
chr1	43144359	43144478	+	8430432A02Rik-201	GTTCTTAACCACTGATGCATGTCTGCAGGCTGGAAGCCGATTCCTGATAGAGTGAGAACTAGAGTCTGAGCTCTGGGAGCCGAAGCCAGGGGAAATGTTTGGAGCATGAGCACTAGGACT
chr1	43157943	43158062	-	8430432A02Rik-201	GGATTCCACACTGAGAGAGTCTGGGTCAGCAATGTGTCTGTCACACATCAGTCCAGGAATGGAGACAGAGGGAGGTAAAATACCTTCTGTGAACGAACTTGGGATGGTGGGATCAAGTGA
chr1	43219529	43219648	+	Fhl2-201	CACATACAGCCACACCAACAAACACCCTTTCTTTAGATCTCTCTACACTACTGCAAAATTGGCTACACACAAGCCAAGTAGTACCGCAACATGAGACACATCTAGAGCAGTATTTTGAAG
chr1	43223365	43223484	-	Fhl2-201	AAAGTATTGACCAGTAGAGTAACAAGTCAGAGTTGATTCAAGATAAATCGAGGCAGAGGTAGTAGATGAAGCCAAAATGTATACATAAAACAGTCTCACTATGGATTTGATAGTAATTGA
chr1	43502192	43502311	+	Nck2-001,Nck2-002	GGCAAATAAATAAAGAAAATGCCCACAAGCAATTACTGGGAGGAAGTGACATTTTTATGTAAGTCACTTTTCTGACAGACACCAGGCCTGTTTGGCTGAGAGTGCCGTGGGAATGCTTGG
chr1	43504299	43504418	-	Nck2-001,Nck2-002	CCACAAGTGACAATCCTCCCTTAAACTTTCTCACCTCCTGGTAGGTTAGCGTAGTTTTGATTGAAGAACGTAAAGGTCCCAGTGACCTGAAGCTGAAATGAGAACTTTGTGCAGCTGTAA
chr1	43786555	43786674	+	1500015O10Rik-001	GCTTCTGTAGTGGAGTTGCTCCCTGTGCCGTCTGAGACACGCTTCAGCATCCCCGAGAGTCGTTAAATAAAGTTCAGATTGCTATGTCTTACCCAACACCCGATGGATCACAGGTGACCA
chr1	43787464	43787583	-	1500015O10Rik-001	GTCCAGGCTGGTTGGGCTGTGCCTGGCATCAGTCTTGCCCTCTCCCCTTTGGCCACGCGGCCCTTCTCAGCGATTTGCAGCAGACCCGCAGGGCAGTGTGCCTCGGTGGCATTGAACTGA
chr1	43884693	43884812	+	Uxs1-001,Uxs1-003,Uxs1-004	GGCTGGGTCCCGGCCTCCGGCTCCGCCCACAGCCGTGCCCCGCCCTCATCCTCCTTTTCCCCGCAAGCGCAGTGTAATCCCTGAGTTTTCAGGATGGTGTCAATCAACCAGGGATGGGTG
chr1	43888104	43888223	-	Uxs1-001,Uxs1-003,Uxs1-004	ATTAGTCAAGGATCCTTAAAAAGCCAGAAGGACTTGGAGTGGTGTTCTGGAAGAGAACATCTCCAAGCCAGACATCAATACTGTATCCAGTAAAGCTGTCACAGCTGAAGGAAAAACAAA
chr1	43959542	43959661	+	SNORA17.488-201	CTTTAAACTGTATTAAAAGTATTCATGTCATTATTTAGACCACTAGTGGGCCCAAGAAAGTCCAGCATTACATTATTTTAGCCTAGGATAAACTTTTTCATGTCCATTCTTCTTATCACA
chr1	43972524	43972643	+	AC125134.1-201	CTTAATGTGGGGTGTCTCCTATACTTGACTATCAAATCTTCCCAATAACAGCCAAGTTAAAATAAAAAAAGATGAGAAACAACATTAAGGCCTCACAGGATGGTTATCTTTGAATGAACA
chr1	43978327	43978446	-	AC125134.1-201	ATGGCACCTAGCCATAATACAGATAGTTCTGCTCCTTCAGCCCAGCATGAAGACTTAAGAGAATCTAGATTTAGACCTTCCAATCTACCCAAAATGGAGATATAGTATTAATGAGAAATA
chr1	43990964	43991083	-	Tpp2-201,Tpp2-202	CCTTTCCACGGTCTTCTACCAAAGAAGGAGACCGGGGCCTCCTCCTTCCTGTGCCGCTACCCGGAGTATGACGGGCGCGGGGTGCTCATCGCCGTCCTGGACACAGGGGTCGATCCCGGG
chr1	44072845	44072964	+	A530098C11Rik-001	TATTTACTTATTTTGAGATATGTAAAACAAGTGGATTTTGATTTCTTGATTCCCCTGTCTCAGCTTCTCCTATATTGGAAATACTGGTGTGCACCACTGTCCCTTGCTTCAGTCAATCAA
chr1	44077298	44077417	-	A530098C11Rik-001	CCCAGGGCACTGCCCAAGATGCTGAGCCTAGCAGCCAAGAACAACAGGAGCCACTACCCAGAATAAAGCAAAGTGGTTTCCAGGAAGAGAGAACTGCTTATAGGAAGGGACGAAAGTTAA
chr1	44114764	44114883	+	Gm8251-201	GCTTATTTTTTAATTCTGGAGTAGGCTGTTTTAAAAGAGGTGTATGTAGCAATGTGGCACATATTTTTGATGATGTGTCTGAAGTCTCTGGCAAAGGAGGTGCCTTTGCAGCACCAGGCT
chr1	44123655	44123774	-	Gm8251-201	GATACATCAACACTTCCTGACCATGACATTTGCCGTTGGTTAGATGGTTTCTTCAGAATTATCTGTGGAAGAATGTCCTTTGTCTCCTCCAGCTTGCCTTTCTCCAGTTTTACATTGGTA
chr1	44169105	44169224	-	1700029F09Rik-001,1700029F09Rik-006,1700029F09Rik-003,1700029F09Rik-004,1700029F09Rik-002,1700029F09Rik-007,1700029F09Rik-005,1700029F09Rik-009,1700029F09Rik-010,1700029F09Rik-012,1700029F09Rik-011,1700029F09Rik-008,1700029F09Rik-013	TGTGCTTCAAGTCATTCCTCAGCAGAATGCCTGAGAAGAGATGCCTGTTCTGTATCTTGTTATGACGCTATGATTTAGGGGAGAAGTATTTCTAAAATGATTATACACACTTACTAATAA
chr1	44169609	44169728	+	Kdelc1-001,Kdelc1-005	GCTTCACCAGCTCTAGTCTCTCTTTGCGGCTGTCTCGGCCCCTCCAGACAGCTGTGGAATTCTTACTTTCCCAGGGAGGCCCTGTGTTAGCTTGCACCGACATCATATCCAGACTTACTC
chr1	44177260	44177379	-	Kdelc1-001,Kdelc1-005	GCAGAATATTGATTATACTGTTTGTGATATGTGGAAGGCTTTACTGAGATTTTATTGGATGTCTAGCTCTCTACTGAATGTGATACTTCAGCATGTAGACACGAAAGGCACATAAATGGA
chr1	44201916	44202035	+	Ercc5-001,Ercc5-201	TTTTTTTTTTTTCAGGGTATGTAGGTAAGAGGTCCTGCAAAGTCCCTTTTGAAAACTAGTAATATTCCTATTTGATTTGTTAGTCAACCTGTCTTAGAAATTGTCATAGATCTTCTAAGG
chr1	44206466	44206585	-	Ercc5-001,Ercc5-201	TAACATCTGTTAGTGCATTGGCAGTATTAAGCAGATAGTACCCTCACTGGACACATGAACAACATGGATTAACTTAGTCTCCAGTCACCTAATTCCAGGACTAAGGAAAATTCCCATTTA
chr1	44273496	44273615	+	4832428D23Rik-001	GCTTTAGAGAACTTAGATTACAGTGTAGCACCAGGCACACACAGGGAGGCATTTTTATTTCTCATCCTAGTCTTAGTTTCAATCAGAATATAAATATGTGGCATCTTAAAATTCTCAAAT
chr1	44285299	44285418	-	4832428D23Rik-001	CACTATCAGAGGGACTGGTACTCTTTGTGCCTTTCATTGAGTAAAAAGGAGCTGTCGTGCAGTTGCCATTATATTCAATCAGTCTTTAAACAGTCATTTCATGTACAGATGGCCAGAGAA
chr1	44523283	44523402	+	AC124406.1-201	GCTTAATATAAATATAACTGTTAAATACCCAAAGCAATTATGTCCATCTCCTCTGCAATTGCTCTGTTTATCTTGATTGATGATGCTTTGGAGATCATAGAAAATCTCCCAGAGAAAGAA
chr1	44605907	44606026	+	Gulp1-001,Gulp1-002,Gulp1-005,Gulp1-004	CTCCTGAGTGCTGGGTTCACTTGTGTGTGTCACCACATCTATTTTTATGGTGCACATTAGACAAGGAGCCAATAAAATGAGCTACATACTCATCCTCTCTGTTATAGTAATTTCAATGTA
chr1	44609243	44609362	-	Gulp1-001,Gulp1-002,Gulp1-005,Gulp1-004	TTTAAAGCCCTACGTGGGTAGGGCCCCCACTCTCGGGCGGTGTCCATGCGGCTGCCCTTTGGCTAGGCCGGTCAGATCCCCGCTTCTGCGGGCGTTATGTTAGTGGGACTCAGCTTGCCA
chr1	45365478	45365597	+	Col3a1-001,Col3a1-201	GCTTACAATTTACTCGGTAGTTGTGTAGGTAATTAGCAGTTCATTCTAGCCATTCTGCCAACGATTCTGTATATTTCATGACTGACATCTCAGGTGTATTTTAAAGGGTCTTATGGTGAT
chr1	45371592	45371711	-	Col3a1-001,Col3a1-201	ATTGGCTAATATCATCCTTGCTTAATATTTGCATTCTGCTGACTATAGGTCCATAAATAGATGTTAGTAATATTGCTTCCTTAGGACAGGGACAAAAAACTAAATGTCTTCTAAAGTTTA
chr1	45742683	45742802	-	U6.200-201	AAGCTCAGTTCAGGAGAGACTGTACACACGGAGGTGGGAAGCTCTGTATGATTCAGGGTTTAGTGCCCTGGCACATACCTCAAGACCAAGTTCGGATATCCTTCCAAGGCACCTATTCAA
chr1	45853530	45853649	-	Wdr75-001,Wdr75-006,Wdr75-201	GTCACAGTTCTGCCCCTTCAAATTCATCCTTATACTCATTTTTACCCTGCATTGAACATTGCCTCACCTTGTCTGTTAAATGAGGTGTTTGGTCCATATCATTTTCCAAGTCTGATAGGA
chr1	45981350	45981469	+	Slc40a1-201	GCTTTAGAATTTCACTATTAAGTAAAATTTACTAACACTCATGGGAAACATCTTTGAAGAAAACAACGTTTTTGTTGAAACATGTGTTTTAGAACGATTTATTTACTTAACGGAATGAGA
chr1	45984816	45984935	-	Slc40a1-201	CAGGGAATGGCCACTACTCCACAGCCGTGAAGACAAATGAAAAGGAAAAAACACAGTGGGGTTATCATCCACTGTTACAGGAAGCCTTAGCTCTGAGGACAGAGCTCCCATCAGATGCAA
chr1	46036148	46036267	+	Rpl23a-ps1-201	GTTTGTTAATCTTTAATTGTTTCATTTAATGATGTTTTTAAGCAATACATTATGTGTTTAGTCTCAAATACATAAGTTCATATACCTATTATCATATGTGCATACACATGAGTACACACA
chr1	46038283	46038402	-	Rpl23a-ps1-201	TTCATTGAAAGACAGCAACTAAACCAAGAATTATCCAATATTTACTTTGAAAAAACTCAGTTGAATTTGTTAGACATTTAAGAAACCACATGTCCATCCTTTTCGCCAAGATGGTGTCGA
chr1	46067329	46067448	+	Gm3852-201	AGAAAGTCTCATTTGCAAACTCTTGTTTCTGAAGTGCAGAGAAAAGCAAACAGGTACAAAGTCACCAAATTTTTCTTCCAGTGTATTCTCCATAGTATACATTCTTCATGCAGGAATGAA
chr1	46072407	46072526	-	Gm3852-201	CTTTCAGATTTCTTAGGTTTGTGTTGTTGACAAGTTGACTAGGACACTTGTGCACCATACAAATGGAAAGAACTAAGGCCACGTGAAATGTCACCAGATGCAGGTACTCGGGTAGATTGT
chr1	46084620	46084739	+	Gm4776-201,Gm4776-203,Gm4776-202	GGAGGATGGGAAGTTCAGAGACCTCTCAAACTTTACTATAAGAGCTAAGGGAGCTTGGTTAGTATGAGACACCATGTTGTCACATCCTAGGTACGCACAAGTGTGGGATGCTGAATAGGT
chr1	46905510	46905629	+	Slc39a10-001,Slc39a10-002	GCTTTTTTGTAATGAACTGGCTCTAAAAGTTGAATATAAAGTAAGGACAAAATTATTGCTGTTGAAATGTTAATTCAAAAACTATTAGCTGATATTTCCCTTTCTTTCAATAGCAAAGTA
chr1	46912253	46912372	-	Slc39a10-001,Slc39a10-002	ATGACCATGGAGAGCAGTTAGTAGCTACAGCTGTTAATGGGATTCCTCCATACTCCTCAATCTCTCACAGTCCTTTCAAGATTTTCGAGAATTTCAGATTGTGGCAACTAAAGTGCTAAA
chr1	48518920	48519039	+	U1.46-201	GCTTCTTTTGTAATACATGCCCATGGATGCAGAGATGCATGACTGCTTAAGATATTGAGAAAAAGAACCCAGCCTTAGATAGAACATATATACTTCTGCTTAAAGCTCAAGGACCATGAG
chr1	49151724	49151843	+	AC122246.1-201	GCTTTTAAATAATATGTAGAGCCAAGTAATAGTAGAGTCTAGTAATGTGCCCCAATGTTGTAATATTACATGATATTACAAGAAGTCATATAATAAACTCAATATCCTTTATGAAAAATC
chr1	49152365	49152484	-	AC122246.1-201	GTGAGCACTTGGAACAATCTTAAGTAATTTAGTCAAAAAATTAGAAATATGAGTATTATGTTTTATATTATTAGTGAATCATATGTATGCTTTTTAAAACCCTTAAATGCATTTAAATGA
chr1	49300523	49300642	+	C230029F24Rik-201	GCTTAGAGGTATTATCTTATGAAGACCGACCATAACTCAAAACCATTTGGAGTAGGCAGCAGATATATTTTCTTGCAGGGCCAAGACAAAATGGAACATACGTTTACATATTCCTAATAA
chr1	50958314	50958433	-	Tmeff2-002,Tmeff2-001,Tmeff2-201	GGGGAAAACAAACTAATAAATCTGCTATTTATTGAATAATTACTTTTTGTTCTAAGCCACTTAATATGTAATCAATGTATCTAGATATAAATGTCTCTTATTTCCTCTGTTGAAGCAATG
chr1	51071681	51071800	+	AC098743.1-201	GCTTTAATATTTGAATACAGTTGTGTCTTTCATTGCTTCGTGGTAAACTAGTAGCCATGTGGGATATAACATATGGTTCCATTTATCTACCTTTATTTTATCAGTAACGTGTCTATGTTT
chr1	51079755	51079874	-	AC098743.1-201	TACAGCTCAAAACTTTACTATTGAAAAGGGGGAAAGCAGGCATCTATCTGTAGATGCAGTGAAGGCTTTCTGACCTCAGGAAGCTATGATGAGAGGATCAGGAGTTACCCAGGGCCCCCT
chr1	51344734	51344853	+	Sdpr-201	TTAAAAAAATTCTTAAAAGGTACAAGCAATCAAATCTTCTTTTGGCATTTTGTAATCTTGGTTCCTAAAGGTCTCACTTTAAGTGTTATCTACCAATTATCTGAGGAAACTGGGAGCCTC
chr1	51346679	51346798	-	Sdpr-201	CCGACGCAACCACTTCAAAGTGCTCATCTTCCAGGTCAGTGTCCCCAGCATACCCCTCCACCTACTTGAGCTCAGTCCTCCGAGCTTTCAAGGCCATCTTCCCATCTGCCCTGCCAGTCA
chr1	51533666	51533785	+	Obfc2a-201	TTCAAGTCTATGAAAAAAAGTATTCCAACTCCATAACCAACTAAATACTCTGAATGAATCAAAGATTAACTTCTGCCACTGTGTATTATTTTGGGTTTTGTGAAACTCTGATCTTACAGA
chr1	51535915	51536034	-	Obfc2a-201	AAGATGAGTTAACCATACACTGGTGAAGGGGAACCTTAAAACAAAACCTGAAAGGGAGGGTTGTGCTTTGCCACCAAACAAGCTGGAGGCTAATTGTGTGACCTTGAAATTAGTTGGTTA
chr1	51972241	51972360	+	Myo1b-001,Myo1b-003,Myo1b-013,Myo1b-002,Myo1b-006	GCTTGTCCTTCCATAGAACCTGGGGCCGGGAAACTCCAGTGGGCCAGAGGGATGGAGGGGGATGCGAGTGGGCCCGCGGGAAGCAGGGTTCCCCAGTGCCCGTAGGTAGGAAGCCAATAA
chr1	51974790	51974909	-	Myo1b-001,Myo1b-003,Myo1b-013,Myo1b-002,Myo1b-006	TCGGTGAAGAGTTAAGGCAATGCTCAGTGCTCTATTTGGAGCAATAAGAGGAAGTCTTAAGGATGCCTGCCCTAAGGAGAGATGGGAACCTAGCTAGGCTAGAATACTTCTGATCTCTTG
chr1	51989135	51989254	+	Gm8420-201	GCTTCAATCTTCCTATCTGGATTTTCTCACAACAGAATGCCTGTTGTGCCTTGCCACTGGGTCACTTGTTCTAGGGAAAGGCAGTCTGCCTGTTCGAATGCTTTAAAACATGCCATTTCA
chr1	51998413	51998532	-	Gm8420-201	CTCAGGAACTATTCTCCCACCTACGTCAAGCAGAATAGGGCACTCTGGGATGCAGCCTCAGCCCTCCTGAGTCAGGACAGATTCTATAGGCAGATACTATAGCTACTTCAAGCATCGGGA
chr1	52043380	52043499	+	Stat4-202,Stat4-201	GCTTTGGCTAGATTAGCAAGGCGCACATTCAGAGCGTGTGATGGACCTGTTCTCTGTGCAGTCCCCAGACAGCACTTGGTCCTAAGTGTCAGATCAGCTAACATCCTCAAGTCTGCGCTG
chr1	52044768	52044887	-	Stat4-202,Stat4-201	GCTCAGGGAGGAATGGCAGAGGACAACGTTCATTGCCATTCTGCCTCCATGATCCTTCCCTCCTTTGGATCTGAAGTTCCATTTTCTTCTATACCTCCCGCTAGCCCTGTCTTTGCTTAT
chr1	52148776	52148895	-	Gm3940-201	ATTGGTTAGAATCACCTAGAAGACTTCTTATAATCCAGATTAAAACAAAACAGAACTCTAAAGCATGAAATTTTCCTCAAAGTTAGTGGACAACCCTGACTGTGCCAATTGCTCTCTGGA
chr1	52175921	52176040	+	Stat1-201,Stat1-202	TCTGCAAGAGCAAGTTCTCTGTAGCTGCTGAGTTAAAGGCAAGTATTGAATGTTTTCAAATTGGTAAATTAAGCTCCCTGGCTTTAGTAGCGTGAAGGTTAATCTCTAGTCCCCAATTCT
chr1	52177176	52177295	-	Stat1-201,Stat1-202	CAGCGGAACAAACGGTTCTGTGCTCAGTAACACTTAGGCTATATGCCCGGCGCTGTAGGGTCCAGAGGACGCTGATAGCAAAATATATCCCCTCAGAGGCTCTGATGCGTGCAGACAGCA
chr1	52286902	52287021	+	Gls-002,Gls-004,Gls-012,Gls-001,Gls-003,Gls-009,Gls-011	AAAAATTAAAAATGTAAACTGTTCAAATCACATAGTGTCATGTAAGACATGTTTATTTCAAGACAAACTTTCTTTGGGAACTAAAAATAAAAATTGACACAGTCTGAAATTCAAATATCA
chr1	52500684	52500803	+	U6.254-201	AAAAAGCCAGACATGATGGCCCCCAACTGTTATCCTACCACTGGCGAGGCAGACACAGGGGTATCCCTGAGCCCACTGACCTGTTTGTTAGTCTAGCCCGGTCTGCAAATTTCAGGCTTC
chr1	52502487	52502606	-	U6.254-201	CATGCAAGTACAGGTCAGAGGGTAACTTTCCAAACTAGCTCTTACCTTCCACTTTGCTTTGAGGTATGGTATCTTTTGTTCTTGTACCTTGGCTATGGGTGTCAGACTAGTCGATCTGTA
chr1	52556705	52556824	+	Nab1-001,Nab1-002,Nab1-003	GCTTCTCTGTCCTACACGTGTCTGCACATTCCCCACTCAGCCTCAAAGGCTCGGCGACTCCCGCTTCCCTGCACCTGGGTGCCAAGTTTCTGAAAGCCACTTCCAAGCAAAACTCTCCTT
chr1	52558917	52559036	-	Nab1-001,Nab1-002,Nab1-003	CTTCCTTGTTTATGTTCTGGGCACATTAGATAGTGTGTTCTTCCCACATTAAGAATGGCATTCTGGGCCCACTATGCTTTGCTTAAATGCCCTATGGTTTCTGGGAGAGGTGGTGGGAGG
chr1	52685891	52686010	+	Tmem194b-202,Tmem194b-201,Tmem194b-203	TTGTTTTGTTTTTTGATCAGCGCTGCAAACATATGTCTCTGCTTGTTCTCTATCTATTGAAGACAGCTTTAAGAAAGTACATTAGTCATTTGGTGATATGTTTCTTTCAGTTGCTTTCCT
chr1	52687807	52687926	-	Tmem194b-202,Tmem194b-201,Tmem194b-203	TGTTCAGGATCACACCGCTGGACAACCGCACAGCTGGCCCTTTGTCTGCAGTTTATGTCTGAAACCTTATTTTATCTGTCTTCAGAAATCTCAGGAAACTCAAGGCTAGAGAAGGATAGA
chr1	52782715	52782834	+	Mfsd6-001,Mfsd6-003,Mfsd6-002,Mfsd6-201	TTATCCTCCTCCTTTTCTTCATAAGGGCATCAATAATGCATACACTTTTAGCTGGCTAGGGCCTGGTCTCAAGGAAGCAATGCTCTGTGCAGAACATGGACCTACCCAATGTTCTCTTTT
chr1	52790921	52791040	-	Mfsd6-001,Mfsd6-003,Mfsd6-002,Mfsd6-201	CTCATTGGTAAATTGAGGCCATATATTTGGGAGGAATATTACACATTAGGTGTGCTTTTATCAGGGTCACATACCTCATGTTTCCTATGATTTTCAACCTTGATCTTGATCTCCAGATTA
chr1	52874386	52874505	-	Inpp1-001,Inpp1-002,Inpp1-004	TACAGCCTTTCCCAGAGAAACGGAAGAGGCGGAGGAGGGGCGAGAGAGGAGGAAGGGAGTGCCAACGCCTGGAGGTGGTCGCGCTGGGACCTGGCGCAATCCTCCTGTGGCGGGCACAGC
chr1	52894275	52894394	+	Hibch-003,Hibch-001	TAAATAGGAGGTCTTCATCAAACCCTTGATAGGATAAATGTGGAGAGGGTGGGTACCTTTGGTGGACCTCTTCAAAACTATGCCTGCAACAGATCTAGTATAGGAGGTTTCCTTGGGGAG
chr1	52904983	52905102	-	Hibch-003,Hibch-001	CAGCTTGAGTGAGTCCTGGATGTGAATGATACATAAATGTTACTGAGTTTTACTTCAGTGCCTGCTCTCACTGGCTTAGAAGCTCTCCTAAGTGCCTTCCTGGTAATGGAGTGAAATACA
chr1	53020875	53020994	-	1700019D03Rik-001,1700019D03Rik-002,1700019D03Rik-003	GTGTACAGGTGTGTGTACAGGACAGAAGGACATCAGGTGTTCTATCACACTCTTCCTTAGTCCCTTGAAACAAGGTCAATCAGGAAACCTGAAGCTAGGTTGGAGGTCAGTGAGCTACAG
chr1	53118213	53118332	+	Mstn-201	GCTTTAAGTACAGTTTATATTAGTACACAGACTTCAATTTATCAAATGTCACATATATCTTTCATGATTTGGGGATTTATTTCATTTATGAAGTAGTCAAATGAATCAGCTTGCCCTCGA
chr1	53120917	53121036	-	Mstn-201	AATCCGATCTCTGAAACTTGACATGAGCCCAGGCACTGGTATTTGGCAGAGTATTGATGTGAAGACAGTGTTGCAAAATTGGCTCAAACAGCCTGAATCCAACTTAGGCATTGAAATCAA
chr1	53239581	53239700	+	1700019A02Rik-201	TTCCTGTGACTGTCTTCCCACAGGGCACGGGGAGCTAGAGAGGCACTGAAGGGGAGAGAGGCAGACAGAGGGCCATCACCCACACATGAGTATCCATAGACTGCCTTCTGGCTGGGTGTC
chr1	53246051	53246170	-	1700019A02Rik-201	ATTTATACATATTTTATAGCTGTAAAAAACCTTTTCCAGTATACAAATAATCACTTTGATACATGATAGGACAAAGTGGGTTAAGAACCACATCAGTTTCCATAGTAACTAATGGTCATA
chr1	53348252	53348371	+	Pms1-001,Pms1-002,Pms1-006,Pms1-007,Pms1-004,Pms1-005	GCTTCTGAGAAGAGGATAACTTAATAATTCACCAATACTTATGTCAACATGAAGACAAAGCTGACTGGCACAGCAGGAAAACAGACCAACGGTCAAAACCCAGGTCTTAAAGTCTTTATT
chr1	53354216	53354335	-	Pms1-001,Pms1-002,Pms1-006,Pms1-007,Pms1-004,Pms1-005	CCTTTGCGGCACAACCTGCTGAGAAAGGGTTTCTAATCTAGCATAGGTGGCAATGTGAGGCTCTTTCCAGCGGGTTTGGGTTTTTAATTTTTTACGTTGTGTGGGATGTTCGAACTATTA
chr1	53368843	53368962	+	Osgepl1-001,Osgepl1-003,Osgepl1-201	TTCATTGTGGTTTATTGAAAACAAAGATGAGAGACCAGCAGACTCACTATCCTAGCTCCAACATTATTACATTTTTTCACAAGTTAATAAACTAACAAGTTCTGATGACTTTTAAATGGT
chr1	53370435	53370554	-	Osgepl1-001,Osgepl1-003,Osgepl1-201	AGACAAGAGAAGGACCGCCGGCCCAAGGGCGGTGACGTCACTTCCGGGCGCCTGCGTAGTGCGGGCGCCCGCAGTTTCCTAAGGGGAATGGAGACTGCTCCCGCGCACGTCTTTCCTGTC
chr1	53409198	53409317	+	Asnsd1-001,Asnsd1-004,Asnsd1-201	CTGTGTGTGACTGAGCAACACATCTGTGTGTCACTTTTTTTCAGGGGACACGCCTCCATCGTCGCAAACCTGCAGGATGGAGGGGAATCAGCTGCTGGTGCTGAGAATGCACGGCGGAGG
chr1	53619984	53620103	+	Dnahc7a-201	TACCAAATTATGCTCACAGTAAAAACTGGGCAGTAAGATCACTATTGAGTCAGTCACACAGTACAGCGGCAGTGAGTGTCACTATATTCACAGCATCCCGTCTTCCATATTTGGTTCTTA
chr1	53836174	53836293	+	Stk17b-001	GCTTATAAGCAATATGATAAATCAGAGGGTAGACTATAAAAGTCAACAGAAGATTGGAAAATTGCAGCAAAATATTAGCAGTAGTCATCCCCAGTGAGATTATGGTAATTAGAATTTCTT
chr1	53846811	53846930	-	Stk17b-001	TTGTTTCAAGTGCTCTGTAGACACTGTTGGTCTTTACTGCAGAGGTCTGTAAGACTGGAAATGCACTTTTTAAACTAGTCTAAATCCCAGGTTGTCTAATTCAGCAGTAGAGGAAATACA
chr1	53942123	53942242	+	U1.150-201	GCTTAATGGTTGGCGCTAGTGCCTCTTGCAGCAACCCCAATCTTATTTACCTGAGTGAGTGGTTTCTGGCAAGATCAGGTTGACGCTCTTGCAGAATTTCAAGGATGTTGGGTTGACGCA
chr1	53945872	53945991	-	U1.150-201	TCTGGGTTCCAGGGGGTCAAAGTCAGTTTGTCAACACGTGTAGCCAGGATTTTATACGACCCTCCTCTGCCCCAGCATCCTCATTGACCCTTTCAAAGTTTATCAAGGATTTTTACCCTT
chr1	54244906	54245025	+	Hecw2-001,Hecw2-201,Hecw2-202	GCTTTATTATGTTCTTGTCCTGGAACACTTCAGTGGCATAACAGAGAAGCCACTGTGCTTTGTTTGAAAATGACACAAAAACATCCGTGGCTTCACACCACTATTGGGCACAGTTTCATA
chr1	54308610	54308729	-	U6.41-201	AATTCTATTTTGTCATCTGAAGAGAGAGAACTGAAGCCAGAAGGTAGAAAGGAACATACAAGACCTAAGATGGGAGGAACCTGGGTTATTGCACAGCGGAGTGCCTGCCAAGACCATTTG
chr1	54497756	54497875	-	Gtf3c3-201	ATGCCATGACAACTGAATTAAAAGAGTACAGAGAGGTGACTCTGTTCAGGAAGACTTGTGATGCTCCTGGGGCAACCATTTTTCCATGAGTCTCTCACTCTTCTAGAAAGTTCTTCTGGA
chr1	54528289	54528408	+	Pgap1-202	GCTTAGACAGACATCTCTCACCACTAAAAATAGTTAAGATTTGAAAAACAAATTGATATTACTACTGTCTTAGTATTTCCAGTGTATGTAGGCATACCTACAGCAGGGTGCAGACCAGCA
chr1	54533793	54533912	-	Pgap1-202	AAACCAAATCAAGCAAGGTAATTCAGACCTGTCTAAGGGGAGACAGGAGGCACCAGACTCATTCCACAGTTATGGAATCAACTGCTCTGGTTTACTTCATATTTGTGGATCCCCACCTCT
chr1	54612439	54612558	+	Pgap1-201	GCTTCAGAAATGCTAATCTAGAAGGCAAGAGATAAGCTATCTTTAGTACAGCTTTACTCATAAGAAAGCCACTTGGCTCTTAAAAATCTCAATATTTATTCAAAAGGGCTCATTTCTATA
chr1	54615214	54615333	-	Pgap1-201	AACATGATGTTCCCAGTTGGTACCTGCAGGACCAGGTCGGCACTGACTTGAGGTGCTCTCCAAGTCCCCCATGTCTCTGGGGACTGGTTCCACAATGACGTTAGAAGAGAATTTTGCTCA
chr1	54975528	54975647	+	Ankrd44-201	GCTTAGTAACCTACCTTGCTCATCCTGGGCTTCGGGTGTCAACAGCTTTGGTCCCCTGTTTCAGTTACTGGGTGACTAGCTCCAAGAGAGCTGAATTTCTGCCAGGCATCCCATCTTTAC
chr1	55090142	55090261	-	Sf3b1-201	CTGTACCCAAACTATGGATAAGCGGAACACTGGAAAATTGACTGCCCCTCTTTGCCTCACCAAGATAGGGCACTATCTCAAGTTCCACATCTATAGGAAAGTCTCCTGGTCTTCCAATCT
chr1	55108466	55108585	+	Coq10b-201,Coq10b-202	ATTCAAACCACCACATACAAGTCACATAATTACCCGATAATGCAGTACACATTAGTTCTATCTTCCCTTTTGGAATATGAGCTATGTGAGGAGACAGACTCATTCACACCTCCAACATCT
chr1	55113962	55114081	-	Coq10b-201,Coq10b-202	TGGTTGGCGGTTTTTCCTCTGAAGCATGGAACTGTCCCTTCCTCCCTCTCCTGAGTCTGCCAGCTTGCATGTGGCATCCCAGAAGTGCCAACTATTACTTCTGCCCAACAGTTGGCTCAT
chr1	55139661	55139780	+	Hspe1-001	CAGGCCAGCCAGGATTACAGAGTGAAGCACCAGCCTATTTACAGCTAGCGGAGAGCTAATAAGTTAGATGAATTCATTGTTAAGAGGCAAAGCTCCCGATTCAGACTAATGGTGAGCACA
chr1	55145777	55145896	-	Hspe1-001	GTCCTTTTTGGAACAGGTCAGTTTTGACCTGTTGAGAGTTAAGGCTTGCGGTGGTCTTAACTGTTCGTGTTCTGACACTTCGAACTTACACTCTGTTTGATCACATTTCTCTCCACAGGC
chr1	55187158	55187277	+	Mob4-001,Mob4-003,Mob4-006,Mob4-005	GCTTTTTACCTGCATGCGCCCAAGGGATTCAGAAAAAGGTGTGGGATCACCTGGGTTGGATTACACATGAACCCCTAAGCCTGGCCGGGCATGCCGTGTACTCCGTTGGTCCCAGCACTC
chr1	55188132	55188251	-	Mob4-001,Mob4-003,Mob4-006,Mob4-005	GACTCTGGCACTATGGTCATGGCGGAGGGGACGGCAGTGCTGAGGCGGAACAGGCCAGGCACCAAGGCGCAGGTATCGTCCCTACGGCTTTCCTGTCACAGAGTTGGCGGGGCCGAGCCG
chr1	55277886	55278005	+	Rftn2-001,Rftn2-004	GCTTTCAGGACAGAGGCCTTCCTGAGCCTCACTCATCCTTTACATCTGGGATGCAGTGGGATGCACTTCTGAAGAGCCTTCCTGGACCTGCCCACTCAGGTCCACGGCAGAGCCTCTGCA
chr1	55289954	55290073	-	Rftn2-001,Rftn2-004	AACCAGTTGCATCTATGAGCAGCTGTTTACTTCAGGGAGTTCTGTTACACAGGGAAGGAGAGAAGCAGAGCCCTAGTAGGCTCTCAACATTTTATTTATAAGATGGGAGAAAAAGGTGTT
chr1	55293243	55293362	+	Mars2-201	TGTGCATATATACACTGTTTAAATTAAATGGGGGTGGGGAGGCCAGTTGTGGATGAGAAAATATGCAGTGAGCCAAGGATTAATAATAAAAATTTGGGATTTTAAAATTCTCTCCTGCTA
chr1	55294583	55294702	-	Mars2-201	AGTGCTTCTTGCCGGAGGCCAAGGTTACTCGGCAGGTGGGTCCGTCCGGGGATCCCTGTCCCGTGTCTCTCGAGAGCGGACATCCTGTCTCCTGGACGAAGGAAGAAAATTACATTTTCA
chr1	55417931	55418050	+	Boll-004,Boll-001,Boll-002,Boll-003,Boll-201	GCTTTGTCTCAACCATTCTGTCCAGGTGTTAAGTTGGCCTGGCACTCAGTTAGGCAGTGGTGTTCTCTTGTTAACAGAACATCAGCATTAGACAAGGTCACTGTAATTATAATGGAGCAA
chr1	55421313	55421432	-	Boll-004,Boll-001,Boll-002,Boll-003,Boll-201	TCAATGGGCTGGCTTTTAAGGGCTTTAAGCCATCAGATCAGTATCAGCAACTGTAAAAAGTTACATAACTTGTCCTCAGAGTAAGCAGCAACAATATTAATGTTAATATGTCCAAAGGTT
chr1	55464285	55464404	-	Plcl1-202,Plcl1-201	TTGGTAAAGCAGTCAGTGTGAATGTCCACCCATCTGTGATAAACACAGTACACCACAGGCGACAGCAAAAGGTCTAGGAGCCACCTATTATTCTTTCTGGATAGGCTCATACATTCAGAA
chr1	56690382	56690501	+	Hsfy2-201	TAAAGATTTTTTTTTCCCTACCAAAGAAAAATTATAGGAAAAATTAAATAATGCTTGCTAAATAGCAAAGAATTAGAAAACACAGTTTTCAGTTCTACTACTTATAGAAAGTCATCTGAG
chr1	56697948	56698067	-	Hsfy2-201	ATCATTTTTTTAAGAAAATGTGAAGTTACAAAGATCAATATTAAATCTAGAGCTATGGTTTGGATGGACTTTTAGATACACGTCTAATCTAAATATCAGCTAGACAGACCATCTTTAATA
chr1	57026147	57026266	+	Satb2-001,Satb2-002	GCTTCAGCCCTAAAACAGATCCGAGGCAAGGCAAAGGAGTTAAAACACTAAAGAGCTCTCTAGGAAAATCTAGAAACAGTTAGCTGGCTGTGACACAGACCTGCCAACACCTCAGCACAG
chr1	57035344	57035463	-	Satb2-001,Satb2-002	GCCGCTCACCTCCAAGAGCCAAGGAAGGTGCCCTAGGCGTCGCAGGTCCAGCCCCGGGGCTGATTTAAATAACTAATAAGCTCAGAGAAATTTTACGAGGGGAACTTTTCCTTTTAGTAT
chr1	57434253	57434372	+	1700066M21Rik-201	GCTTTTATACAGAACCCGAGGAAACTCTGACCCTGAGCAGCTGCTGCTGTGCATGGGCCCAACCTGCGGGCTCTTCCACGTCCGTTCGAACTTCCCGGCCGGGGCTGAGTCCGCCAACCA
chr1	57435862	57435981	-	1700066M21Rik-201	ATCATCTTTCATTTCCCATCATCAGCCTTTGGGACAATGACAGAATGGTAATGTTCAGAGTGTGGGGTTTTATAGAGCATGAGGTCTTCTGGAAAAGAAATGGAAGGCCGTGCATCCCAA
chr1	57461412	57461531	+	9430016H08Rik-001	ATCTCAGTACAGGAATGAATGACATGACTACTGATGAAAAACTGTTTTTTTTTGTTGATTTGCTTTGTTCCACTTCTAGCAGACTTACAGCAACTGAGGTGAGGTAGGAAGACAGGGAAA
chr1	57464102	57464221	-	9430016H08Rik-001	TGCATTCAGCGTTTCCGTGATCAAGTGTTTAGCCATGAAGTTTCTTCATTGCGACCCGTGGTATCCAACGATGGTAGTGACCTAGACACTGAATCTTTCGGCCACTTCAGGACTTTAATA
chr1	57477060	57477179	+	SNORA17.312-201	ACAGAAATAGAAAAGTAGTTAAGATGGTCTCATTTTTAAGAAATAGCATTTATGGGCTCTCTACTAGATGTCCCAGCTGTTCAAATAAAGCAACCTAGGCTAAGTAGAGGAGATTGTGAT
chr1	57480620	57480739	-	SNORA17.312-201	CCCTTCTCAAGGAGTATTAGATATGTGACCATGCTTTTGTGATAGCTAATGTCATTCATTCCAACTTACCACATGGTGGAGCTAGCTGTGTGTGGAATCTAAATGTCAGCCTTGACACTA
chr1	57523727	57523846	+	U1.167-201	AGAATCTGTCCTTTCTAGGATATTAAAATAGTTTAATAATTTTAAGACATTTCTGATAACCTAAATTTTTGAGGAAATGCAAGTCTTCACTCTGTAGTGGTCAGGATATGCAAAGATACA
chr1	57526190	57526309	-	U1.167-201	TGGGCTATCCCAATGATTATGTCTCAGTAAAAGGCATAATCTTCCATTTGCCCCGTTAAGAGGTAGTTTTAGGGAAAATAGTGAGTTGTTGGGACCCAGCTGAAATGTTAGAGCCTCGAT
chr1	57823379	57823498	+	Spats2l-005,Spats2l-006,Spats2l-008,Spats2l-012,Spats2l-014,Spats2l-011,Spats2l-001,Spats2l-002,Spats2l-201,Spats2l-202	GCTTTACCTAGGAATCCTATTTATTAACCAAAGAATAATCTCAACAGAAGCCCTTGCACTTTCCCTCCCAGTAACTTCTCAATTAGACTTTAAATCCAAAGTTCCTTATTAGGGAAGTAG
chr1	57834307	57834426	-	Spats2l-005,Spats2l-006,Spats2l-008,Spats2l-012,Spats2l-014,Spats2l-011,Spats2l-001,Spats2l-002,Spats2l-201,Spats2l-202	ACCTAATCAGGTCCTTCTACCACTACTCCACCATCAAGTGGAATTGCACAATTAAAATGGAATTTGCATTATACAAAGAGTTAAAGGAAACAGTAAACATTATAGGAGAAAAGCAAACCT
chr1	57918755	57918874	+	snoU13.17-201	GCTTCTAGGGGGAAAACCTTCATTTTACAATTTTTCACAAGAGTTTAGTTTAGTCCAACGCTTGGATTCAGAGAGCAAGAACACCAGCTGCACAGCTTTTAGATTTCACTGTGGGACTTG
chr1	57925089	57925208	-	snoU13.17-201	CGTGAATGAATAAGTAGGGCCCATCAAGGCAGGTGTACGGTTCTCTTCTCCGAGTACCCTCCCCCAGTGGAGCAGTGTGCCTATTTACCAAAACACTTTTCCTGAGGAAACACTCAGGAA
chr1	57970655	57970774	+	Gm17234-001	GCTTGTTTGGGAATGAGGGGCATCTGAGCCACTACCCCAGAAATTCTGCTCCCCTGAGTGTAGAATTGACCCCCATAGTCTGCATTCTGTACATTACACTGAGAAAGCTAGCCAGGACAC
chr1	57973892	57974011	-	Gm17234-001	GCATCAGAGCTGGAACTGGCCTCGCTTTAACTCTTCCACATCCAGTTCTATGCACTGCCCACACCGACTGAGGTTCTGTTTCATGATTTGTCTTTCATTCCTCAATGTGCGCCAGCAGGC
chr1	58054122	58054241	-	Sgol2-001	GGGAAGAGTTGGAGGGCAGTTAGGGTGAGGAAGGTAAAGATAATGAGGAATCTTGTGGAATCTAGGGATTTTTGTGATGGACATAAAAGGAACACTGAGATTGTTCTGTGGACTCAGAGC
chr1	58080711	58080830	-	Kctd18-001,Kctd18-006,Kctd18-201,Kctd18-202	TTACTGAGAAAGCAAGAATGCCTGATAAAATACTAAAACACAAAGTAAATTTACTGTACTTCTTGGCCCTTGTAAAAAAGGGGCTCAACCCAGAGAAAAGTGAGCAGGAACCCAAATAGG
chr1	58088025	58088144	-	Aox1-001	TAAACGAACGGAATCCATTGCCGCTCACTGGAGCCTCACTGCCTCTTGGAGGCAGACTCCAAGGCTACTAACAGGCCAACACTACTTATTGCGAAAAGAGCAATCATGAATATCCATTGT
chr1	58167228	58167347	+	Aox3-001	GCTACCCCAGGGCTGGAACAGGATGTGATAGGATCCAGGCACTCACAATCACAGTCATCATCCTAAGGTCACACGAAACACCCTGTCAGAAGAATCTACAGCAAAGTGTGAGCATGGAAC
chr1	58173031	58173150	-	Aox3-001	GAGCAGAGAGTTTTCTCAGGAGCATTTCCCAGTCCAAGAGATTGTCAGGCCCATTTGGATTAACTAATGAGGGACATACATCTTTGGTTTTTTATCAGAAAGCTACATAACAATCTTATA
chr1	58205304	58205423	+	SNORA17.553-201	GCTTCCTGGTGAGCAGTAGGTGAGGCTCACACAGAGCACAGTTTATGGAAAGAGATTGAATGCCTCTAAGTCCTCTCCAAGCTCACCACCCGCTGGTCACCTCCGTGCGTTCGGCCATCA
chr1	58212843	58212962	-	SNORA17.553-201	AAAAGCAATGTAATACACAGCTAGGAAGACATAATGCATAAAGATAACAATTTCTCCTAAATAATATCAAATATATTCCCAATCAATATTCTGACAAGAGTTTTGGAAATTTTGATTTTA
chr1	58259871	58259990	+	Aox4-001	GTTGCTAAGGTTTTCTTCCCGCCTCTGTTACTAGAGCATTACCTTAGTCAAGTTACTTAAACTCTCTGTGCCTCTATTGACCTGATCTGTAGATGAAGACAATATTAGTACCTACCTCGT
chr1	58270638	58270757	-	Aox4-001	CTAGAAACAACTTCCTGGCTTCCGAGCCCATATTCTCCCCAGTGATTATTTAGACTCTCGAGGCAAATGCGTGTTTGGGTATGATGGTGTGAGGTTATCACTCACTGGTGTTCATGCCCA
chr1	58334988	58335107	+	Aox3l1-201	GCTTAGGTTGTTTGTGGGTTTCACAGGATGCTCTCGGGTTTCAGAGAAAGCAAGAGAAGAGGTATAGGTTGCATCCTGAGCCAGCTTTCAAAGCCAAGGTTGGTGGGAGGTGAGGCATGG
chr1	58335300	58335419	-	Aox3l1-201	TCTTTGTGAACGGGAGGAAGGTAAGCGACCCGTAAAGTTAGCCCTGCGACTTGCAGCAGGAAACCCCTGACTCCAGGGGCTCCAGGAATCCGATCTGAGCCTCTCCTTTCTGGGACAAGA
chr1	58448377	58448496	+	Bzw1-201	GCTTTATGAGTAACGGGTTTGGCTATTCACCGTTTTTTGTGTCTCTAGCTCAGCTCAGTGTGTGACCTGGCAGTTTATTATATTGGTGGACCAGGCCGCTGGGGGGCCGTTCACTGGCAA
chr1	58450928	58451047	-	Bzw1-201	ACTGAAAGCGTCTTGGGCTTGCTTTAATTGTAATTTTGATTTAAGGTTTGATACTTGGTTTAAGAAGTTAATATTACTGGCACGGGTGTTTTTAAGGCCTTCTTTCTCCTTTTTCTAGGG
chr1	58480805	58480924	+	Clk1-001,Clk1-201	GCTTACAAGGCGACGGCGAGAAGTCTGCAAACGATTACGACGATCTCCCAACACAAAATGGTGCGGACAGACGCAGTGCGAGCTTCTTCTCGGAAAAACTGGTGACGTAGATGGGCGGGG
chr1	58501568	58501687	+	Nif3l1-001,Nif3l1-002,Nif3l1-003,Nif3l1-201,Nif3l1-202	GCTTAGACTAGCATCCTCTAAATGAAAATCCTATCATAAAAGTGTTGATCCTACCCAATGCAACAAGCCACCCCAGTGCGCACTTACTTTACTCATTTTCTTCAAGGCTTTCTGCAAGGG
chr1	58512383	58512502	+	U6.106-201	TATACATTTTTTTTAGGAGTTGGAACAGATAGTATCTCTAACTTGTATTTCTCTTCAGCCTTTGCTTCTGCATACTGGAATGGGACGGTTGTGCACACTGGATGAATCTGTCTCCCTGGC
chr1	58524883	58525002	-	U6.106-201	GTGTGGCAGCCTAGGCCTTTAGTCTTAGAACTCAGCAAGCATAAGCAAGCAAATCTCTGGGTTGTTCCAGGAAGCCATGTCAATACCATGGGTTCCAGGGCAGCGAAGACTACACAGTTT
chr1	58554431	58554550	+	Orc2-001,Orc2-002	ATTTATATACAAAATATTTTCATACACACAAGGAAAACTGACTGATCTTGTTTATTTAAACATTACCACAAGAAACATGTTATTTATAGATTTTTCTCTAGACTGGAGAGATTAATATGA
chr1	58564122	58564241	-	Orc2-001,Orc2-002	TCATATAACTGCTAAGTTGATAAGTTCCTCACCTTGCTGTAACTGAAATAAAAATGTTAAACCTTAGGTGCTTGAGGCCTTCTTTGCTACCTCACATTGATAGAGGAGCCAGAAGGTCCA
chr1	58641725	58641844	+	Fam126b-001,Fam126b-002,Fam126b-003,Fam126b-007	ATAAATATTTATGTATAAATGATCAATAGTAGAAAAAGATTACATCTTAGAAAGTTTTTCTAACATGTAGTTAAATAACAAGCCCAGAAAGACAATATACTTCCTGGATACATTTGTCCT
chr1	58643744	58643863	-	Fam126b-001,Fam126b-002,Fam126b-003,Fam126b-007	ACCAGATGCAATGTACTCCTCGCCTCCTGGCTTTTTGGGTTGTATTTGAATAGGGTAAAGAACAGCTCAGACCCGAAAATACTTAAAACTAGAAGAAATAATTGCAACGGTTGCTTCACA
chr1	58769179	58769298	-	Cflar-002,Cflar-003,Cflar-005,Cflar-004	ACCAATAGGGATGATCTAAAATTTAAAACCTAAGAAGAGATTTTAGATAAAAGGTCGACCTCCTAGTTTACAAAAGGTTCTGAACAAAGCAGAAAGCTCAGCTCTCTGGTATCACAAACA
chr1	59026732	59026851	+	Trak2-001,Trak2-002,Trak2-005	GTGTATGTGCATGTCCATGCCAAGGCACACAGGTGATGCCAGAGGACAAACATCCAGGGACTATGAAGGCAACAGGTGCCTTTACCCCCACATGGAGCTGGGCCTTGTATTTTGAGAATT
chr1	59031429	59031548	-	Trak2-001,Trak2-002,Trak2-005	ACGCAAAACCCAAGTCTTGTAAATACATAGCCCCTCTGGTGTCCATTTAAAGTGTTAACCTTTCAAATGAAAGGCCTGGGTATGACTTCTATATTATGCAACAAATTAGATTATTTATAA
chr1	59060339	59060458	+	Als2cr11-201	ATTTCCTTTCAGTCTCTGATAATAGTGGTCTAATTTCGATTGCTCCCCGATCTCTGGCTTGACATGAATGAAGGTGTTAGTCTTCCATGTAGGGAAGGAGAGCCTGCTTATGGGTTCCTT
chr1	59061321	59061440	-	Als2cr11-201	TTACTTCTTACAGGGGACATGCTGGCATGGAGAGCCATAGCGTCTGTCTCATTGAATAAGTTGCTCACTGAAAGATTCTTCAGGAAATAATTTTGGAGAATTTCACTTAGAAAACCTCTA
chr1	59061442	59061561	+	Gm17570-201	GCTTTGTTTCTAGATGTTTATCTATGAAATGATGGTTAAAGTTGTTTACAAAAGACATGATTTCTTTTACAGTTTCTGAGTATTTCTCCTGAAAGGGAGTTTGCTCTTTTAACTCGACTT
chr1	59063157	59063276	-	Gm17570-201	CTATTGTTACTATCTAAAGACTTTGCTGAAATGATATTGGGATCATATGACAACTGATTAGTATCTGAAGACTTACTTGCATTGATACTAGACTCACGGCTCAACTTACTCATATCTGAA
chr1	59126513	59126632	+	SNORA17.239-201	TGGGATTAAAGGTATGGGTCCTTATGTAACTGATATTTTTATATATACCTGTATTACTTCATAAAGATGTGATTCTGCACCGCCTAAGGGAATAGGGGGGCTTTCTGGATCGCCTCCATC
chr1	59130610	59130729	-	SNORA17.239-201	CAAAGACATACAGAACGCAGATGAAATGCTCTAGAATTTCAGTAAAATGTAATATAATAAAGTTTTTAAGAAATGACTGGACTAATTAATGAATCTTGTAACTCACCAGAATACTACTAC
chr1	59149287	59149406	+	Als2cr11-001,Als2cr11-202	AGAGTTGTCATTTTGGGAGCTGGAGTGTGGGTGGAAATACACGAGGTTACAGGCGGTTCCAACTGCGTCCCTCTGGCTGCACCTCCAACCTACAATCACCATTTCAATGCTTCTTTTTCC
chr1	59174931	59175050	+	Als2cr4-203,Als2cr4-202,Als2cr4-201	GCTTCTCCTTTAAAAGCCCACTGTCCAGATGTTATCAAATAAAATGGATCAGCAATTCTCTTCAAATCTTTGGAAGATTATCAGTGAAACCCGGGAGGCGGTGATGTAAACTGGACTGCT
chr1	59177949	59178068	-	Als2cr4-203,Als2cr4-202,Als2cr4-201	ATATGTATAGGATGCTATTTATAGCTATACAATAAGGACTTCATAGTCGCAGTTCTAATGGGTCAAACACTGCTGTTTTCAATGGCAGCCGTTATTCCGGATCTTTAGGGCACACTATGA
chr1	59213102	59213221	+	Mpp4-203,Mpp4-201,Mpp4-202	GCTTGGAGTCCATGAAAGTTCCACCCACCAGCGATGCTTCTCTGAGCTACTGTGCTGCCATACCCTCTCAGCCTGGAGAAGAGACAGAGTGTATGTATGCTATGAGGAAACACAGCAGTT
chr1	59220118	59220237	-	Mpp4-203,Mpp4-201,Mpp4-202	CGTCTCTCCTTCCTTCCCTTCTGAGTTCAGTGTGAGGTAGAGGGAAGACCCGCAGACTGGGCTGAGGGCCACTGTAGCTCCCTGCTTCCTCACATGTGCAGATCTTCAGTCTCCACACAA
chr1	59297043	59297162	-	Als2-001,Als2-002	CCCATGGCTGCAAAGGTCATAAGCCCTAAAGGAAATCTACTAGTGCTGTTTTCCTGATTGTCAAAAACCTGCCTTAAGTATTTGTGTTTATACCTCTAGCTTAGTGGTTCTCTTAGATAA
chr1	59306324	59306443	+	Cdk15-001,Cdk15-202,Cdk15-201	GTAATTTCAAGTAATTCAGCCAGCCACTTGAGTTTTTCTTAATTCTTGACGTGGTCAAGTTGACAACAATCACGCGCAATGTCTAGGTCTCCCTTGTACCTTTGCTTGCACGTGTGCTTC
chr1	59314401	59314520	-	Cdk15-001,Cdk15-202,Cdk15-201	CTTAAGGAGACTGGGTTAAACTGTGTAGGTGAAGGAAAAATTTAGTATTTCAGTAATTGGTACCATGGTTGTCTCTAAGAGATCTGACTTTCAGGAAACCTGCCTTTCAGGGGTGTGGGA
chr1	59537898	59538017	+	Fzd7-001,Fzd7-201	GCTTGCCAATCAGAAAATGCTACCCCACAAGGAAAATAACCCCTCTTTGTGTCTCGAAAGCCCTTTAATTAGCAAATGCCCTGCTTTCTAACGCGCGTTAAAACATTTCTATGTAGATTC
chr1	59539215	59539334	-	Fzd7-001,Fzd7-201	TGAAACTTGGGGCCGACCTTCCTAGGACTGAAGGAGGCTCCAGAATCAGAAGAGGCGGCTGCAGTGGCCCGCGGGGCCTCAAGGAGAGAAGGCGGAGCAGCACCACCGAGGCGACGGCCG
chr1	59565431	59565550	+	Gm973-201,Gm973-202	GCTTCCAGGAAAAGTTCACATTCCAGGGGCAGCTTTGGAATCTACTTTCCATTGCAACCCAAGTCAGCCTGCCGTTGGGACTTGACTTTGTACCAACAAAATGTCAGCCCTCAAAGGCAG
chr1	59576114	59576233	-	Gm973-201,Gm973-202	AGCAAGCCTGTGCTTCTTCCAACAAGTCTAGAGGGTTGACTCTCCCACCCTGCTGTCAGCGTGCTTTCTGCCTTTGTTTACTGAGTCTTGGGTTGGTTGGGGTTTTAACCTGTGAGTCTA
chr1	59722961	59723080	+	Sumo1-001	TTTTTTTTTGTTTTTAAAATCAGTACTGAGCTTCTGATCTGGGTGCATTTTACACAAATGTGTTCCATCTTTCAGTTCCATCAAACCTTTAAATAACTGGCCCTAGATAGAACAAGAGAA
chr1	59733678	59733797	-	Sumo1-001	TCAGACATTTCCTAGAGCACTGGCTTTCCTACATTCTGAAGTTCTGTTGTCATAGAAGGTGAATTTAATTTCCGAATAACTCATCCAAGATTCTAATATTTCCCCTTGTCCTTACTTCCA
chr1	59733799	59733918	+	Nop58-201	GCTTACTCCCAGTGTTTAACATGAACTATCCTCCCCCTCTTAAATTGTAAATTCAAACCATCTTCTTGCCATAACATATCTGAGGAATGTAACAAAACCTGAATAATAACTGGTTTACTA
chr1	59746822	59746941	-	Nop58-201	ATTAGGCCAGGGGTACCTGATATGTCTGGAGCTGTAGTTGTAGGTGTGGCCTGTTGTGAACACCATATGTAGGTTTTGGCAGTATAACTTGAGTCCTGGAGAAGTACAACATACTCTCCC
chr1	59746967	59747086	+	Snord70-201	GCTTAACGATTTCATTTCATTAGTTAACCCCACTTACAGAAATCTGCCCTAAGTGTTTGTCAACACAAAAGTATGGTTAGGCACTTAGGAGAAAAAATTGAACACATTTAAATACCAGTA
chr1	59749545	59749664	-	Snord70-201	AGTAAGAGCTGTTCTACAAGGGACCAAGGTAATGTGGCCATGTACCCAGCTCTCTAATAATTTTATTAATTCAAGGGTAAAGTTGAGACTAGCCACTAGAAATAAAACAATTGGTAATAA
chr1	59760391	59760510	+	SNORD11.1-201	AAGTTGTTTACATGAGAAATCCAAGTCGAATGAGGTTGATTATTGAATTGTTCTATTAAAGGCAGGTTAAACAGGCAGAGTAGGACAGTAGCAGTGTTAATCTCAGGGTAATCTCAAGGT
chr1	59766248	59766367	-	SNORD11.1-201	AAAACGGATGTTTTAATATGTCATTATGTTCTTTGGGTAGTTAAGAGAATATTAAGTTAGATTTTATAAAGTAATGTGTCATTAAGTGTGCAGAATTCAGTATATTACTAAATATACAAA
chr1	59834611	59834730	-	Bmpr2-201	AACGTTGCCTTACTCAAACTCAACTTTTCAGCATGTGTTCATCATGTCTGAATCCTAACTAAAAGCATTTTTTAAAGTAAAGAAAGAATCCATTTACATTATTTTACTTATCACTTATTA
chr1	59967931	59968050	+	Fam117b-001	TTTCAGGCTAGTCTGAACTATATGGGACTCTACCTGTTTAAAAAAAAAAGGAACTAAGCAACTAGCTTCAGCAGACCATGTTTTAACTATGCAAACCATTTTAACTTTTGATCTAATACA
chr1	59978183	59978302	-	Fam117b-001	ATTGCAGGTGTGCATGATCGTGTCCGGCTGGAGAACTAGCACTTTAAAGACAAAACAGCCAGAGAGGAATTCTCAGAACTCCGTAGGTTGAGAAGATTACTATTGAGAAAAGTAAAAAGA
chr1	60098805	60098924	+	Ica1l-201	GCTTATAATGATTTCTCTAGCAGTTAGGATTGCTGGTAATTAGACAGTGCTTTGCTATTTTTAATACCTACATGTACAACCCATTTCACATTATTAAAATAAGTACAGAAAGTTCAAAGA
chr1	60159079	60159198	-	Carf-003,Carf-001,Carf-201	TCTCCATCCGTAATGCTTCTTTCTTTGTGCTCTTTGTGACCAGTCCTGGTACTTCCTGCTTACACAGTATATTTGTCAGCACTAGAACTATAGGTTGTAGGTGTGGAAACTTTATTTTCA
chr1	60236632	60236751	+	Nbeal1-001,Nbeal1-003,Nbeal1-004,Nbeal1-202,Nbeal1-201	GCTTAGTGATTACATATAGAAGTTCATTTTATTACTTTGTTTCCTTGTGTGTGCTTGTTAGGAATCAAACACAGGGCATCTCAGATGCTAAGCTGCTCTAAAACTGATTTTTTTATATGT
chr1	60242847	60242966	-	Nbeal1-001,Nbeal1-003,Nbeal1-004,Nbeal1-202,Nbeal1-201	TGAAGTTAAGACATCTTTCATATTTGTTACGGTGCTAAACTGACTTTGGGACATGTATTTCAGTGTGCTGTTAGTAGTTTATTCTTGTAATGTTTTGACTTTGCCACTGAATAGTTGGAA
chr1	60397695	60397814	+	Cyp20a1-001,Cyp20a1-002	TTGTTATTCAACAAATTCTGGCACTGTGTAAATAAAGATATAGACTTGTCCATATGTGTTTCTGATTCTGACATGCTTACAATATGAATTACATTTAAATTATATTTTTGTAAAAGAAGC
chr1	60401409	60401528	-	Cyp20a1-001,Cyp20a1-002	CCTTTTAAAAAATGCAAATCTTGGAATCAAGGGATTTTCAGCTTTAAAGGAGAACTTTAATTTGCAGGCTGGCCGTGTCTAATTCCCAGACACTCTGGGAGCTCTGGTGGGAGGATTGTA
chr1	60465262	60465381	+	Abi2-202,Abi2-201	TTTAAAAATACTGTTTTAGGCTCTGCGGCAAAAGCTCACGCATATTGGTAATGTATTTATCATAAAGCCAACGTAACAACACAGGGTTTACTCCACAAATATGTGAGCGAGTGCATTTGA
chr1	60618511	60618630	+	Raph1-003,Raph1-002,Raph1-001,Raph1-004,Raph1-201	TTGCATGAAGCTGTGAAGAGATAACTGCCAAGAAAAGCTACACACCTGTATGGAGTCAGCCCAACAGACAGGAGTACTGCAGTCATCAAAGAAGTTAGAGATTCAAAGAACCCTTTGATA
chr1	60624104	60624223	-	Raph1-003,Raph1-002,Raph1-001,Raph1-004,Raph1-201	GTCTCCAGAACCAACCCTGGGCTTCCTCAGGCACTCGCCTACTATTGTTGAAATCTGGGAGCACTGCCCTAGGAAATCCCATTTTAGCTTAAACTCTGCAGTTTCGTGCAGTGTAAGGAA
chr1	60667879	60667998	+	AL683804.1-201	GCTTACTGTTCCACCCTGAGGCCCACCACTCCCTTCAGTAGGGTAGGGATGGGGATAGTACTCTTTCTCTTGTGCTGTTTCCATTTCTAGAACAGCTTCCATATAAATAAGTACTGCTAT
chr1	60671246	60671365	-	AL683804.1-201	AGCAAGGTTAAATTTATATACTTATATAAATTTATATATTGGTTAAATTAATGAGTAAGTGACTATAATAAGATATATCATAGGGAATTATAGGAACACATAGTCCTATCAGCAAGATTA
chr1	60772563	60772682	+	Cd28-001	GCTTGGCCAAGTTAAGGGACTTGCTCAGAGCCACAGAAACGAGCTAGCGGCAGAGCTATGATTCAAATCTAGACAGTTTGGCTGCAGAGCTAGTGTTCTTAACTCCTTTCCATGTCCTGG
chr1	60773900	60774019	-	Cd28-001	GGATAATTCTCCTATTATGTATAGGGAAAGGAAGACAAAATGAAACAAGGTGACCCTCACAACCATGGGGTCAATAGTTGGGTATTGTGGTCATCAAGGTAGACTCCAGAGGTAAGAGCA
chr1	60933480	60933599	+	Ctla4-001,Ctla4-002	TAGTATAAATAGAACAAATTAAGACTCATGGGTAATAAGAAAGAAACTGCAGTTTATTTTTGGAACTGGAATGGGTCTGGATGGGGAGCATTTTCGTTTCAGTAGTGCCTAAATCCTTGG
chr1	60946444	60946563	-	Ctla4-001,Ctla4-002	CTAAGTTATAAGGAAGGTACTTTTAAGAACATTCATATCTCAGCAAGTTAGGGTCCTGGTAGGAGAGATGGTCACAGATCTGGGTTTGTTTACATGCATGAGGGTGATGGTACTCTTGGA
chr1	61028141	61028260	+	Icos-001,Icos-002	GCTTCGGAAAATTCTCTGGTCTCCCATCTTGATGTAGAAGTACTGGGAGTACAGATGTGCACTAACATACCTGGCTTTACATGGATTTTGGATATCTGAACTCACTTTTCAGGTTTGCAT
chr1	61035892	61036011	-	Icos-001,Icos-002	TGTTCTTAAGAAGGATGAAGAGCGAAGACCTTGTTGTATTTACCTGGAAGAAGTACTAAGAACAGCTCTGGGCCAGATGTGTTTTCTACTCTGCACGCTAGTTTTACAACCCCCCTGAAA
chr1	61527364	61527483	+	U6.926-201	ATTTATGAAGTGTTCCATATTTTGTGCATTTCCTGGAGGTTGTCCAACACTTTGCTGATTGATCCCCAATACAAAACGCTATATCCAAATGCAGTGTGTGGCAGCCAAGATTGAAATGAT
chr1	61527897	61528016	-	U6.926-201	CAAGCTGATGTTGGAGATAATGGATTTATGGCTCCAGTATCTCACCCTAAGGGCTTCTACATTGTTAGGTGACATAGCAAATCTTACCTTCCAGGCTGGGTGTTTGCTCCCCTACTCTGA
chr1	61659273	61659392	+	4930587A21Rik-001	GCTTGCTTGTTGCTAGGTAACTCGGGCAGAGGCTAGAAGAAATGTTCTCAAGTTAACACAATTACAAATATCAAGAGTTCCCAAAATCTACCTAGAATCTGGATATTGATTCCAAGTTTT
chr1	61668406	61668525	-	4930587A21Rik-001	TCCTTGGTCCTAATGTTGCCATCTGTGGCCATGGGTTTAAATATACTAATTGCAAGCAATGACTGCAACAGCACTCTAATATCTTCTCTGGAAGCTCATTAGCCAGACTTCCCTGAAGGA
chr1	61681830	61681949	+	Pard3b-001,Pard3b-004,Pard3b-002,Pard3b-003,Pard3b-203,Pard3b-202	GCTTCTGCCTAGCCAGTGTCAGAGGGATGGTACTACCTACAAAGTGCTGCACAGGGTTACAGACATTCTCTCTCTTTAGGAGGCAATATACAGCATTTATGAGGAACTGAAAGAACAAAA
chr1	61687925	61688044	-	Pard3b-001,Pard3b-004,Pard3b-002,Pard3b-003,Pard3b-203,Pard3b-202	GTAGTTAGACCTTAAAAGGTGTTAAAAAGCCATTGCTACTCTAAACTGGAAGCATAATTTATATCATAGAACTCAATGTAATTGCTTCGATCAGGTTACTGTTATTTCGGGATATTACAT
chr1	61893488	61893607	+	4930448K12Rik-001,4930448K12Rik-002	TCTGGTACTATGAACACTAGCATGCCACCATGGAGGAGACTTTAGGTCAGTTCCAACTCAAGTCCTCTGGATCCTCTGTCTGAATTGCTTGGTGCCTTTAGGAATAAGAACTTACTTTCT
chr1	61899442	61899561	-	4930448K12Rik-001,4930448K12Rik-002	TTGGTTTGATATCAAGAGACTTTATTAGGTGGTATTAATCTGTCAAAATATATAGGCATGTGGAACTAAAATAAAAATTACTACTTTTTAGTTTGGGGCATAGCCTGAATTATATGTGAG
chr1	62175018	62175137	+	Gm12747-001	GCTTTAAAATGTGGTCAGAAATGTCCAGTGCAGAAGAAAAAAACTAACAGCGCTGAGAGAGTGAAAAATCAACCCTCTTGCTTTTGAGAACTTGAAGGGCTGCTGATGTTGACACAGGCA
chr1	62186332	62186451	-	Gm12747-001	CCTCTCAGGCCTTGCCTATACCTGTGTCTCCAACCTTAGGGTAGGGCCCAGAAATACATGTTTCTTCAAGGCCTTGACTGGTTCTGGTCTGTGGTAAAGTTTACATGTTACAATAGAATA
chr1	62545757	62545876	+	Gm11610-001	GCTTAGTGATTTCGGAAGTAAGTTTTCTCCATTACTCTTTGGAAAGCTCTTCGGATTCCTTTCAGGCCAAGAGACCTTCAAAAAATGAAATTATTGTCATTCTCCTGGAATGCAGCCCCA
chr1	62548051	62548170	-	Gm11610-001	GGTTTGGGTCTATTGGATTCCCTGCCCAACGACTCAAAGGGAGGTTTTCCATGCCTGGCTTGGGCTTTTGTTAGTCTCTGGCTCTGAGGTGGAACATTATTACCATGTATGACATAACTC
chr1	62749197	62749316	+	Nrp2-001,Nrp2-006,Nrp2-002,Nrp2-003,Nrp2-004,Nrp2-005	GGGTGGGGGTGGGGAATTTAATTGCCCGGAGAAATTCTTTATTCAATAAAATCGTCCCTCGTTTACAGATAGTTACAAGTTAAGGGCACATGTTGAAGTAAATCCTAACCCAGACCGCAG
chr1	62751928	62752047	-	Nrp2-001,Nrp2-006,Nrp2-002,Nrp2-003,Nrp2-004,Nrp2-005	ACTCGGAGAAGTGCTATTGCCTTGAGGCACTTGGCGGAGTCAGGCAGCCGCAGTGGTGGGTCTCCTTCCTCACAGCCACCCTGGCGCCCCCGCACCGTGCTTAGCGGGTGGGTCCTGAGG
chr1	63077176	63077295	+	SNORA17.512-201	AATTTTAGAAGGAAAAAAATGTACATATTAAGGAAAAAAATCTGAGCAAAAATGGAAATATGCCACAAAGTCTTTTCTTGAGTTCTTCAATAGAATTATCTTCAATCTTGATACGTCTAA
chr1	63156458	63156577	+	Ino80d-003,Ino80d-001,Ino80d-002,Ino80d-202,Ino80d-203,Ino80d-201	GCTTATGCTTATGTTGTATGTGTGTATTTTAGTAAGAAAACAAAGAAACAAGGTGTTCCTTAGATAGTGTTACTACAGAATGTAGGTGGGCTAGAAAAGCAGTAATCCTACATCGAAGAA
chr1	63165832	63165951	-	Ino80d-003,Ino80d-001,Ino80d-002,Ino80d-202,Ino80d-203,Ino80d-201	AGGAGGCCCCTTTCAGGCTACAGGCAGAGAATGACAATGTCACACATATCAGGGAACATTATTCCTCCTGATGTTAAGAAAATAACTCTCCAACAGAAGTCACATCTTAAGTGATAATTG
chr1	63241550	63241669	+	AL645950.1-201	CTAGCCTTAACCTCACAGAAAGCCACCTGTGTCTGTCTCCACAGTGCTAGAATCAAAGATAAAGATGAGCATCACCACAGCCAGCTACAGTGGGAATTTACTTGTTCTAAAAAGGTTTTA
chr1	63247945	63248064	-	AL645950.1-201	TGTCCAGGAACTCTCTTAAATTTGGTGAATATATTATATACTGATTGTATGAGAAAAAAATGTGATGGGGAAAAAAAACTGGCCATTCTGTAGGAAATTACTATCCATTTGAGCAAATTT
chr1	63260695	63260814	+	Gpr1-001	GCTTTGGCGTGGGGGTGGGGGGAACGAGCAAACAAACACTTACCCCCGAAAGGTGCCTGCGCTGAATCAGCGGGGAAGCTGGGAGACTGGAAGAAGGGCGGCCACGTCTTCTGGGCTCTG
chr1	63270599	63270718	-	Gpr1-001	CCTAAAAGATAAGCACATTTTAAGAAATATTAAAGTAAAATACAAAATCCTAGCACAGGCTACAATTTAGGCAAAATGGAAACAGAATCTGATATTATCTGTCAACAAACAACTTCAGAA
chr1	63324040	63324159	-	Gm11608-001,Gm11608-002	ATACAGATGGAAAATAAAATGTGATAGTATTTTTCGATAAAACTAATATGGTAGCTGAGAGTTGGGTCCTGTCCCCAAACTCGGTTTCACATGTGTATTTTCCTTTGAGATTTCTCCAGA
chr1	63337036	63337155	+	U6.423-201	TATATTTATATATATTTCAAGGCTTTGGAAAACTACTAAGGCAGTGAAGAAGTATGGGGCCTAGATCTAGTAGAGTATTCAATAGAAAACAATGGGAGCCAAAAGAAAGAAAACAACTGC
chr1	63348141	63348260	-	U6.423-201	GAGTTAGAGAACCTTTAGTATTTAGGAGGTGATTGCTATGACTGAAATAAGATTATGACAACATTTTTAGGACAACTGTTTATCTATATGAAAGAAGGATCCCTAAAATGTTTTGAATCA
chr1	63478010	63478129	+	Adam23-002,Adam23-001,Adam23-003,Adam23-005,Adam23-006,Adam23-203,Adam23-202,Adam23-201	GCTTCCAAACACTGCAGTTGCTTTTCAGTAGAGTTTGATACTGGGCTAGCAGAGTACTGCTGTTTACCTTTCCTTATTGATTGAACATATAGCTTCCATCTCATTTCTTCCCAGTAACGG
chr1	63496487	63496606	-	Adam23-002,Adam23-001,Adam23-003,Adam23-005,Adam23-006,Adam23-203,Adam23-202,Adam23-201	ACCGAGATGACATAAGCAAGATTCTGAGGCCTGGGTTAGATTTATAGTACAAATCTGATTTGGTTGCACCCTGACTTTTCCTTTTGTGATCTCTGAGTTCCTTTTCCCCCTAGGTCTTTA
chr1	63620062	63620181	+	U6.600-201	GCTTTATTCTAAGCAGCCGCTAAGAGAAGAGAGAGATTAGAATTTAGCATAATGAGTCTGTGGCAGTTCATAGTCACCATGTGATATTGAAAATGAGAATGCTCAGGCCCCGAGGTCAGG
chr1	63626898	63627017	-	U6.600-201	TCAGACATCACTGACCCTAAATAATATTCCCTCCTATGTTAATATCTGACTTCACGTAGCCCATGTGGAGAACACAGTGGGCATCTCTACCTGTTCCAGGTCTTTTTCCCAACCTTGGAA
chr1	63726001	63726120	+	Dytn-001	GCTTTCTGTATTAAAAAAAATTATTGATCCTAGAACAATTGTCTAGGAACTTGAAATGACTTTTGGGAATTACAGATCTTGGTATCAGCCAACAATGTCTTCTTTTCACATAGTTGAATA
chr1	63741770	63741889	-	Dytn-001	CTTAGTTTTTTCTTTCTGTAGTGGATGGACTGACGTCTATAGTGGATTGACTGCTTTGCATTTCTACCAGCAGTGTATAAGGCTCCTTGTTCCCTAGTGTCTCAGCAGCATTTGTTGTTT
chr1	63774736	63774855	+	Mdh1b-001,Mdh1b-201	GCTTAGGTGTGTAACTTCTCCTTTATTTCTCATAGTCATTCAGTGAATTACACATCTTCTCCAACATATTTCATCTTTCAGATCATTCCTCAGTCTATTTGCTTTTCTCCCCACAAAGCA
chr1	63780342	63780461	-	Mdh1b-001,Mdh1b-201	GGTAATGTGTGTGGGTGTTGTAAAGACATTTAGCCAGCGGTGAAAGGATGGTGTGCTGTCAGTGGATTTGAGTCAACTAGCCTGACCTTTCACAGCAGATGTTATGGGGTGCACATAGAT
chr1	63811577	63811696	+	4933402D24Rik-001	ATATGTGAAATATATATATTCTAATAAAGCTAAAACATCCATATTTATGTATGGGTATAAGGCCATACATTTATCTCTCTAAATTGTCTAAGATTATGAGAGAGAAGAATGTTAATCCTA
chr1	63817174	63817293	-	4933402D24Rik-001	ATTCTCGTGTGAGCAGCCCAGTAATCCGTGAATGCGCACTCTAGCAACGATGCCGATTTCTTATCTCTGCGTGCTTATGCAATCTATGAAAAAGTTGCTGCCTGCTCCCAGTGCTTGCTA
chr1	64121561	64121680	+	Gm13748-001	CAGAGGGCCAGCTGAGATGGCTGCTAGGTCAGTGTTTACCATGGAAACATGAGGATCTGCGTTCTGATCTTCAGCAAGTACATAAAAGAATGGATGAGGTGATTCTGAATGGTAGTCGGC
chr1	64126711	64126830	-	Gm13748-001	GGCAGATCTCTGAGTCTCTGGCCAGCCTGACCTAAGGAGTGAGTAAAAGAGCTATAAAAGATGTAAGATTATAAACCACAGCATAAACCTTTCACCTGGTAGATAGAGAGGAACCAAAAA
chr1	64158654	64158773	+	Klf7-001,Klf7-003,Klf7-002,Klf7-201,Klf7-202	GCTTCCAGAAGTGGAATTTGACCAGGTTAAGCAAACTCAGGGTGGGTCAGAGGAAATGTGAGCCAAACAGAACTGCCTTAGACACACCAAGTCTGGAAAGCCAAAATATGAAGGGTGGAA
chr1	64170236	64170355	-	Klf7-001,Klf7-003,Klf7-002,Klf7-201,Klf7-202	TTGGCAAATATTTCTCACACATTCTGCTCTATGTACACAGACGTTTTTATGCGTCATGTATCCTTTCACCCAGCAGGACACCAGCATAGGGATTCTCACCTTAAGGGATGAGTATCCCCA
chr1	64442219	64442338	+	AC167197.1-201	CACATAAATAAAAGATAAAATAATTTTTAAGAGAGGATTTTTTTTCCAAAAATTGTACCTCGGAGGATACCATAAAGACAGCCCACAAAACAGGGCAAAATATTTGATAAGAGATATATA
chr1	64454703	64454822	-	AC167197.1-201	AAAAGCTGGCATAAGAGACCTAAAGAGAACTTGATAGAGAACTTTTGCACGTCACTCTAGACTTTTGGATGCCAGTGGCCAGCTTTGGCTGAGTGCTGCTACACTCACACAGTTTCTCAA
chr1	64573960	64574079	+	Creb1-203,Creb1-204,Creb1-207,Creb1-205,Creb1-202,Creb1-201,Creb1-206	GCTTAAGTGTTGTGAACATAGACACCAAAGGCATGATGGGCAATGGGTGCCATCATGATACTGGTTGACAATACAAAAGAATGAAGAAAAAGCAGACAGTTTGAATATTTTGGTCCCTGT
chr1	64583661	64583780	-	Creb1-203,Creb1-204,Creb1-207,Creb1-205,Creb1-202,Creb1-201,Creb1-206	CATCAACCTGAACCTTTTAAAAGAAGCATGTATATAGGGATATACTTAAATTTATTAACCTTTTAGTAAGCTGATTCTATTTCTAGGTCATGCACGGCCTTTTAAATTGTAATGCCACCA
chr1	64662032	64662151	+	Mettl21a-001,Mettl21a-002	GCTTCATTTCCTCCTGGATCACAGCACAGCTCCATGAAGTTTACAAAACTGCTCTGGAAGAAATGACGTGAATCTTTGATTTTCTTCAAGGGGCTGTCTGGTTCCTAAGCCATGCTAGAA
chr1	64666258	64666377	-	Mettl21a-001,Mettl21a-002	GCATTGTCTGGGGTGATTCGGAAATATATCTAAATATAACGATTGTGCTTTTTCCTTATAGAAAGATGCCCTGGGCTCCTTCCTGTGGTCCTTTCCTGGGATATGACAAAACAGGGAACA
chr1	64735357	64735476	+	Ccnyl1-001,Ccnyl1-201	GCTTACCTCTCCCAGATATTTCTGCCTTCTTGGGGACATCACTTATTAATTCCTCCTTTTCTTCGAAGTCTGAAATTGTGTTGTGCTCATGGGCTCTTACTCTTTTAGTATTAAAGTACT
chr1	64738686	64738805	-	Ccnyl1-001,Ccnyl1-201	TGCTTTAAAATTATCATTTTGGTAAATACATCGCCATTTAACAAATTTCATTTATTTTACCTCTTCCAAAGGAAGCAGGGTGGGGAGAGATTGTTCATTGGGCGTTTAAATGGAGCCAAA
chr1	64780032	64780151	+	Fzd5-201,Fzd5-202	GCTTAAGTTAGGAGTCTTGTTGGTTTTCAGGCTACTAGGGCATGGTGTAGCTGCTTTGGGGAATATATCTATCTGGCTTTAAACCTTGAGTTCAGGGCCATTTGTTTTCCCCCTGAGCCA
chr1	64789501	64789620	-	Fzd5-201,Fzd5-202	GCTCGTCACTTGCCCTGGCCAAAGGGCATACAGCTGGCAACCTCGGTCACCTGTGCGCACAGGTGCGGGCACCAGCAAGCCGTCCACAGCCAGACTGACTCTCACGGGTATTTCCAGACA
chr1	65003350	65003469	+	Plekhm3-001,Plekhm3-004	GCTTCCCCGCGGCAGCCCGGCAACAGGATCCGATTACACAGAGTTCCAGCCGGTGAGGACCGGTCCCTCCTACGGGAGGAGCAGGCGGTCGGGCGGGGCCTGACCTCCTTATCTTATTGT
chr1	65003782	65003901	-	Plekhm3-001,Plekhm3-004	AGAAGTCACCTCTCCTGAGGTCTGCTGGTAACCAGCCACTTTGCAAAGACGTGCAGTTCCGGTTGGATGAATCTTCCTTTCAGTTTTCAGTCTTAATTTGCCATCACAGCATACTTCTTA
chr1	65041885	65042004	+	U1.133-201	GCTTGATGGCATGCAACCGAAGAGCACTGAGTTACAAGTCTATTCCTTCTCATCAAAGACATCTAGAAGCTGATACAGTCCACCCTGCCTGCCATCACATGAGTCACTTACAGTGCATTC
chr1	65048366	65048485	-	U1.133-201	CAGCCTTTGTTTGGGGCCCCATGCTGCTTTGTTCGTTTATGGTTTGGGATTGGACAACAGAGACCACCATCATGGGGTAGGGGGCCAGAGTGAGGTAGAGGATTTGTGCTGTGTTTACAA
chr1	65077553	65077672	+	Akr1cl-001,Akr1cl-002	AGAGATGGACTTTGGTTAGGGCTATTCCCTAGAGTCTCCCAGCTGGAATGTAGCTACTTTGATTTTTGATATTTAGGATGATGCTTTTAAGGATTTGAAATCGTTATGATCTGAAGTGCT
chr1	65087599	65087718	-	Akr1cl-001,Akr1cl-002	GGACATTATGCAAATAGCCCCCATCCAGCCAAGGTCTTCTGTCTCTTGAGCAAGCCTGGTGAGAGTGGAGAAATACTGTTGCTTCTCTCCCTGCTTTTAACTCTTATCTATCCAGGATAA
chr1	65091223	65091342	+	Cryge-001,Cryge-002	GCTTTTACACTCTCATATTATATTCAGATCATAGCAGTATATAAATAAACTTTCTCAGATGTGAGCCTTAGTAAATTCCATAACTTAGAAATAAATACCATGAGACCTCCAAGCTATTTC
chr1	65098062	65098181	-	Cryge-001,Cryge-002	GCCATAGACTAACAATGCAATATAGTTAACAGTCTTGAAAAAGTGGAAGATGGGGGCGACAGGGGTGAGTGTACCTTCTCCACAGGATGATGAGAGTCCAAAAGGGTTCTCCTCTGTCCT
chr1	65116887	65117006	-	Crygd-001,Crygd-003	GGGTCTGTGTAAGAAATCTCCATGGTCTCATGAATGTGAGCACTCGGTCCCTAGAAGGTGGAAGAGCTTGGAGAAGGTATTGGGAGGTAGGGCCTCAGGGAAGGAAGTTCGTCACTGGGG
chr1	65117871	65117990	+	Crygc-001,Crygc-201	TTTTTTTTTTTCTGGTAATGCTAGGGACCGAGCCCAGGACCTTGTGCACACTGAATAAAAGCTCTATCACTGAGGTACATACATATATCTCCAGCCACCTAAGACTTATTCAAAATTAAC
chr1	65125977	65126096	-	Crygc-001,Crygc-201	TGCTGTATCAATGGGGACATCTTGCTTGGCCTGCTGTTAGTGTTGCACAGGGCCCGCAGCTGGCTAACACTATTGATGACTATTCTCCCCAGAAGCCTTATACCTTCTAACACTGAGGGC
chr1	65127422	65127541	+	Crygb-201	GCTTATCACACGTAGTTTAAAAATGCTTAAAGTAAAACTCAGCATACTGTCTTTGTGCTTGTTTGGACAGCTCTTTGCAGGAGAGGAAATCAGAAAGTTACCAGAAGGGTAGCGTTTTGA
chr1	65129105	65129224	-	Crygb-201	GTTTTGCAAAAGAATGAGCGAAGCTCTGATTCTGTGCGTTTATTTTATAGCTTACTCGGCTCAATTGACTTCTCTGGAGAGAATCTGATTTAGCAACTGTGCGTGCTTCGGATTTTGATT
chr1	65159033	65159152	-	Cryga-001	TATTTTTGAAGTGATGTTAAACTCCAAAAGGCTGTTTTAAAATAGTCCTATAGTTTAATGTTTGAAATGTTTCATTGCCACTGAGAGATCCTGCTCGTTCCTCTTCTAAGTTGAAGAGAA
chr1	65169217	65169336	+	D630023F18Rik-002,D630023F18Rik-001	GCTTGGCAATAAAAGCGTCAGATACTGGGCCCTAAGGCACATTTAGGGATTTATACCTTTTGCCAGTAAGTGCTGCCCATTTCAGCGGTGTATCCTGTCCCCCTAGGCTGTAAGAGGTGT
chr1	65169822	65169941	-	D630023F18Rik-002,D630023F18Rik-001	AGGCTGTGGAAGGGATCCAAGACCATCCAGAATTCAGACCTCTTACCCAGCAAGTTCTAGGCAGAAAGTGATCTGGAGGCTAGCCCTGAACCTTGTGCCCATCTGAGATATCATTCCTTT
chr1	65230725	65230844	+	Idh1-001,Idh1-002,Idh1-201,Idh1-202	AAAAGCAAAACAGACAAATAGGATGTTATCAAAATAAAGTGCTCTGGAAAGCGAGAAAAACAACTTTGAAGAGATGATCTATGGGATAGTAGAGAATATTTACTTGACTTTGAACATTAG
chr1	65237228	65237347	-	Idh1-001,Idh1-002,Idh1-201,Idh1-202	TAGCATTTCATTGTAATCCGATTAATTATTTGTGTAAATTGAATTTAAAGTGGTTAGGGAGGTCCTTTTTAATGAGAAAACATTTGTTCTACATATTTTCTATCAATGTGCTTTGACTTA
chr1	65327985	65328104	+	Pth2r-002,Pth2r-001	GCTTTATGTTTCTTCCCCTCACTCTGTTCAGTTGACGTCCTGGGAGTGGGAAGAGGCTGAGACAACAGCTTTGCTTCGGTATTCTCCCTGTGTGTTTCCACTTACGCTGCAGAATCACAA
chr1	65330881	65331000	-	Pth2r-002,Pth2r-001	GGTGGAAACTTTGGAGATGGGGATCTTGGCTTGAAGAAGGAATTGACTGGGGCATGCCTTTAAAGGGTCCCTTGTCCTTTCCTCTGCTGCATTTTGCCTCCCAGCAGTCATAATGTGGAA
chr1	65971646	65971765	+	Crygf-001,Crygf-002	TTACATTTTTCATATTTTTTTCCAAGAACATATCTAGAAAGAACATCCTTTATCTGACAATAATTCAACTACTTATTTCATCCTGTATTGTCATCTAAAGGGCTGATGCCACTGCCACTG
chr1	65975084	65975203	-	Crygf-001,Crygf-002	TTTGTGAAGACGGGAGTAATAATAGTCTTTTAATGAGAACTCATAGAACAGCTTCCAGGAAACTGTTATCAAAGCCATTGTCTGTGATACAGAAATGTAAACACGTTTAGTTCACATCAA
chr1	66216639	66216758	+	Mtap2-011,Mtap2-007,Mtap2-003,Mtap2-001,Mtap2-014,Mtap2-002,Mtap2-019,Mtap2-022,Mtap2-016,Mtap2-008,Mtap2-006,Mtap2-021,Mtap2-018,Mtap2-020,Mtap2-202,Mtap2-203,Mtap2-201	AATAAAAAAGAATTCAATCATGTAAAGTACATTCTCTACAACAGCTGAATTGAATTTGAAATAAACTGTTGGTATATTACCTAGGACTCTGAAGGGGAACAGTAGGATATGTATCTATGC
chr1	66222783	66222902	-	Mtap2-011,Mtap2-007,Mtap2-003,Mtap2-001,Mtap2-014,Mtap2-002,Mtap2-019,Mtap2-022,Mtap2-016,Mtap2-008,Mtap2-006,Mtap2-021,Mtap2-018,Mtap2-020,Mtap2-202,Mtap2-203,Mtap2-201	GGGGTGGGGGACTGAACGAATGACTGCCTTCCCTATCCTCGCCTTTGTTCTAGGGTGGAAATCTAAAGGCAGAGCGTGCCTAGGAGCCCTAGTGGGGAGGTGTGTGTTTGGTGTGTAAGG
chr1	66348342	66348461	+	SNORA26.5-201	GCTTCATGGCCTGGTTTATTTGTAAGTGTTTCAGCATCAGAATTATACAACATTTGGATCAGCAAAGGAGTGGTCAGAAACTTTTATTGAGGTCCCACAGGTAAGGAAATAGATATCTTT
chr1	66353471	66353590	-	SNORA26.5-201	ACAGTATTCTTCATGGAGAACCATTGCAAACCACTCTCTTTTATAAGTCATTGAAATCCAGTTGGGAATTAAAGATGGCCATTACCATAGTCTCTCCATCTCACCCCCAAATAGTTCTCA
chr1	66482616	66482735	+	U1.85-201	GCTTAAGAGACATGAGATTATTTCTTCATGAGACTTCTTTATGTTTATCTGTCAAAGAGGATACTATGATCAGGAAAGTTTCCCCAATGCCAGCCTCCTCCATTGTACTTGGGATGTGCT
chr1	66487263	66487382	-	U1.85-201	CAGAGATAAATGTGAAAAAGCTGTCTGGGTGTTTTATGTCTCTGAAATAAACCAAGCCCTGTATACAAAGGAGAAGGTGAACATGAACAGGATAGGAAGATGTAGGAGTGTCTAAGACAG
chr1	66513983	66514102	+	Unc80-001,Unc80-002,Unc80-005,Unc80-201,Unc80-202,Unc80-203	GAATGTTTGCAAATAGATAAGTCTACAGCATTGGTTTTGAAGTCGGGCTGCGTCATCCAACCTCACCTCACCCCCACTTGCCTCAATGTTAGATAATACTTGTTAAAGGAATACAGCTAT
chr1	66519572	66519691	-	Unc80-001,Unc80-002,Unc80-005,Unc80-201,Unc80-202,Unc80-203	CCATTTGGGAAAAACGTTTGTAAATCTGATAAAATATGGCAGCATGCTGTTCTGCAGAGATCTTAGCCAGGAAGAAAGAGCCCCAAATGGCAATAAGCCTTATAAATACCAGTTGCTTGA
chr1	66739420	66739539	+	Rpe-001,Rpe-002	GCTTCTTTCGCTGCCAGACTCACTGGCAGAGTTTGAGCTTGCTGTTACACAGTTCACCGGACATCTTCTTTTACAGAGAGACAAAGACAGGGTCCTTCCTTACTTTGAGACCCGGATTTA
chr1	66751793	66751912	-	Rpe-001,Rpe-002	AATGTTTCATAAATCCTGTGATCTTCTAATATTTCAGAATTCTACAGAATACTTAAAGTATTTATTATAATCTTCCTTTTGCTATTTTCTTTCTTCACATTTCCGTGGGCATTATTGTTA
chr1	66863539	66863658	+	1110028C15Rik-003,1110028C15Rik-001,1110028C15Rik-002,1110028C15Rik-201	GGGGGGAGGGAGAGGGCGTGCCCAAGAAAAACCACGTGTTCCGCCTTCTGCGCACGCGCCAGCCAAAACAAAAGGGAGGCCTGCCAAGCCCCGCCCCATCCCCACGTGACTCGAATCCAG
chr1	66866008	66866127	-	1110028C15Rik-003,1110028C15Rik-001,1110028C15Rik-002,1110028C15Rik-201	AAATGTGTACTGAAAACATATTTTGTGGTGATATTTATACTCATAAGGGGGACAGAGCAGCAGGGTGCTTATATTTGCAAAGCATAGTAAACTTTGCAAAATTCATAGAAATCTACAACA
chr1	66896332	66896451	+	U7.112-201	TACTGTTCTTCCAAAGGACACAAGTGTGGTAGTTAGAGTTAATATCAGCTGTCTGGAAACCATCTGTGATTCCAGCTTCCAGGGGACACATTCTCCTCCTCTAACCTTGGTGGGAAACTA
chr1	66909107	66909226	+	Acadl-001	GCTTTACACTTCCAGTCTGCTTTATCCAAGGAATGGATTTTTAGACAGGTAAAACTTGATCTCAGTATAAACACCCCCAAAAGTCTCTAAAGCTCTTGGGAGCTGCCCATTAATCCCTCT
chr1	66910447	66910566	-	Acadl-001	GGGGCCTTTCTAATAACAACAGTTACGGAATCTGAAATAGTGAAAGTGAAAGACATTTTGTGTTAGCAATCAACTACTGACAGCCCACTGAGTAGGACATACAGAAATGTTTCAAAGAAA
chr1	66911159	66911278	+	SNORA17.101-201	GCTTGTAAGTGTAGGATCAGCTGTATTCTAATGATATGAAAGGTTGAACAATAACCAGGATTTCACAAACCCCTTTGAGCCATATTTCTCTTGTAGGAGTATTACACATATTGCTTGAGA
chr1	66991936	66992055	+	Myl1-001,Myl1-002,Myl1-004,Myl1-005	GCTTTACCGGATTCAATTTCAACTTGGAATTTTGGCTGAGGCCATCACCCAACTTTCACCCAGCTTCTTCACGGCTCATGCCCCTCCCTCCTTGGCCATGGTTTGCAAGAAAATGTTGGT
chr1	66994043	66994162	-	Myl1-001,Myl1-002,Myl1-004,Myl1-005	GAAAATATTCAAAATCCTCTTTTTAGTTTTGAGAGGTCTGAATGCTCCATCACTATCTGTGGTTGTCCTACTGTGTACCCACACACTAGGGTTTCTGACCTCTGTGTCTCCTGACTTCTA
chr1	67084409	67084528	+	Lancl1-001,Lancl1-002,Lancl1-003,Lancl1-004	TGGGCTACACAGTGAGTGCACACTTTTTAGTTTCTCTCTCAGGGCTCAAAAACCAGGTTTCTATTCCAATAATAATAATCCTACTCCCCAGAAGGCATGAGAAAACAGGTCCCTGGTGCC
chr1	67090673	67090792	-	Lancl1-001,Lancl1-002,Lancl1-003,Lancl1-004	CTCTTCTCAAAGACTGACTCCCTCATATTGTCACCACTGGAGCGCATGTTAATACAAACTTCCCCATTTCCTGCCAAGCACTCTGTCTTAGGGAAATTGGGCTGGCTCTGCATAATGAAA
chr1	67168341	67168460	+	Cps1-001	GCTTCCTCCTTCATGTCATAATGTTTGACAGTTTGGTTGTAAGTTCTAGTCTATCTGGGCACTTAATTCCAAAGACACTCACCATTTTATTCATTATTTATCCATTTCCGGGCTTTCCAA
chr1	67170546	67170665	-	Cps1-001	GGTTATGAAATCCCTATAGGAACCTCTACCTTTTCCTATCTCTTTATGATATTTCTCACTGGAGAAGGCTAATTGCATCATGGGGACTTGGTCAATGAAACACTTCTTTACTGAATACAA
chr1	67302333	67302452	+	SNORA17.300-201	GCTTACACTATTATTGATAGGATCCCTGCTTGATTCGCAGCTTACACCTACCTATGACTACAGCTCTATGTGGACCTGATGCCTCTGGTGTCTAGGGATGCCTGTATTCCATGCACATCT
chr1	68020912	68021031	-	AC101833.1-201	AAGAAGCAGAAAAAAACAAAAGCGTTTTCAGAGGGAAGTTTTCTAAAGAAAACATCCAGGAAAAGGGAAGTCAGGGGCTGGGGCTAACAAAGGCTGGAGAAAGTCTGTACAGCCTGGCCA
chr1	68046589	68046708	+	Gm15671-001	TCATGCATGCTAGGCAAAAATTTTACCCATTCAATAAAGCCACTTGCTGAGTTGTTACTGACTGAACTTCAGCATCTAACTCTGAAAACACCCTGAGAGATTAGTGGTGTTAGTGCTTCG
chr1	68058254	68058373	-	Gm15671-001	TGTCTTTTTACATGCATTGAATCACAAATGTCTTTGAGCTTAAAATACTCCTTATCCCATCTCTGAACTAAGTGGGCCCTGAATCTCATGTAGTGATTCAGATCTTTTCTTGGGAATATT
chr1	68431052	68431171	+	U6atac.13-201	GATATTTGTGATGAATGAGGAAAAAAAATAAACAGACAGAAACAAAGGAGGCCCACATAAATGTCGAGAACATTAGAAATGTGTCCGTGTTTCGACACCATTCTCTGTTCCAAAACCTAC
chr1	68431581	68431700	-	U6atac.13-201	CCAAGGGTCTCTTCCATCCTGTCAAGGGGTGGAGGGTGGGAGTACTAACTTTCTATCCTTTCACACAACACTCAAGTTAATTCTATAGGAAATATATTTTAACAAAATCCTAGATTAAAA
chr1	69149924	69150043	+	Erbb4-001,Erbb4-002,Erbb4-004,Erbb4-201	GCTTCAGGGAACACTGAGAGCACCATTCCTCGCTGTCAGTAGCCTTTGTTACGTGGCAGTCATCCACCTTTCCATGGTCAAGGGGAAGAAAGAAGGAGCACACAAGGAAAAGAGGTACTT
chr1	69156115	69156234	-	Erbb4-001,Erbb4-002,Erbb4-004,Erbb4-201	CAAACCACCCTACTTCCTCGGTCACTATTGGAGTCCTTCCCCATCTCCCACATCTTCTGACTATGATCCCATCCCTTAAGAATTCCCAGGCAGCTGAAAACAGCAGTAGCAGAAGCCTGA
chr1	69728995	69729114	+	Ikzf2-201	GCTTGAGCTAAGAGTGGCAAACCACTTGCACTGAATTAACTGATCTGATAAGACAGTTTCATTAAAAGACAGACTTAACAAATAAACGCATCTTGTCCTCCACACTGACAGCACGCCTTT
chr1	69739642	69739761	-	Ikzf2-201	ATAGGCGTTTACTTTATGCCAGGTACCAAGGTAAAGAAAGCACGTTTTGTGTATCATCTCATTTAAAACCCACTATCATTCTAAATGTAGTTATATTCCTTATTTCCCATAGGAAGTTAA
chr1	69873684	69873803	+	Spag16-001,Spag16-002,Spag16-201	ACTACCTGGAGCGTATCCTTCTGGTGGCCTCCCGGGCGGGCTGGTGACTGACGGGGCCTGCGTAGGGGCTTCCTGTCGGGGCGTCTGTGGACGCCATTGATGGAGTGTCCATGGGACCTC
chr1	69877966	69878085	-	Spag16-001,Spag16-002,Spag16-201	GTAACAGAGAAGCAAATTGGGATGATATGGAAGATGCTTCTGTTAAAATGCCTCCCAGGGGTTTTGTTATGGCTTAGGGAGGATATTCAGGAGACAGATCTCATGGCTGCAACAGTCTTC
chr1	70001676	70001795	+	U6atac.11-201	GCTAACCTTCTCTCCTTTCACACGACACTAAAGTTCATATTCTCTATGATTCTTTGATGTACTTGTATTAAAATTTTGGTGTCAACATGTACAATTCATTCTAACTATCAGAACATGCAT
chr1	70003483	70003602	-	U6atac.11-201	TTTTGTAGAGATTACTCAATAGTTTTAAATTAAAGTTACAGAGAGATATATAATCTAAAACTCAGTGAAATTTCTACTATTGATTTCACTTTCTGTGCTTCTAAGTGAGAAATTAATAAA
chr1	70642381	70642500	+	U6.483-201	GCTTCTCAATTTTATGTGTGGTACCTCAATGAATCAGTCAATTAATCAATCACAATAACAAACCCAATAATACCAACTAGACGGTTATCTATATCATTTTGGTCTTTTTCTTAAAATTAC
chr1	70771726	70771845	+	Vwc2l-001,Vwc2l-002,Vwc2l-004,Vwc2l-201	TTTTTTCACCCAGAATCTTTCACTTTCTCATCCGGTTATGAATTTAGAGACAGGGCATCCTTGCTAGGAGGTTGGAAGAAACAGCTTTACAATGACGCCTAATGACAGACTAGATGAATT
chr1	70772429	70772548	-	Vwc2l-001,Vwc2l-002,Vwc2l-004,Vwc2l-201	CCCCAGTTAAAGTTGCGCCTTTGCTTCACATCCACAGTTAGAATCTTCTGGTGTGTGAGGAGGGATTCAGTCAACATACTGTGGACGATGCTGATGCTTCTGCTGGTGGAGTGGGCTTTA
chr1	71147940	71148059	+	Bard1-001	GCTTTGCTCACGAATGGGCTCTCCATACTCGGAACACTGTTTGGTATGTATTCATTACATGTTTATTATCAAATCTCAATATTAGCAAATTAATATGTGAATGAGCAAACCATTATTACT
chr1	71149826	71149945	-	Bard1-001	CTCAGTTTACTGAAACTGTGCTTACCTAGAAGTTGGATTCTAACCCTCCCATAGCCTCAGGAGCTTGCCGCTGAAGCCATCTACAAAGAGTGGCATTCAAGCTACTGTTGAACTTGGACA
chr1	71459195	71459314	+	Abca12-201	GCTTCTTTTTAAACTTAGGGACGGTTGACATAGTGGCAATATTGGTGTTTTCCTTGCCATTCGATAAGGACAGTTCATTTCCAGTATCACACACTTTCATTTGAGTTTTCTTAAGTTTGA
chr1	71468055	71468174	-	Abca12-201	TTTTTGTTATAACTGTGAACATTGGGTTTCCATTTTATCCCCTTTGTCAACAGGAAAGCATTCATGTATAATATAAAATGGATATAATTCAATTGAGAATAATTTAAATGACAGAAATGA
chr1	71603115	71603234	+	Atic-001	AAAAAAAAAAAATAGGGCTGTGTATACAGCAAGATATGTTTATTTTGTGCCAAAGGTGTCACTTTTATTAAAAAGAAGCAGATGAGCTCAATTTTGCTATTCCTATTTTTAATAACTTAA
chr1	71605570	71605689	-	Atic-001	ACATTGTAAAGCCAGTGCTTTAATACCTAATTGATTTTCTAAAACATATCATTTAGGAAATATAACATTTTGCAGTATATGAATAACATTTAGGAAATCCAACACAGTGAAAATTTTTAA
chr1	71695352	71695471	+	Apol7d-001,Apol7d-002	AACAAACCAACAAAAATCCCCCACAACCTTTAATGTTTGTTTTTAAGGAAATTGCCAAGGTGTGACCGGAGCCACGTGGCATTTTGTGCTTTAACAAACTGTGTTCCAACAAGAAATGTG
chr1	71702700	71702819	-	Apol7d-001,Apol7d-002	GGCTGTCGGAGGGAGACGGTCAAGAGTGTGTGTGGTAGAGAGCTTGAGCTGGTTTGACTTCTTTTGAGTTAAAGTCGTAGTTGGGTGAAGAGCAAAGATAATTTATTAGACCCACTCACT
chr1	72046438	72046557	+	Gm5528-201	GCTTTGAGGCTTTGGTTTTCTGCCAGTCCCAGGGCTTCTTTCTGCAAGCTCCTTATCTCTTAAGACTGAGACCTTGTCAGGATGCTTTACTAGGAAGATTAGGACCCCAGTAACCTAGAG
chr1	72051388	72051507	-	Gm5528-201	AAGTTAATTATCTCATCTCTCAGAGATGAGATGTACAAGATCTGTGCATAGACTTGGACTCTGAGATCCAGTTACATTCTGGAGTTCAATACAACTCCCAATACTTGGCAGTATTTGGAA
chr1	72255123	72255242	+	Mreg-201	ATAGAAAGCCACACACAAAAGGCCAATTATGATCACTTACAAAAAAATACCCAAAATAGGCAAATCAATAATGCCAAAGACGTAGATTACTGGTTGCTTGGTAACCATAACTAGCGGTGA
chr1	72272335	72272454	+	U2.23-201	GCTTTTGGTAGTTAAATAGCCAAGTGAGAAAGGGGAGGATACGGTGTCAAGTCACATACAGCCTCAGGACTGGAGGAAACAGCACGGACGAAGAGCAGACTGCCTGAATCGAAACCAACC
chr1	72287263	72287382	-	U2.23-201	TGACAGAAGTCACCTATAGTGTTGGAAAGCACGGATGACGTCACTGCTAAGGATAGGTTTTATGGAGTAAAGCAGTGTTGAGGATTTGGAGGGAATTGTCTAGGATGAGTGAAACACATG
chr1	72301995	72302114	-	AC120136.3-201	GAGAAAACAGTAATGTAGAGTCACCATTGATACTCAGGCCCTTGCCAGTGGAGAGGAGGCATAGGTTCCAGTCACATCTCCCACATGGTCAGGCACAGGCAGCTCTCTGGGCATGTAGAT
chr1	72327284	72327403	+	Pecr-001,Pecr-003	TCCCGAGTCCTGGGATTAAATGAGCGAGCCACTACATCTGGTTTTATTTTACATTTAACTGACAAATAATTGTACATTCACTGAGTATATTTTCGATGTTTTTGGTATTTTTATATACCA
chr1	72335040	72335159	-	Pecr-001,Pecr-003	CAGAGTGTCATTGTTAGAAGCCCTCAACCGTGGTTTTTTGGCATAAGGGCTCTCTTTGGCCCAGGGCTTAGCTAGCAGACTAAGTTGGCTAGCCAGGAACCCCCCAAATCAGCCTGTCTC
chr1	72352060	72352179	+	Xrcc5-201	GCTTTTTTTTAGAGCAAGCAATGCTTAAACTCCATGCATTTTCAGGACCATGGTCTTCTAACTGCTTAGAAGTGGGTGGTTCTTGAGACTTCCATAAAGATTGTGTAGATGCAAACAAGG
chr1	72354461	72354580	-	Xrcc5-201	CATGCCAGGCTCGTAAAACTTCAGAGGGGTTTTGTGATTCTGTGAATGAAATAACTCAAGGTGTAATATTACGTAATATTATGACCTTCATAATAATTTAAAAATCTCGAATTTATTGAA
chr1	72579895	72580014	+	March4-001	GCTTGGTATTAGCAATGGAGCGCTGTGCTGGAAGAAAGGCACTGAACAAGCAGTGTGGACCTCCTCGTCCACCAGCATTGCCTTTGCTGCTTCAGGTTATCATAGTCATAAGGAGGAGGA
chr1	72627627	72627746	+	Smarcal1-001,Smarcal1-005,Smarcal1-007,Smarcal1-008,Smarcal1-009,Smarcal1-010	GCTTGGCTACAGCAAGATCCCAGTGGATTATGTTGTTGACAGAGCCAACACTAGGAATTTTGATTGAAATCTGATTGGTTTGCTTTTTGAAGATGAGTTTTAGACTAAACAGTGACTTCA
chr1	72630411	72630530	-	Smarcal1-001,Smarcal1-005,Smarcal1-007,Smarcal1-008,Smarcal1-009,Smarcal1-010	TTTGTCTAAAGGGAGTCTTAGCAAGGATTAAAATGTAAACCCTCTGAAGTCAAGAGTCTAGAGCTTTCTTTGACGGCTGGCGGTGCTACTGGAGTATTTCCTATGTTACAATCATTATAA
chr1	72754745	72754864	-	Ankar-201	TTGGTTATTCTGTCATCTCTCCCAGTTGCACCTGTCCTGCTACTATAAACCCTCCATGAGGTCCCATCAAAGACAAGCTGATAGAACTGGTCTCTTCACTGAGGACTAACTTTCGTGGTA
chr1	72755261	72755380	+	Rpl37a-201	GAATTCATCTACAAAGCACTTCCATACTCAGGGAAGGTTCAGGGGACATTATGGAGGAGGGTCACGAAGTATGCTATGAGACTTTTTCTCCTAGCAATGCCACAAGATTCACCCATAAAC
chr1	72760605	72760724	-	Rpl37a-201	AACTGCCAGGTTTGTCAGTTATGCTTTGACCAGCCATGCCAAAGCTACTGGACTCCTTGGGAGCCACCAGACAAGTCCTATGCATTCCAAGTCCAGAACAGTCATTTTCCTTAGAGTAAA
chr1	72869816	72869935	+	Igfbp2-001,Igfbp2-002,Igfbp2-201	GCTTTAGTCTCACACCCGTCCCCCTTCTTTTTCATTCGGATAGTCATCTTCCACAGAGGTTCCTACAGAAGTTCAAACTCTCCTCCATAACTCTTCCTCTCCTAGTTTCTTAAGATTAGA
chr1	72874743	72874862	-	Igfbp2-001,Igfbp2-002,Igfbp2-201	CTCAAGGTCAAGTCTTTGTTCCTGTTCTCTGCATTTTCTCATCTACAAGGGTCAGAAAAGTTTCCTGCCCAGCTTCTTTTGTCTGGCAAAGATGACCCAGTTCCTTAAAAGATGGAAGGA
chr1	72919081	72919200	+	Igfbp5-001	ATATAAAAATAATTTGATAAAAATATATAATCAGGTAACTCCCCCAAGAAACCTAGCTCGAGGCAAAACTGTTTTGATTGAACAAGAAGCTCTGTCAATCATTTAAACCACAGACTCCAG
chr1	72924033	72924152	-	Igfbp5-001	AAGCCTTTGGACACAATCTTCTTAGTGATGTTTGAAGTTAAATGTCATCTACCATGCTCTGTCTCCCCTGAGATCACTCTTTTATTTGCTTTGACAAGAATTAAGTGATGACCAGGACCA
chr1	73061650	73061769	+	Tnp1-201	TGTTTTTCACAATTTTATTTGTTTTCAAAATGTTATTGAGATGTTGGGGAGAAACAGCCAACATATACATTCCGAATTTCGTCACGACTGGCATTTACCCACTCTGATAGGATCTTTGGC
chr1	73069832	73069951	-	Tnp1-201	CCTTTTCTTCCTTGCAGTTATTAAGTCTGCGGCTGTGGTGCCCACCTTTATATGAACATAACCGGTAGCCCGGTTAGAGAATCTGTGTTACCTTCAAATACATTATTATGGAGGCTGCTT
chr1	74157843	74157962	+	Tns1-203,Tns1-204,Tns1-202,Tns1-201	GCTTACAGGCAAGGAGTCCTTCTGCCCAGAGCACCCAGCCTAGGAAGTGGTAAGAAATGGCTCCTCCAGCTAGCCAGATCCTCAGGTACCCAGAGCCTTAGAGCTTTCTTTCTGAGCCTC
chr1	74171991	74172110	-	Tns1-203,Tns1-204,Tns1-202,Tns1-201	GCCACCCATTCTGCCTCAGTGCCCTGATCTTTCTCTACCACTTCTCCCTGGCCAGGGTTGGTCCAGCCCCCTTCAGGCTGGGCTGAGTCACTCCCCAGGCAGGAGAGCTGGAAAAGACTG
chr1	74202756	74202875	-	Cxcr2-201,Cxcr2-202	CCTACTTCATCACAGAGGACATGACAGGGCCCTCAGTTGAAGATGTTTCCTTTGCCATCCCAGCAATAGCTATTTGGTTCATTTGCAGCCTAAGGGATAGCAAAAAGATGGTGGTGTCCA
chr1	74219253	74219372	+	Cxcr1-001	TGCCAGTTGCAGAGAGTTTCAGCATGTATGTGACTTTTGGAATTCTAGGGACACTTGAGAGGAATATAAATGCAAGAATCCTGAGAGGTGTGCAGCTGCTGCTGTTGCTATTTGCTGTTG
chr1	74251844	74251963	+	Mir1928-201	GCTTGCTGCTTGAGACCTCCTGCCTAGCAGTTCATAGCTCCCCAGGCCTTCCCAATGTCCACTCAGTAACACTCCCGCACACTTGACTTGTTCATCACGTAGTTTATTTCCGATTTCCAC
chr1	74254436	74254555	-	Mir1928-201	ATTCATTCTGTGACAAACACCACATCCACTTGACTAGAACCACCTCCTTCTCTGTGGGCAGGGTTTTGTATTCTCATGAGGTTCCAGAGAGTTCTAATGAACATTTGTGTCTCTGATGCA
chr1	74259582	74259701	+	U6.456-201	TAATAATAATAAATACTTTCGGAGTCAGAAAGTGGGCAGACCCCACTCCTTGTGGTGGATCATAAGGACTGCTCATTAATAAGGATTTGGTTAGTTATGACACAGACGTTACAAGGACCA
chr1	74282793	74282912	+	Arpc2-001,Arpc2-002,Arpc2-003	GCTTCTTAAGGGGGCTTCTGAAATAATATCGGAAGGGTGGAATCAGGCTTCTGGAATATTCGCGAAAGGGGCAGGTGGATTGTACGGACAACGGGGAATGACAGGTGAGCGTAGGACTCT
chr1	74282859	74282978	-	Arpc2-001,Arpc2-002,Arpc2-003	AGGGGCAGGTGGATTGTACGGACAACGGGGAATGACAGGTGAGCGTAGGACTCTCCTGGTCAGGAGGAGCGGGGCGGCGTGTGGCGCATGCGCACGCATGCCCTCTGCCTGCCTCCTCAC
chr1	74321771	74321890	+	Gpbar1-201	GCTTGTTTATTCCTGGCAGCCCCTATATCCAAGGGGTCTAGTACCATTTTAGACTAGCCCCAGGCTGAACTCTCCCAGAGCCTGACTCATGCCCCACTGCCACTGCGTGGGACTGAGACT
chr1	74332865	74332984	-	Gpbar1-201	AGTAATTAAGTGTCAGATTGCGTTGTGTAGAAGCTAGACGTGTTTCTGTGAATTCTGTGGATCTGATTCTGGCCTTAATACATATTACTGATTATCACTCACTAAAGTAAAAGGAAGGGA
chr1	74347849	74347968	+	Tmbim1-001,Tmbim1-002,Tmbim1-008,Tmbim1-006,Tmbim1-005,Tmbim1-201	GCTTCAGAGCAGAATGACATAGCCACCTCATCCCCATCTCACCCCCACATACCTGGGAATCTACACACTGACTGGATGCCTCTAGTCGGTAGGCATACAGTAATGTGTAGGACATATACA
chr1	74355060	74355179	-	Tmbim1-001,Tmbim1-002,Tmbim1-008,Tmbim1-006,Tmbim1-005,Tmbim1-201	TAGCACAGGCCTAGAGTCCCACGCTTGTTATGGAGATGTCATGCCAGGAAACGTTCAAGAACTTCAAAAAGACACCAAGGAGCCCAGTCAGATGCAATCGCTTTAGGGTCTCTTTAATCA
chr1	74408625	74408744	+	Gm216-001,Gm216-002	GCTTGACAAATCTAGGTTCAGTAAAGTGGGTTGATTGCCCTTTAAGAGGCAGTACCTAGCTTTCTGGTTGCCATGGAGACTACTAGTCACAGACTGACTAGCCTCAATAAAATGTCTTCC
chr1	74412947	74413066	-	Gm216-001,Gm216-002	CAACTAGCAGTGCTCCTCCATTGAGATGGCTTGAGAAGAGGGTGGCGGGAGCTGACTATTAGAGTCTGAAACATATCCTGAGAATTCAAACTTTGTGTCATATAAGGAACTGAATAGCTA
chr1	74420962	74421081	+	Slc11a1-001	ACAACAAAACAAACCTGAGCACACATCATTCGCCCACTAAACGACGTCCTTACGACTGGTTTTACTTTGCAGGGTTTCACTAAGTTGTTTAGACTTAAACTCAGCCTGCAGCCCAGGCAG
chr1	74426862	74426981	-	Slc11a1-001	TTGGGGGATAAAAGTAGGCAGGGCTGCCCTTGGGGAGCCTTGGCTTCTCCTAGGGCTGTGGGTCCCCCCCCATCCAGCTATATGGTGTGAGCAACTTACTCCTGTTTCCGTTTTCATTTT
chr1	74441742	74441861	-	Ctdsp1-001,Ctdsp1-003	GGGTCCTCACCTCTGGCTGGGGTCCCCATCTGACAGTCTTCAAAGCTGCCAGTCACGGCCTGTAATGGGATGGAATGAAGGTAGTGAGTCCCAGTTAGGATCCTGCTGAACGAAACAGTA
chr1	74448041	74448160	+	Vil1-001,Vil1-003	GCTTGCAGAGCAGGGGTCTGTGAGGTGACTTGAGGGAGGAGGATGAGTGAGACTCCTGAGCAAGGCTTCAGAACTGGCTGTAGCAGGAAGTACAGAAAATGGCAGGAATGACATCCAAGT
chr1	74458897	74459016	-	Vil1-001,Vil1-003	ACCCCTGGGGATGCAGGCTCTGAGCAGCAGGAGCTTTTTAAAAAGCTCCCAGGTGATTCTGATCAGCAGCTGGAACAAACACAGCTACAGGTTCAAACAGAAAGAGGCAAAGCTAGGGAA
chr1	74552263	74552382	+	Rqcd1-001	GCTTGCCGGAAGCACAAAGTTCCCGCGGAGGGGGTGGAGCCGAAAGGCTCGGAAGGAAGGGGCTCTACTAGCCCCAGAGAGCGAGGCCGGTCTCTCTCCTAGCACACCTAAACCCGCTGA
chr1	74555018	74555137	-	Rqcd1-001	GTCAGCCTGATTGGTAACTGAAGGCCAGCTGTGTTGTTTTTTTCTGTAGTGATTTTGCAGTTCTTAGAGGAAACACTGAGAAATCTCAGCATAGTAGATTTGTTACAAAGAAACATTTCA
chr1	74588575	74588694	+	Plcd4-004,Plcd4-005,Plcd4-006,Plcd4-001,Plcd4-202,Plcd4-201	CTACATAGCAAGACTCCCTCATCAATAAATAGATATCCTGTCACTGAACAAATGATTACAAGAGAAAAGAGGACATTAGGGTGTGTGTGGGGGCGGTTGCTGAGGATGTGGTTCAGCTGG
chr1	74590977	74591096	-	Plcd4-004,Plcd4-005,Plcd4-006,Plcd4-001,Plcd4-202,Plcd4-201	AGTGTCCAAATGAAAGTGCCCTCTCTCCTGGACTGTAGATTCGAAATCCTTAAAGGGGCTGAGAGCCAGGGCTATTGGGAATTAGTGGAGATAAAGGAGGGGAATGGCAGGAAAGGGTGA
chr1	74631368	74631487	+	AC117610.1-201	GCTTAAAACTGTAACTGAGAGATAGCAGTTAAAACACGGAGTTTGATAAAAATGAAAGTTTTAGATGTACAGAGAATAAAGAGAAACTTCCTACTGGATTAAATAATATGCCCTCCCTCT
chr1	74646800	74646919	+	Rnf25-001,Rnf25-003,Rnf25-009,Rnf25-004,Rnf25-005,Rnf25-008	CTACTACTACTACTAAAAGACATTCTGGCTGCTATAGACCAATGCAGCCACTGCTACTCTGTCATGGCTCAGGTGTCCCTTCATAATCTTAGAAGTCACTCACAACAGTGAAAAGCACTA
chr1	74649179	74649298	-	Rnf25-001,Rnf25-003,Rnf25-009,Rnf25-004,Rnf25-005,Rnf25-008	GCTGAGTCCTTTGCTTAGGTCAGAAAACCTCTCCCAGAGTCCCATCAAAGGAATCTATTTGCCAGTAACTGTTTCCCTTTAGTGATGGGCTGACAAAGCCAGAGTACATCCATAGTACCC
chr1	74711374	74711493	-	Ttll4-001,Ttll4-003,Ttll4-004,Ttll4-008	CACCATCCCGGTGGGCTTGTATGCATTTCTGACTCTGTGACATCATGTGGTAGGCACTAACTGAGTTATTCAGCTCTGAGTGCTGTCAGTGCTTCCTATACAACGTGATGGTACCACTAG
chr1	74761604	74761723	-	Cyp27a1-201	GATAATCTCTAGGCCAAGAAACAAAGGAGTTGAAAGGTCCTCTAAGTTCTCTAGCTTGATTTCAACCTCTAGAAATTGAGAGGCCTGGGGAATGCCTGATGCCTAGGGTCTAGGGACTGA
chr1	74794683	74794802	+	Prkag3-002,Prkag3-001	GCTTTCAAAGCCCCCCTCCCCAAATATTTCTTGTTTTCTATTCATTGGAATTTTCCAAGATACGTATTGTAAATGGGAATAGCATTCCTATTTAGCCTCGAGGGACCGGAAACTCTGAGA
chr1	74800659	74800778	-	Prkag3-002,Prkag3-001	ATCCAGTTCCAAGACTGTGAAGGCAGACCTTGCCAGGATTCTCACCTCACACAGCCATCAAAATGGCTCCAGCCTGGGCAGAGCTAAGCAACGCTGAAACCATTGTGGTTTTCCATGTGC
chr1	74813475	74813594	+	Wnt6-201	CCCTTCCCCCTCCCCATTCCATGCTCCTAGCAGGACTTTTACAATGGCTGCTCCCTGCTTAAAATGCCCTTCCTTCTTTGTGCCTCCCTGTTACCCTCTTAGATATCAGTTGGAGCATTC
chr1	74819500	74819619	-	Wnt6-201	CTCTTGAGAGCGATCTGATGAAGCCAGTAGGAGCCTGGCCAGCCGAGAGATGGGGTAAATTCTCAGATCCGAACTCTGGGATTTAGCCAGAGCAGACACCTAGACTTCGAGGGTTTCCAA
chr1	74831767	74831886	+	Wnt10a-001	GCTTCTAGTAGTGGGCTTAGTTGTCAGGCGTCTGTGTGAACTTTTATGGCATTCTGTCTTTCTGTGACTCCTGATGAAATTAACGGTCATGAGATTAAAAGCTCGTCATGAACTGTAAAA
chr1	74843012	74843131	-	Wnt10a-001	AGGAGGCTGGACAAGGAGATTTGAGGAAGGAGGTCCAGGGGGATGGGCTTAAGTCCTGGTTTGGCAGGAATGAGAGATCTGAGAGACAAGACAGAGAGGGAGGGTGTATTCCATTCACAA
chr1	74898090	74898209	+	Cdk5r2-001,Cdk5r2-201	GCTTGAGCTCCACTTCCCTTGTCTCCCTGGCTGAACTGCAGAAGTGCCGGCCTCCCATGGATGCTGTGCACACAAAGACTGAGCCCAGCAGACAGAAACAGATTAGGGGGGAGGCAGACA
chr1	74930733	74930852	+	Fev-001,Fev-002	GCTTGGAAAAACCATACTTGACAGAAAAAGGACTGGAGGACAAGACCTGACCTGTCCCGAAAACCTAGCACCAGACCGGGGCTCAGAAAATGGACACGTTAAGGCCTCTGTACAATTTGA
chr1	74933339	74933458	-	Fev-001,Fev-002	TCATTGGCGAGTTCATCTTTGCCAGTCAAAGGGAACAAGCAGTTGGTGAGGATGATGAAATGCAGTCAACAGAATCCTATGGAAACTGGGATGGAGATTTGGATGCAGATGTAGAATCTG
chr1	74933569	74933688	+	Cryba2-001	TCTTAGTGCTCCTTCCAAATACTGCTGACAGAAGGAAACATCAAGAAGGGAAGAGTAGGAGGAGCTGGGAGGCACAGAGGTTCATCCTCTAACCCTCTCAGAGGGAGGCTGAGAAAGCAG
chr1	74940686	74940805	-	Cryba2-001	AAAATTGAAGCCCAGCAGGGTGTGGGGCTTTCTTCAAATCCACACCTAGCCACTTTCATAGTTAAGAACATCCAGGAGGCCTTTTGTTCTGTTGCCAGACCCCCTACCTCAACTCCCGGA
chr1	74940807	74940926	+	Mir375-201	GCTTAACCTCTGGCACCTTCCTTCTACCAACTGCTAAACCCATCCGTGGCTGGCCGAGAGCCTTTGCTTTTGCCCTTCGATTTCCCTGGGATGTTTTAACCACACATTCTTGGTGTGGCT
chr1	74947155	74947274	-	Mir375-201	GGTGGCGGTGGCGACGGCGGCTGGTGTTTGCATGGCGATCTGGCCGGCCCCAAGGCTGATGCTGAGAAGCCGCCCCTGCCTCACGCGAGCCGAACGAACAAAACGCTCAGGTCCGGTTTG
chr1	74947756	74947875	+	Gm15841-001	GAGAGAGGGAGGGAAGGGACAGGGGTGCAGGGGAGGGTACCGGGACCAGGAGCGCCTCTGGAACAACACCAGATGTCACTTTTCCACCCACCTGGCTCTGAGCTCAGGGAGGAGCAGAAG
chr1	74950410	74950529	-	Gm15841-001	AGGCTGAAGGCCCACCTAGCTAGCTCTAGTAGACCTGGTCTGACCCAAGTGTCTCCCAGCCAAGGGATCTTGCAAAGGAACCCTCCCCCCCACCGGGGGGAGAAGTGTCAGGCCTTCTGA
chr1	74982139	74982258	-	Ccdc108-001	CAAACGCTGTGCTAACGTCTCCGTAGATACAGGACGCTCGGGACACAGCGTCTTTTGGTATCCCATGGCAACGACGGCAACCCAAAAGAGCCAAGGTTCAGAGAAAGCGAATGAGTCCGT
chr1	74996802	74996921	+	Ihh-202,Ihh-201	GCTTGGTCTCAGAGCCTGAAGGCTCCAGCACCCCACCCTTTAACCGCAACCGCGCCGCTCAGCCCTCGCGACAGACACGTGGGCTCCCTCGGCTGGTTCCCTTTCCTACCTCTGTCTCCA
chr1	75091988	75092107	+	Nhej1-001,Nhej1-201	GCTTTACACTGACCAGATGATAGGAAGTGGGGCTTCTAGGGAAGGAAGTCAGAGATCTGACATCCACAGAGCCCTAGGCCCTCAAGAGGAGGGTTGAGGGAATGTGGATAAACAAAGGGA
chr1	75094618	75094737	-	Nhej1-001,Nhej1-201	AGCTATAGAGTCACATAAGTCACCTATGCACGGTGTCTAGAGGCTAGGTGCCTGTGGCTAGAGGCTGTCATCAGCACCAAGGGCACTGAGCAAAAGAGACCCCTAGATCAGGGGCCAGCA
chr1	75101840	75101959	+	Slc23a3-201,Slc23a3-202	CTGGCATACTTGAGACCCTGTTATTAAAATAATAATATTGGATGAAGTCACCAAATAAAGTATGCAGATCCAAACCCTGCTCCCTTTGCAAAACAAGACTGTATCAGTCAAGAATCTCCT
chr1	75132071	75132190	-	Slc23a3-201,Slc23a3-202	CCAGGATATATGACACAGACAGGGCTTTCCCAGGCCTGGGAAAGTCACCACTTGTACCCCATGGCAGGTCACATCCAGCAATTTCAGGGCCCCCAAGAAGTAGCAGCAGGGATGCAGGAA
chr1	75134778	75134897	+	1810031K17Rik-202,1810031K17Rik-203,1810031K17Rik-201	GCTTGATAGCAAATATTCAGAGGCCTGCAATACAGGTTCTGCCTCAAAGTATGTCCTCGGAGAAAGGAAGAAAGCCTCTACTTTGAGACTCATTGCTTCAGGAATCTCTAGACTAGTCCT
chr1	75142937	75143056	-	1810031K17Rik-202,1810031K17Rik-203,1810031K17Rik-201	GAACTTACTGACTTTTGTGGCCAGTTAGAGAAAAGAGCTCATTCTTAACCCTCTATTCTCTGCACAGATTTGGACCAGCAGAGCCTGCCAAGTGAGCCAGAAGAGGCTCTGAACCGAGAG
chr1	75165123	75165242	+	Zfand2b-002,Zfand2b-003,Zfand2b-001	GCTTTACACCCGCTCCCGGGCGTGGCTCAACTCTTCTGGGACTCTCCGCCTGCAATCTACTGTTGCCCGGGATGGACCCGCCCAACGTGATGACGTCAGAGCGCGCGAGCCCTCGGGAGG
chr1	75172247	75172366	-	Zfand2b-002,Zfand2b-003,Zfand2b-001	GCCATCCCCTGTGCCACACATACTAAACCTAGGCTAGCACCCAGAGACCCAGACCCGGAGAAAGAACTGTAAATTCACCAAGGAAGGGAACTGCGTACAAGGTATCTTTGTGTCCTGCAA
chr1	75175188	75175307	+	Abcb6-001,Abcb6-006	CATTTCATTCAGAGATGATGACACGGAACAAAATTATAATAAATCCCAGCATTCAGAGGGGCTTGGGAAGTAGCTCGGTGGTGGACACATGTTTAATGTTCACAAAGTACTGGGTTCTGC
chr1	75179764	75179883	-	Abcb6-001,Abcb6-006	CTTCAATTCCCACTCACAAACCCTCACCTAGGAACCTAGACTCACTGCATCTCAGATGTTAGTAGTGTACATTAGCTGTGTGCTGCTCTATGGATCTCATTCTCAGGAGACCCCTGGAAA
chr1	75187165	75187284	+	Atg9a-201,Atg9a-202	GCTTGGGACTTAAGGGGGCCTTCACCCTGGTCCTGAATCCCAGAACCTTTTGCTGGCTTAGCTACTATGCCAGAATCTGCCCCTCTGGTATGGGGTGAGTTGTTTCATTTTCTGTCCAAT
chr1	75191309	75191428	-	Atg9a-201,Atg9a-202	AGTGTTAACCGGGTTACATTTCCTATCTGTGACTAGCTTTGTCTACTGTACACAGCCAAAGTGGAATATATTTCCACTCTCTGCCTCTCTCTTTTCCTTCATACCAGAGAGAACATTATA
chr1	75198347	75198466	+	Glb1l-001	GCTTAGGTGTAGGGTCCCCTGCTTCAGATATGGGTGCATCATAGTCGTAGCTGGTAGTAATTGGAAGGAAGCGTCCCTTCTCGTCAGCTCCTGGGTTAAAGTAATTTAATTAATTCAACA
chr1	75210869	75210988	-	Glb1l-001	ATTTCCAAGGGAAGCTCCTGGCAAGAAGTACTGGTATGATGTCTTGAGGTAGATCTACTTCTTGAGTTCTGGCAGCAGGCAGGTCTTTTAAGCTGGCTTAGTCAAAACCAGAGAGCTTCA
chr1	75210990	75211109	+	Tuba4a-201	GCTTGAGCTGGTTTCTGTCTGTGCCAAGAAGTGGGACCAGGGTCTCCTTGAAAGCACACTCAACCAGTTCTGTCATTCATTCCCAGGGTGGGTAGCTTAGAACAGCCCAGCTCCGCAGGT
chr1	75218042	75218161	-	Tuba4a-201	CAGGAAGCATGCTCTTCCTTTAATCATCAGAACATTTCCCTGCAATATGTCTGTCCATGAGTGGGGAGCCAAAGAAGACCCAAGTGAGCATGGAGGGGGTGAATGGCACCCTGAGCTAAT
chr1	75226095	75226214	+	Dnajb2-204,Dnajb2-202,Dnajb2-201,Dnajb2-203	TCCCCCAAAGCTGTCCTCTGCCTGCCCAGTGTGAGCGCGTCTCAGTCCACTTGGGGCAGTCCAGTGTGTAGAAGGCCAATGCCCACTGGGAGGTCTACTGCCTGGACCGTGGGATCCAAG
chr1	75243172	75243291	-	Dnajb2-204,Dnajb2-202,Dnajb2-201,Dnajb2-203	ATGAGCTGTGGCATCTATGGCCTGAGAGGAGGGTGGTCTGTCTCCACAGCTCAGTCCTGTGTGACCCAAATGCCATTCCTAAGGCTGAAGGGCACAGAGCAGCTAAGAACGGGGAGGGAA
chr1	75258757	75258876	+	Ptprn-201,Ptprn-202	GCTTCCCAAAGCCCAGGCTGCAGAGGGACAGGGCTCTCTCCACCTCCTCTAGCTTTAGAGTTGTGCTTCTCTGCTCTCCTCACAGCTGACCTCTCCCTCCCCATTTTTGTCTTTGGAATC
chr1	75261007	75261126	-	Ptprn-201,Ptprn-202	ACCTGTATTTTTCAGGTCCACCGCCTCTGTCTCCCTGGCTCAGGTTTGGTGAGAAGGACTCAAGTACTATAGGGAACAGGAAAGATACGTGGGCCAGGGAGTATAAACCGTGATACAAGA
chr1	75268689	75268808	+	Resp18-001,Resp18-201	GCTTTCTCTGTCCTTTTCTCCCTTGGGAACATCTGTTTAATTCACGTTCCATGCGCCCTCCCTCAAGACAAGCTCACAGAAAGTGTTTGCAGGAAAATCAACTTTAATTATTCATATTTG
chr1	75275971	75276090	-	Resp18-001,Resp18-201	GGGGGGAAATGTAGAACTCACCTGGTGGAACATTTACTCACCAAGGGTTATGATCCCAATCACTTTTCTTCCTTTTGTTTGGACTCTGTGTCTTCACACAGTTTCATTTGTCTTTTGCCT
chr1	75314196	75314315	+	Dnpep-201,Dnpep-202,Dnpep-203	CCCGCCCTCACTACTCCGAGAGCTCCGCCCCTGTCAGGACGCGTTCCGGTTCCGCTCCCGCCTCACCGACCCGCCTTCCTCCAATCAGGCTGCGTTCTAACCACGTGGACTAGTCAGCTC
chr1	75355932	75356051	+	Des-001	GCTTGTCGCTGTCAGCCTTCCTTGACACCTCTGTCTCCTCAGGTGCCTGGCTCCCAGTCCCCAGAACGCCTCTCCTGTACCTTGCTTCCTAGCTGGGCCTTTCCTTCTCCTCTATAAATA
chr1	75357634	75357753	-	Des-001	CCCTCCCTCCTCAGCCCATGTTTGGAAAAGGTCATTCCCCGGTGTTCGCTAAGTAGAGATCTTTCCTGGCCCCTTCTATGTAACACTGGAGTAGTAGTCTTGGGAAGGTAGACAGAAGAA
chr1	75357996	75358115	+	Gm15179-001,Gm15179-002	GGGGTGGGGTGGGGGCTAGGCCCCTGGGCCTAGCTGAGGTAATGTTATTGCACTTGGTAAATGGACAGGTTTGAGTAAAGGGGACAGTGGATAAAGGCTGTGACCCATTCCACCACGATC
chr1	75374959	75375078	-	Gm15179-001,Gm15179-002	TGCAAAGAACTCGAGGAAGCCAAAGAGGACCTGGCTCCAGACGGAAGGAGCAGTTTCCTGGCCATGAATGCTTTCTGGCTGGGAGAGACAGGGTGATCTGAAGGTTCCTGGCACTTTAGA
chr1	75391142	75391261	+	Gm15178-001	TTGTTGTTGTTCCCAAATCTTTTCATGTCTCTTTCCTCAGGCTCTAGTGAGTCCTGTATGTGTTCGTGGTGTGTGCATCTGGATGGATAGAGATATAGATGTGTGTTGCCCGTGCATGTG
chr1	75402527	75402646	-	Gm15178-001	AGGTAGGACAGAGTGTGGACAGCATGAACCAGACACAGAGAAAAGTCTGGGTAGTGGGCTTATCTTTACAAACCTCAGAGTCAAGCTAAGTTTCATCTTGAATGAATATGATATGGTAAA
chr1	75432369	75432488	+	Gmppa-001,Gmppa-002,Gmppa-003,Gmppa-006,Gmppa-005,Gmppa-012,Gmppa-007,Gmppa-008,Gmppa-004	TCTCTCCTCAGTTAAGCCTTGTCCTACGGTGACTTGACGGAACGCACCAGGTTTCCAGCACGTTTCCCAAGTGTCTTATTGGAGTTGGAGAGAGAACGTTTTCAAAACTACAATTCCCAG
chr1	75439430	75439549	-	Gmppa-001,Gmppa-002,Gmppa-003,Gmppa-006,Gmppa-005,Gmppa-012,Gmppa-007,Gmppa-008,Gmppa-004	CATCACCTCTCTCGACCTGTTCCTGGTGCCCTCATCCACGCTCCAGGCTGCCGTGTTCGGATCCCTGCCGAGGTGCTCATCTTGAACTCAATTGTTCTACCACATAAGGAGCTAAGTCGA
chr1	75443248	75443367	+	Accn4-002,Accn4-001	GCTTGAATCCCACCCTCTTCATTCTTGGTGACCAATGACCTCCGCTTGAGAATACCCAAATAGGAATAGATGCCTGACAGAGGAGTGGATGCTTCCCTGGGATAGCCCCGGGAGGGCCCT
chr1	75449826	75449945	-	Accn4-002,Accn4-001	TGACACAAATCAATGGAGGAGAGATGGAGGGCACTTAGAAAGTGAAGGGAAGGTGACAAAGGGTTTCTCTTAGGATAAGAGGTGTCCAGAGAATACAGGGGCAGGGATTCCCTTGATCAA
chr1	75475173	75475292	+	Chpf-001,Chpf-201	GCTTCAAACTGGCCCTCTGTCTCCCTGCAAGCAGGGTCATAGGAAGTAATCGAGGCCCAAGGACTTCCTGGCCGGCCGGCCCCTTCCTTCCGGAGCCTGACCCGGCCTCTGGCGGCCTCC
chr1	75482872	75482991	-	Chpf-001,Chpf-201	GGTGGGTAGTGGAGAAAGGAGCAACTGGTAGCAATGGGGGTGTTCTGGGGAGTCAAGCATGTGCCAGAAGCAGAGGAAAGGGAGAAGCTCTAGCAAGAAGGGCCCTAGGAAAGTCAGGGA
chr1	75505656	75505775	+	Stk11ip-001,Stk11ip-004	GAATAGACCTGAGGATGAAGTAGACAGTGAAATGGACTCTTACCCATTGCCCTTTATATTAACTGGTAAAACCCCTTGGGAGAAAATTTACCAATGTGGTGTTTTGATGATGAATAGAAA
chr1	75521842	75521961	-	Stk11ip-001,Stk11ip-004	TGTCCCATTGCTCCTCAGTGATGTTTTCCATTAAAACTTCCTTCCTTACCTGTAGCTGGGCTTTGGATGGTTTCCCTCCTCCCCATCAGAAGTTAGGGATGAGGCCTTTGCCATCTTTGA
chr1	75538981	75539100	+	Slc4a3-001,Slc4a3-004,Slc4a3-005,Slc4a3-007,Slc4a3-202,Slc4a3-201	GCTGTGGTCTCTGAGAGACTCAATATCCATGGTTCCGTGGCCAGGGCAACCTTTCAGGAGTTACTTAATAAAGGATGTGTCAAGCACTGAGTCCAAGTAATCTACAGCAGAAACAGAAAG
chr1	75544462	75544581	-	Slc4a3-001,Slc4a3-004,Slc4a3-005,Slc4a3-007,Slc4a3-202,Slc4a3-201	TGTGGGGGAAGCCCCACTCTGCTTCAGGGGTCTCAACCCACTCTCCTGCACCTCCAGTTCACCGGCACACATCCCACCACACCCATCACCCGCTCTCAGCCCGCCTGCCTCCACCCCACA
chr1	77510878	77510997	+	Epha4-201,Epha4-202	ATCTGGGGTAGGGGAGAGGTAGGCCTGAGATTGCAACCTCCAGGGTGCGCGGCCCGATGGAGAAAAAGGTGTCTGAGGCCCGGTGCTAGAAATCAGGTCACCGGCGCCCGACAAGCGGCG
chr1	77514862	77514981	-	Epha4-201,Epha4-202	GCTAATAAGCATACTGAGAGGGATAATTTAGATTACCTTTTGTCTTTTTGGTATTTTGCCTACCACAAAGATTTGAACTTACAAATTAGACTGAATGCTCAGTTGAATTAAAGCTAGATT
chr1	77891635	77891754	+	U1.67-201	GCTTTTATTTGGTACTAGATTCCAAGACTGGATACTATATATCTTTGTTCTTTATAGTTACTGAAGTGCCCAACCATGATGAAAGGCTTCCTTTATTTTTAATCTACTATTTCCATAATG
chr1	77902423	77902542	-	U1.67-201	ACTAGAACATTCCAAAATGAAAATAATTTCAACATTTCAAGTTATATACTGGGTTATATCAGGTTGGAAGATAATTTTCTGAAGCACTTGAAGGTTGATGGCCATTCAACTAGGTTAAAA
chr1	78192937	78193056	+	Pax3-002,Pax3-001	GCTTGTTCACCTTTCTCACGGCAGCAATTCCGAAACAACAGGGCAAAGTGGAGCCGGCAGGAGCAGGCCAGGCAAGCTCCGAGAGCTTGTAGTGAGCTTAGCACTCCGTTTGCAGCCAGA
chr1	78193614	78193733	-	Pax3-002,Pax3-001	CCGCGAAGATCGGGTGAGGGAGGGTGGTGACGAGGCAGGAACACGTCCCAAGTCTCCTCCCGTCGTGACACCGAGTGCAGGGATCCGGACTAGGGAGCATTTATTAGTTCTTTCACCCAA
chr1	78304408	78304527	+	Sgpp2-201	GCTTCTCTCCAGACTGCAAGGGCACATTTTCACTGTGTGCTCCTTTTTAGAAGCTATACAAAAAAAGGACAAAGACTTAGGGTGTGGTCCCAGGGCAGGGCACAAGGAAGCCATTGGATG
chr1	78307729	78307848	-	Sgpp2-201	CGGTAGATGCTTTGCATCCGGAGCAAGGTTATACAACCCTACTGCAGCTTTGCGTTATGAGGTGCACAGGGACTCCTCCAGGCTGAAAGGACCAGGCAGGCGGCAGATGGCAGCTAGGAA
chr1	78484369	78484488	+	Farsb-202,Farsb-201,Farsb-203	AAAAAAATCTTAAAAGTTTACTTGTACGACATCAGTACTGTGGTGTTATGAACCTGCTCCATTTTGTCCTCTAATTTTGGCCTCTAATACTCAAAAACAAGGAGGCTCTCATAAAACACT
chr1	78487157	78487276	-	Farsb-202,Farsb-201,Farsb-203	AAGAGGATTTAAAATGCCGCTTTGTTTCCCCTGATATGTCACTATAGGCGTGTTTTAAGAAATTATAGATGGATGTGGGAAACAAAGTAAATAATGCTATTTGGAGAGTAAACCAGAAAT
chr1	78503533	78503652	+	Mogat1-002,Mogat1-003,Mogat1-001,Mogat1-004,Mogat1-201	GCTTGTAGCTCTATATGCAGAGGTGTGAGCAGCCAGTGATGCTTGGATGTTAAATTTGGAAGTGCAACACTCCTTTGATCTGTATCTCTCCAAATATGGAGCCACCCAGAAAATGAGATC
chr1	78509541	78509660	-	Mogat1-002,Mogat1-003,Mogat1-001,Mogat1-004,Mogat1-201	TTGGGTTGGATTCGAGCGCCTTCTGTTTGGAAATAATTCACCCTGGGGTGTGTTCTGGAGTAAGGCTAAGCCCACGAAGTGACAGTATAGGATCCAGATAGCTGGACAGCACTTGGAGGA
chr1	78653773	78653892	+	Acsl3-001,Acsl3-002,Acsl3-003,Acsl3-004	ACCACGCCCGGCTGATAAAAGATTATTTTTGAGTAAAGTTTCATCCTTTGCAAACATGAAATGTGGGTATGCGAAGATTTACGAGTAAACGGGATACACGCTGCATTAAACGAAGCCCAT
chr1	78655381	78655500	-	Acsl3-001,Acsl3-002,Acsl3-003,Acsl3-004	CACCAAGAACTTTGTGCATGGCTATGTTTACATTGTTAGTCCACCGGGACGGTCGCACATTCTCAGTTTTACAGCGAGAGAGCCTGCACTGTGGACACGTTAACTTAGCCCAGATCTGAG
chr1	78812485	78812604	+	Kcne4-202,Kcne4-201	GCTTGCATTTTAAAGTAGTTAAGCTGAAACAAACCCAAAACTCATAAAGTTCTTAGAACTCTGTTTGCTGAGCAGTCCTGCCCCTCACTAGCCAACAGTTTTACTGCAGCAATACGAGGC
chr1	78813515	78813634	-	Kcne4-202,Kcne4-201	CATCCTCAGATTTGGCCGTTTAAGAGTTCCACACTTGGGACAAACTGTCAGCTTTTGGTAAGTTAGCAAGACTCCTTGTCTTCGGAGACATGCAAGGGGGAATAGTTCTATTAATAGAGA
chr1	78968531	78968650	-	Gm5830-201	TGTATATCTTGCTTATAATTTGATTTCTCATGGACTCTGCTCCAAGATAATACATTATTTACTCTGGATTGTTTAACAATTATATTTATAGTACTAACATCTTGGCATTTGTATGCCTAT
chr1	79436506	79436625	+	Scg2-201,Scg2-202	TAAATAGAAGAGAAAGCAGTCTTACCTCTGTCTTATATTATGTGGAAGGCTCCAAGCATGCTCCTCTCTGCCGCTGAGTGAGGGCTCGGGCCGTTTCAGCACCGGACAGCTCCTCGGCTT
chr1	79439290	79439409	-	Scg2-201,Scg2-202	TTTACTGATGAGTAGATTCAGCACAGGCCTAAAGAGCACTATCCAGAAGGCCACTCTTGTCCAGGTTAATTCACTCATAGAGTGCTTAACTTGTTGGACAAAGACCAAAATCCATAGAAT
chr1	79510206	79510325	-	SNORA17.315-201	TCAACTCCCAACCAGGCCTGTGAGGCACGTGGTTGTCTCAGCCTAGCTTCTTATCTAGGCCCCCAAGGTGCTCAACTGCTGTCTATCTCAGGCTTGCTTGTTTTAGAGAATGTTAGTCCA
chr1	79666610	79666729	+	Ap1s3-001	GGGGGCGGGGTGTGAGGGAAAGAGAAAGAACATTGGTGCCGTGAAGCATCATATTAGAGTTTGGCAATAGAATCTAGCCCAATAGAAGACAGCTGGATTTGTTGGGCTATTAATATTTCA
chr1	79670081	79670200	-	Ap1s3-001	GCCTCGGTGGCTTTGGCACAGTACCAGGGAGATCCGAGGGATAGGGAGGAACATGGAGACCAAGCTAGAGGCACCTCTGCATCTACAGCCTCCAGTCCCAGGTTCCCACAAACCCCTCTG
chr1	79772125	79772244	+	Mrpl44-201	AAAAAAAAAACTTGTAATTTCACTGTTAATATTTTTATGTACCCCTCCTGGTCCCGAGTCTTCCCCTGTGGGAGGGGGGTAGGGTGGGAGGAAAGTAGTTGTTTTAAAATACAAACTTTA
chr1	79779345	79779464	-	Mrpl44-201	ACAGCCTGCTCTCATCAGGACCCCTGCTTCTTCACCAGCTTCCAGGCCCACCTGTATCTAACAATGCACATTCGTGTGGGAAAGACTGATAGGTAAAAAGGAGGGAAGGAAATACTAGTA
chr1	79851610	79851729	+	Serpine2-001	TTCATTTTCTGTACATTTCATTCAGGCCATTTATAAGTCTGCCTGCTGAAAGCGATGTACCGCTCACCATTTTGCAAATAGATTTGGAGGCTTATGGGATCTCACAGCACAGAGAAGCAA
chr1	79862406	79862525	-	Serpine2-001	TATTATCACAGAAGACTATAATATGATTATTGGATGAATGGACAGTCCAGTTCATTTCTATGTTCCAAAAGAGGACAGCCAGTCAAAGACCAAGTGAGGCTTGGCAGCTGTATTACTTGC
chr1	80211879	80211998	+	Fam124b-001	GCTTATGGGCCTGGCCACTTAGTAACAGGAGAACAACCACATTTAAAGTCAAAACTTCATGGAAAAGAACCATCTCCATCCAGATCTACCCACAATTTTAATCAATTGAATTCTATAATC
chr1	80218075	80218194	-	Fam124b-001	ACACCACTCCATTTCAAAAAATGCACATGAGGGAATCTTGCTCTATTGAGTTTCGTAAATGAACTTTTATAAGCCATGAATTGGACTTAAGTTGTTCTTTAAATATGTGTCAATATTAGA
chr1	80336330	80336449	+	Cul3-001,Cul3-002,Cul3-005	GCTTTGCAGGATCAAGGATGCTATAAATACTATGCTCCTAGTGTTTTGCCAGTGGGCATTTCTAGCATCTCTGTCAGTGAGTGGGGCAGTGGGATGGCAAGACCGCCCCTGACTACGGAG
chr1	80338259	80338378	-	Cul3-001,Cul3-002,Cul3-005	ACTTGCTCATTTGCTGTTTCCAACGCCCCTGGGAAATCTGAGATTCTCCCAGTTTTGGATCTTCCCATTTTGAGTGAACTGTTGTTGGGATTAGCACCTACAATTGAAATTGGTGGCCCA
chr1	80386950	80387069	-	Gm6189-201	AGAGTTGAAAAAGAATTCTACTGGACTGTTGCATAGGAACAGGGATTCATGCCTCTCTTGGTTGGTGATTTTACTTTCAAGGAAAATGCAAGGACAGATTGTAGCTGTTCACGGTTTCAA
chr1	80751822	80751941	+	Dock10-206,Dock10-202,Dock10-203,Dock10-205,Dock10-204,Dock10-201	GCTTATTCATATGATAGCAGACAAAGCAATTTCAGGAAATTGACTTAGTATTATGATTTGGCCATAAAATAAGTTATTAGTCATTAATTTTCTACAGTAACTAAAGGGACCGTGTCTGTT
chr1	80758318	80758437	-	Dock10-206,Dock10-202,Dock10-203,Dock10-205,Dock10-204,Dock10-201	TGCTAAGAGGAGGTGGTAATATTTTGAAGATGACTCTCTTAAGACCCATGGCAATATTTTATGTTCCAGTAAAATTATCTTAATAATAAAGAGTTTCTTTCTTCCTTTTCATCTACAGTT
chr1	81072709	81072828	+	9430031J16Rik-003,9430031J16Rik-001,9430031J16Rik-002,9430031J16Rik-004,9430031J16Rik-005,9430031J16Rik-202,9430031J16Rik-201	ATAAATATATTGTGTATGTGTGGGCAGAAGTATATACACACGTGTCAATCACAGTGCATAGCATAAGCTATATGCATAGATTCAGTGGAATATTAAGAAAAGAATCTAGAGTCTCTTTGG
chr1	82221122	82221241	+	Gm9747-201	GCCTTTTTGGAGGAAGTACTTCACTGCTTAGGCAGGCTTTGAGGTCCAATTCTCAGGCTCTGCCCTCTATGGAAAAGATCCTTCTCCTAGTTGCCCATATGACAGTCTTCTTCTGATTTC
chr1	82229666	82229785	-	Gm9747-201	TGCACATCTGTGGGTTCATTTAGATGGTTTTCTTTAATTAACGATGAAGACACTACAATTCTAAGTACCAGACAGAATTGGGGGTAAAAGAATTTAACACGAGCATAACACTATAAAGAA
chr1	82282879	82282998	+	Irs1-001	GCTTGCCCTTCAGAACTCTGAGAAAGGATCTTAAAAGGAGAGCTTTCCAGCCTCGGTATTAGCTAGTATTTTTGGTAGAATTGTCCCTGCTAGGGAGGAGCTGGCCTTAATATTTCGTCA
chr1	82291571	82291690	-	Irs1-001	AGTTACCATGTTCTCAGTGCTGCTGATTCCACAGACTCCTATTTCTGATGATGGATTGAAAGGCACAACAGTGAGATGCTATGAGATGCAAGCAGAGTACTCACTTCACAGCTCTATGCA
chr1	82311851	82311970	+	Rhbdd1-001,Rhbdd1-201	CTTCCTGTCTCTACCTTCAAACTGTGGGGTCATTAGTGTTCACCATCACAGCCTGCTCCCCAAGAACATTCCTAAGCCCTGTCTATTTACAATTGCATTTTTTTTGAGATTACTGATTTG
chr1	82315463	82315582	-	Rhbdd1-001,Rhbdd1-201	CCTAAGTTAAATGAGATGCTGTGTTAACTGTTACTACTACATTATATGTTAGGTAATGTCTCTTTTTGAAAGGGGAAGATATAATGTTTAACATTTAATTCTGACTGCCCTGTTAATTTC
chr1	82390167	82390286	+	AC160543.1-201	AATTGTACTGTATCCATTTATCTGTAGTTTCTACATGGTGTTTGTGGCCAGGTAGCATGATGAAGGAGACTGAGCAGAGCCCAGGACATCCTCGCCAGATCTCTCCATACCACTGTCCTT
chr1	82583615	82583734	-	Col4a4-001,Col4a4-201	CTTTTCTCACTTCCTGGGCAAGATGCCCGGTTGAAGGGACAGTGCCTGGCGAACTGGGAGGGAGAGGGGACGAGGGCGGAACCTCAGCCACTTCTCCCCTCCCTTAGAGTCACAATCAAA
chr1	82720398	82720517	+	Mff-001,Mff-003,Mff-009,Mff-002,Mff-005,Mff-004,Mff-011,Mff-007,Mff-008,Mff-013,Mff-201	GCTTATGTCTCTTATATAAAATTGATGGTTGCAGATAACCTATGCACATCCTCACAAACACTTAAAACTGTTTCTAGATTACATATATTTAAACCAATATAAACATGTTAGACTCTATTA
chr1	82725273	82725392	-	Mff-001,Mff-003,Mff-009,Mff-002,Mff-005,Mff-004,Mff-011,Mff-007,Mff-008,Mff-013,Mff-201	GTAAATTAAGCCTTAGCCTTACTTACCTTTGGAGTCTGATTGACTGCATTGTTATTAAGTCCAGGCAAGGTTCTCCCTCATAATTAAGGGTTTTTTTTCTTTGCAGTTTTAGAGATTAAG
chr1	82764258	82764377	+	Tm4sf20-001	AAACACCATGACCATGGCCAAGCATCTTATAAAAGAGACCCAGGATTTCGAACTCTATGTCTTAGGCCAGCTCCCTTGAGAAGCAGGCTAAGCCTCACTATGCCATCTCCAAGGCTACCC
chr1	82764975	82765094	-	Tm4sf20-001	CCCTTCACAGCACGTCATGGTTTTCCTGGTTCAGTTAGAAACCTCCTCAGGGTGGCTGGGCTCGTGTAGCTCTCTGCCTGGCCTTTTATCCCAACGTTCTGGTTAAAGTTTAGCACTTAT
chr1	82832712	82832831	+	Agfg1-203,Agfg1-201,Agfg1-202	TTCCTTGTCTATAAAGTGGGATAATTATCTCTCTCATGTTCTTGAGAGGGTTAAAGGAATGAAAATAGACACAGCCTTCCTGCATCCCAAGTTATTCTCTGATGTTTTAAAAGGAGAAAT
chr1	82844461	82844580	-	Agfg1-203,Agfg1-201,Agfg1-202	GGTTTTGTCTAGCTTCCTTCTTTGGTGGCAAGTTGGTAATGATAACAGTTTGCAAATATTGCATTTGTGTGATGATAGAAAAATGAATTCTGGTGTGGCTGCTTTTAACTATCTCACCCA
chr1	83030902	83031021	+	Slc19a3-001,Slc19a3-202,Slc19a3-201	GCTTCAGATCCAAGAGAAAACAGTCATAACATAACAGTGTTTGTCAAAGGAATGGTATTCAAAATGTGTTATAAATCCTGACAACTCAGGATAAAAGATGAGCAGGTAGCTGGGCAGTGG
chr1	83044855	83044974	-	Slc19a3-001,Slc19a3-202,Slc19a3-201	TAAAGAGGACAATGCTTTAGAATTATGAAGCAACAAGACTATGCCTCATGTTTTTTTGTGCCTCTTATAAAATTATGGTAGAATGTAGCGCTGTGGGGAGAGAAAAGCGAAGGGGTAGGA
chr1	83110338	83110457	+	Ccl20-002,Ccl20-001	GCTTATTATATAAGTGGTTAGGTTCAGTTTGGTTAGATTAGTTTGTTGTAGACTTTCATGTACTTTTGTAAAATGTTCAAAAAGGATTTATCTTAGTCTTAATTATGTATATGCATGTAC
chr1	83114342	83114461	-	Ccl20-002,Ccl20-001	TGGACTTAATACCTTTTTATGCCTTTTAGCAGCAAGCAACTACGACTGTTGCCTCTCGTACATACAGACGCCTCTTCCTTCCAGAGCTATTGTGGGTTTCACAAGACAGATGGCCGATGA
chr1	83147510	83147629	+	Wdr69-001,Wdr69-002,Wdr69-004,Wdr69-201	GCTTATATCCTAATGAACCCATCCACATTGAGAATGTACCCCACTGAACACCACAGCTTAGCAGTATAAGTTGAGTGTTGAGTGTTGGTGGTTGTTCTGTGTGGGTCATTGATTCTCTCT
chr1	83156258	83156377	-	Wdr69-001,Wdr69-002,Wdr69-004,Wdr69-201	CTGCCGCTGGGCTCCCCTGTACCCGCCCAGAAAAACTTGCGCACGCGCCTTAGCGTCCTACTGCTGTTTGTTAGTTTCCATGGCTACGAAGCCCCTCAGGGTAGGAAAGTAGGAAAATGA
chr1	83402441	83402560	+	Sphkap-001,Sphkap-002,Sphkap-201	GCAAAGAAATGAACAAAGATGCTCCAAGAGATGAGACTATTATTCTGACTTAGGGGAGAGGCGATGTTTCTTGGTAAGTAAGTGGTAATAGTCAGAAGGTTTATTTCTGGAGATATGCTA
chr1	83790549	83790668	+	AC158909.1-201	GCTTTTGAATGTTTTGCATCAAAAAAGAAGACATAAGAAATTAATTTTTCATAAGGATGTTAGATCTGTATTCTCACAATCAGACTCAATTATTACAGATACTATAGAAGTGAGTTCTAG
chr1	83793102	83793221	-	AC158909.1-201	AAGAGAATAAGTGGGAAGGTTCAAAAATTTCAGTAATAATTTGTTGAAGAAAATATAGCAATGTTTTCATATTTATACTTCATAAGTCTATCACATAAAAACTACAGCTGTATTCTGAAA
chr1	83918573	83918692	+	SNORA17.296-201	AGTGTTCTGATCTATGAACAACTGAATGATGACTGGCACAAATTTTCCTTAAAAAGGAAGCCTGAGAGGATGACCAATCCAGTGCCAGGCAGGCTCTGGTGGGCTCCCAGGACAGCAACC
chr1	84280357	84280476	+	Pid1-203,Pid1-202,Pid1-201	ATTTGGGGGACATGAAGAGGAGAGAGTGCCAATGAAATAGGGGGAAAAGAAAATACGTCGCATACCACGACCAAGCCAAACCAAGCCTGACATTTCCAAATTATATTGGCAAATGCATGC
chr1	84282672	84282791	-	Pid1-203,Pid1-202,Pid1-201	CTGGACAATGATAAGGTCACAGGGATGATAAAAGCTGGTCTTTATCTCACCAGATATCCACAGGACTCTCCTGCTAACTAGGACTTTCTCAGCCCTTTCTGGGTCCCAGATACATACTCT
chr1	84691656	84691775	+	AC123882.1-201	CAGTAGAACCAGGGACAGAGCTCAGCTGAACATTGAGCCCACAGGGAACTCCCAGAACTGACTTCTCTGCTCTTTCTCAATAGGCACCAAGCTGGTGTTCAACCTGGGCCTCCAGGAAGG
chr1	84694166	84694285	-	AC123882.1-201	AAAACACATTCTTTTAATCAAAAGGGTTGTGAAAAATTAAAGGAACATTTCTGTTTGTTAAGTTTTTGCCTAAGTAAACCCTTTTTAAATTTCTTAACACTTTGAAATAGGGGGCTAAAA
chr1	84833079	84833198	+	Trip12-201	GCTTATGAAGTAGAAAGGAGATTCATGCTGAAGAGAAAAAAGAATGCCTGAAAAGAACACAACATGTTTAAAAGTATTCTCAAAAATAAGACAGTGATGCTTTAAGAAAAGATGTTAAGG
chr1	84836991	84837110	-	Trip12-201	CTTTACAATTACCGCACCAAAACTCCTCTTTTTAGAAGGAATGGCTGACCGAAGGGTTTCCCCTTACCTTGTTGGAGCCTCTTCTATCCCATTGAAAGTGTGTGGGGGGGCAGGGGATAC
chr1	84930040	84930159	+	Slc16a14-201	GCTTTTCACTTTTAATTGGGCTGTCACCGTGTCGCATTCGATAAACTAATTATAATGAGAAGCAAGACCGGGATTGGGGTGGTGCGTGACAAGTTACAACTAAAATTGCAATCCCTTCCC
chr1	87659425	87659544	+	AC161342.1-201	GCTTCTAGAACAATTCATATTAAACAGCAAGCCCCCCAGGCACATACTTAGGCGTCCCACAATGGTGTTATGAGAGTTTTTCCATATGTGGGGGATCCTCACAAAGTAGGTGCTTACTAA
chr1	87661151	87661270	-	AC161342.1-201	CCCCTACAACAGATGACCAGAGAAAGATAGATACCTCACATTCTTCCATAATACATAAGACAGCTGTGTGAGTTCCAGAGGGAGGCCAGAAATGGTGTGCTTGGGGTTGCTGGTTTCTTT
chr1	87673686	87673805	+	A630001G21Rik-001,A630001G21Rik-002,A630001G21Rik-202,A630001G21Rik-201	GCTTTTCAAATCTGGATCTGTACATTTAAGATCAAAACTGTAACAATGAGTGAACTATGCAAATGGGCCAACATCTAAGAGAACCAAGATACATTGTTCTGCTTAATAGTAATCAAAACT
chr1	87684107	87684226	-	A630001G21Rik-001,A630001G21Rik-002,A630001G21Rik-202,A630001G21Rik-201	GAATTGACAGCTCTTTCTATGCACTCTGTCCACAGTAAGATATCAACCAAACTTAATTATTTCTAGCATTTACTCCCTTTTCAAAAGTTTCTTGTTATCCTGAGTATTTCAAGTCAGGAC
chr1	87684356	87684475	+	Cab39-001,Cab39-004,Cab39-003,Cab39-002,Cab39-201	GCTTTTTGTCCTTTAGGCAATCTACACACACACACAATTACCTTCCACAAACTTGTTTATTTCCTCTTGATGCTGCACCAAATCACTAGGTACCTACAGGCTCCAAACAACACATGCTCA
chr1	87695174	87695293	-	Cab39-001,Cab39-004,Cab39-003,Cab39-002,Cab39-201	GAGATGGGAATGACTTGATTGCATCTAAGAGGCTAGTAGGGGTAATAGACTTGTCATGTACTAACTATTCAGACATCATAAGTTTTGTAATGACAATAATAGACTGTTCTGGGTAGAAGA
chr1	87790813	87790932	+	Itm2c-001	GCTTAGAACAGTTAGTTACTCTGCGTCTTCTCTCAACATAATCAAAGATATCGAGGAGGAGGGAGATGCAGTTTGTTAGAAGCACGTTGCCAGGCAACGTCGTGTTAAACTACATGTGAG
chr1	87796157	87796276	-	Itm2c-001	ACTAGCTATCCACCCACCTTCACTGCTGCCCCACAATCCTCAGACCCCAAAGGTCTCAGATTGCAAGAGGTCAGAGCCTGTGATGGCCCCCTAGTGGGAGACAGTAAGGAAAGGAAGGTA
chr1	87824025	87824144	+	4933407L21Rik-001,4933407L21Rik-002	TAATTATTAATATAATAATACCCTTAGAGTATGTGGCACGTGAAAATGGGTCCTATACAAATACCATGTTAATTCCTGTAAGAGAGTGGAACCTCCATTGTTCTGAGTGATGACCGTACA
chr1	87828736	87828855	-	4933407L21Rik-001,4933407L21Rik-002	CCCTCTGACTCACTACAGCTCTGACACTACTCTGAGGTAGCATCAGATACCATAGGCTGAGGACTGGGTCCCCCAAAACTCTCTACCTCCTTCAGCCACCAGCCCTGGCTGTCCCATCTA
chr1	87856109	87856228	+	Gpr55-201	GCTTTGACAGCTGGGCTGGCTCCCTGCCTCCTTTCAAAGGGGTTCTAAAGAGATGATACTGGAGCACATACCTCCAACTTCATCAAGTGCACCAGGCATCAAGAGAGCTCCAGGAAGCAG
chr1	87858645	87858764	-	Gpr55-201	TTGGTGAAAAGAAGATTGACTTGGGCTCACCCTCAGATGGCCCAGTCCAAAAGCACTTGTCTCTATGTTTCTGGACCATGAGACAGAATAAATATCATGACAGTGGGACTGCCTGGCATA
chr1	87916663	87916782	-	Spata3-001,Spata3-004,Spata3-002,Spata3-003,Spata3-006,Spata3-005,Spata3-011,Spata3-007,Spata3-010	AGAAGAGCCAGTTCTTGGCAGGAAACTCTTATGAGGATTTCTCCCTGCTTCTGAACCATTTCTCCTTAATGGTACAAACATTCCTCAACCTGTATTCTGTCCTCTATCTCCCAGAACACA
chr1	87942229	87942348	+	2810459M11Rik-001,2810459M11Rik-201	CACATAAAACAAATAAAACGCATAAACAAACAAAACCATCTTACCCTAAGAGGGTACATTAGTCAGGTTAATAATGTCCACTCATCCTCAGTCCCCCACAAGAGCCTGTACTTTCTAGAT
chr1	87943775	87943894	-	2810459M11Rik-001,2810459M11Rik-201	AGCGCTTTTAGTCGGAGACTGCTCCGTCATGGGATCAGACGTCCCAAGGCAGCGTGTTTTGCTGCAAAGTACTGGGATTAAAAAGAAGGTCCTAAGTGGAGCCCTGACAAACGCTAGGAA
chr1	87960137	87960256	+	Psmd1-001	TCTGCCTACCATTGCCTCCCAAGGGGTGTACCACCATGTTTGACACCTGGACAGTCTATTTTTGTGTATGTTCATATTTGGGGGGAGGGGGGCCTTCGCTGGATGAGGCTGTACGAAAGA
chr1	87963062	87963181	-	Psmd1-001	GATGTTAAACAGTGTGCCTTGAATGAAGACATCAGTCCCCTGAGTTTTTAGAGCTGACTGAAAGAGGACTTGGTAGGAATAGACAGAAAAATCAACCCTCCTTGCTGTGTCAGGACTGCA
chr1	87979426	87979545	+	SNORA26.1-201	GCTTCCTTGATATAAATTGTTTTCTTCTCTTGAACTTGTAGTCTATCTCAGTGAAATGTAATAAAGGATATTGTGGTTTATCCAAACAATGAGAGTTGAATTTTTTAGATCCTGTCATTG
chr1	87988610	87988729	-	SNORA26.1-201	TGTAGCCATGGCTTATTGTGGCTCTGGTAACAACAAAGCCATTCGGCGCCTGCTACATGTTGCTGTAAGTACTCTAATCTTTTTCAGGAGGGAAGGGGAAGTTTGCAGGTGGACAGTATA
chr1	88008061	88008180	+	Htr2b-001,Htr2b-002	GCTTGTTTGTAACTCATTTTATAATTCTTAAAATAATTTCTTAAGTTGGAGAGAAAGTAGTACAAAGTATCACTAGCCAAATACTTGCTTTTAGTAGTAATCACTTCTTTCCACAAGATT
chr1	88012683	88012802	-	Htr2b-001,Htr2b-002	TGTCTTCTGTAACAAAATGCGTAGTGCCCAGAAAGTAGGGCAGTGCATCCAGAGGAGTGTGCCCCGTGTGACTGCTGAGTCTCCACTTTGAGGGCACTAGGAAATGGCCAGCATGCAGTA
chr1	88049767	88049886	+	Armc9-001,Armc9-002,Armc9-008,Armc9-011,Armc9-010	CACACACACCCCACACTCCCGCCGCCACCCCAAGTGATTGCAATAGGGAGAGTCATGGCTCCATCTAAGACCTGCTTAGAGGAAGGGTGGGATGATTTTTGGTTGGGATGCTTTAACCCT
chr1	88184184	88184303	+	Gm16341-001	GCTTTATCATCTGGGACAATTAACTCTGTTTAAAGTCCAACTATGACACACTAGGAGAGAAATCATTACTACAATCAATGTAGGGAATCAGGTCACACACAGGGACCAACGTCACTCCTG
chr1	88206245	88206364	-	Gm16341-001	TATGGGCTTGTAAAGTGGGGTTGGGATGGGAAGGTCTGGCTGTAGGTCAGTTCCCCCCACCCATCCCCAGTCTCAAAATGGTAGATACCAGCCGGTGGGTATGTGGATCGCCTGATCCAA
chr1	88220906	88221025	-	Gm5258-201	AATTGGTTCTCTCTTTGTAAATGACCTCTGGGCCCCCACACCCAGCCAGGGGCTCATCTCTATGCAGTTATCATGTCTGCCTAACACACTGTTTTCATGCCAGGGAGTGGTGGCACGTAC
chr1	88246376	88246495	+	Snora75-201	TTTTTCAAGACAAAGTTTCTAAGTATCCCTCACTATCCAGCAACTCAGTTCTGCAGACCCAACTGGCATTGAAGTCATAGACTGCTTTAGCCTCCCATGGGATTGGATTACGTCACTCCC
chr1	88248597	88248716	-	Snora75-201	GACTATCTAGAGGAATTTTCTTGAGATTTCATCAATTATTTCTCAGGTAATCAGTCATCATATCCAGTTGTCATTTTCTCAGCAACAACATAAAGACAGCCCCAAATGAGCATATAGGCA
chr1	88251407	88251526	+	Snord82-201	AGCAAGCATCTTTACTCACTAAGCTATTCCTCCTGTCAGCCCTGACATTATATATCCCAGGAATCAAACCTGTCAACAAGCACATGACCTATGACATCTCATTGGTTCACAATGAGGATG
chr1	88263481	88263600	-	Snord82-201	ATAATGGAGCAGATTCCCCGGACACCATCATAGTAGTCCCTATAGCAGCCCCAGCCACTGGCCTGAATGGTCTTTCAAGTCTTCTGACTCCTTTTTATCCCCCACTAAGTGGCTATTCTA
chr1	88276498	88276617	+	Nmur1-001	GCTTGGACAGCAATCCAGAAGTATTGGGTATGAAACCCCCAGGAGTCAGCCGTTTGTGGTGCTGCTGAAAGGGGGACGACTGGAGAATCAGGAATTCATCACCACCCTTGGCTCCACTGA
chr1	88286690	88286809	-	Nmur1-001	TCCGCCCCCCTCAATCCCTGGCTTCTTAAGAACTTCATTTATAAACAGTCCTGGCTTAGAAGATTGTTGGGAACTCTGGGGCACTTATTTTTCAGAGCCCTTGGGAGAAAGAATTTTGAA
chr1	88348038	88348157	+	Rpl30-ps6-201	TGAATTCCTGATTCTCCTCTGAGAGTGGGGACTGAACCCATGAATTTGTGAATGGGAAGCAAATGTTCTGTCTACTAAGTGAGCCGTGTCCCTAATGGGAGTGAATTCTGATGAAACTGT
chr1	88372790	88372909	-	Rpl30-ps6-201	GCACCCCCTAACCCTGTTACCCTAAGGACCCCCCTAGGAACTGGACATTACTTGTCACACTAACCAAGAGAGGGCAGTTCCTCAAACAACCACACTTAGGAAGAAAGTGCAAAGGTGCAA
chr1	88426187	88426306	-	Ptma-201	TGGGTTTCTGGGCAGTTGGACCACTTTGAACTGCAGTGTACTCCACCCTCCTATTGGGGCCGTTCTTGATCTGCAGCTGGGAGGATAGTGGTTTATGTGGGCCTTGATTGATTCTCCAGG
chr1	88476774	88476893	+	Pde6d-001	TGCCACCACATCTAGCTTTATAGTGTTTTCTATATTTGTCCATTAGCCTTTATCTCAACAGGTTCATGTCAAGAGTAAAAGTGACAAAATCCACAGTTTCCTGCTATATTCGTTTATCCC
chr1	88521713	88521832	+	AC158132.1-201	CTGACTAAGACAGTGAGTGTTTGGGTAGTGAATTAGAGCATCACTTCTTTCTGGAATTCGGAACTCCTGGACTGTTTGCATCCCAGCATCAAACTCCCAGCTACCCAACCAGCGTGGGTT
chr1	88540673	88540792	-	AC158132.1-201	GCATGGATCAATCTCGCTGAAGGTTGGGGAAAGTTTCTTGAATAAAATATTGACAAATCTGACTCAGGGTGTTAAATCAGAGTGATTACAGGAATATAATGGTAGCTAAACCTGAGAAGA
chr1	88565523	88565642	+	Nppc-201	GCTTTAGCTTGTTCCTTTGCCTCTCTCTTGAAACAGGGTCACCAGCCTAAGGTTCATCTCGGAAGCCCCAGGGCAGCAGCATCAGGACCCTGGATAGACCAGTTTGCCCACAGTTGAGTT
chr1	88568550	88568669	-	Nppc-201	TCTAGACATCAGTTTCAAGTCCTTTGTCAGTTCTGGAAGGTTGGTGGCTCATCTCCATTCAGCTCCTCCCTCCATGGCCTTTCTGTGTTACTACATACGAAACGACAACCGTGTTGTGCT
chr1	88608958	88609077	-	Dis3l2-204,Dis3l2-202,Dis3l2-203,Dis3l2-201	GTCTGTGTTCAAAATTTTCCTTTTTATAAAGACAACAGTTATTTGGTATGCCCCCACTCTTATATGATGTCATTTTAACTAATTATTTCTTCAGAAACCAAATAAAGTTACATGCTGAGA
chr1	88982577	88982696	+	Alppl2-201	GTAGACCAGGCTAGCCCCTCAGCCTCCACTGTTTTAGTGAAGCAGACACTGGGCAAGAAAGGCGAAGACAAAAGAACCAGGCTGTCAATGAAGACCTACTATGCATCAGACTGAATGCCC
chr1	88988881	88989000	-	Alppl2-201	GACAAGCATATAAACGTCTCCTCCCTTAAACTCTGCTCACCAAGGCTCTCCCACAGCCGCCTCCTTCTCTACTCATGTCTCATTACACCTGGGCCACAATCCAGGGCACCTTCGCTTGCT
chr1	88991379	88991498	+	Alpi-201	GCTTGGTGACCCAGAGAGTTCCAGAGCAGTCTGGGATAAACAAAGAAAATGACAGGGGCTGAAGCTCAGATGGAAGCCAACTTGTCTGCCTGAAGCCCAGAGTTCAGTCTGCAGCACATC
chr1	89004358	89004477	-	Alpi-201	TACTTGCCAGCACAATCAGAACAAGGAACAAGGCTTTTATAAATGAAGAAGGAAAGTAGTATTACTAACACTATAATAACTTCAAGTTAGATGGGTGTGGTGGCATTAAATTCCAGCCTC
chr1	89021064	89021183	+	Akp3-201	GCTTAATGGGGGGCCAAGTAGACAGCAGGACATTCAGTGTGCCTTGTTTCCTTTGTCTTTTGGCTCCAGGTATCAGCAAGCCAAACAAAGGCCCCTCATCTAAGCTGTGTTCTTCCAGGC
chr1	89023141	89023260	-	Akp3-201	AGGCCCAGGATCCGTCAGTGACATACCTCATGGGTAATGGCCCCACACTTCCTGCACTGGTACACCTCACATGGCAACCACTGATCCTCTGTGTATATATGTACCGTGACCCCACTGCCA
chr1	89045558	89045677	+	Ecel1-001,Ecel1-002,Ecel1-201	GTTTGTTTGTTTTTCTCCCCCTCCTGGAGGACCCCAGCCTAGGCCAGAGCATCAGCAGGACGGGAAGGGATGAGCTGTGTTCCTAGTCTGGGGTTCTCATCAGCTCCCACCTGTCCCCCA
chr1	89054338	89054457	-	Ecel1-001,Ecel1-002,Ecel1-201	CAACTACCATTGATCCATTCATCTGTCTCCCGGCCAGGCTGGCCAGGCGGATTGGGCCTCCCCAGCTGCCTGTTCTGTTCAACACCTTATACTTCACACTGAACCCTGAGTGCTGAAATA
chr1	89068720	89068839	+	Chrnd-201,Chrnd-202	GCTTCAGACAGGGCTGGCGGGCTCTAAGGACCACCAGCATTAGTCACATTTTTATCGTAGATGCTCACCAAGCCGCAGAAGTCCAGACCACTGTAGACCCGGATTGTCTCCTCTCCTCCT
chr1	89101644	89101763	+	Chrng-201,Chrng-202	GCTTAGTACATCTGTGTCCCTTGTCTCAGGGCACAGGAGAAGCTGCTGTGGTCCCCCGATCGTCAATACCACAGTCTTTACACATACAGCCACCTTCGACCTGTGGCCTATGGGTCACAG
chr1	89102641	89102760	-	Chrng-201,Chrng-202	CTGTTGCAGGGGCCCAGAGCCGCAACCAAGAGGAGCGTCTGCTTGCGGACCTGATGCGAAACTACGACCCCCACCTGCGGCCGGCTGAGCGCGACTCAGATGTGGTCAATGTCAGCCTGA
chr1	89107049	89107168	+	Eif4e2-001,Eif4e2-002,Eif4e2-003,Eif4e2-005,Eif4e2-007,Eif4e2-004,Eif4e2-006,Eif4e2-201	GCTTGCCCTGGTGGCCCAAGCAGGGCCTATCACAACAACCCCTCTCACAGGTGTTCCTGAGGCTCCTGCCCCAGCTGTTACGGATGCATGTGCGCCCACTAGCTCCAGCTGCTGTCCAGG
chr1	89112703	89112822	-	Eif4e2-001,Eif4e2-002,Eif4e2-003,Eif4e2-005,Eif4e2-007,Eif4e2-004,Eif4e2-006,Eif4e2-201	CTAAAGGGCCAGCTCAGGCTCACTCTTCTACTTTGTTCAAGTGTCTTTATCAACATTTGCTGGGTGGTTTAATTGTTTATAACTATGAGCTGTTGTAAAGAGTAGGGTCTTTTAATGCCC
chr1	89157275	89157394	+	Efhd1-002,Efhd1-001	GGGGGGAGTGGGGGGGGAACAGTGTGCTGGCCGAGACGGGGAGGGTTTAATGCTCACCACGGAAGGACTGGTGGTGTGAGCTCACAGCTGTTAGGCCCCCTCACTTCCTGCTGCTCATTA
chr1	89178098	89178217	-	Efhd1-002,Efhd1-001	CACTAGCTTAAATCAGGTCTGCATGGCTGTTTTCGCCATCCTTTGTGTGAGGCTAATTGCCCTCCCCCAGTGAGGTAAGGCCCCCTTAGTGAGCTCTTAATTTACAGCGAGGGCAGTCAG
chr1	89220544	89220663	+	Gigyf2-001,Gigyf2-002,Gigyf2-005,Gigyf2-009,Gigyf2-014,Gigyf2-004,Gigyf2-020,Gigyf2-021,Gigyf2-022,Gigyf2-019,Gigyf2-201	TAGAAAAGCAACTAAGACAAGTCTGTTTTGGAAGTTGGATGTCAAATTGTTTGTAGGTTGACTTCGGTGGCGGTGAAAGAAACTCTGTCCCATGCCTCTCTCACTGGTTGCCAGCAATTT
chr1	89229658	89229777	-	Gigyf2-001,Gigyf2-002,Gigyf2-005,Gigyf2-009,Gigyf2-014,Gigyf2-004,Gigyf2-020,Gigyf2-021,Gigyf2-022,Gigyf2-019,Gigyf2-201	GTGAAGTGGGGTTTCTCAAGTTGTTTCCTTACAGTTCATAAAATTGTGAACTTATTTTTCTGACTAAAAATTTACTGTTTATTTTATGTGTGTATTGGTGCCCTGTTTGCATGTATTTCT
chr1	89236625	89236744	+	U6.310-201	ATGTTTTCTTCTTTCTCTTGAGATATATGCTGATTTGCAGTTGCTGGGGATTGAATGTGCTGGCAAACACTTTATCATTACCTCCATTCCATTTTGATATTAGGACCTGCATTAGTCTGA
chr1	89256661	89256780	-	U6.310-201	AATAAATTGGCTATTCAAAAGAAAAATTGGAATCTCATTAGTATAACATAGTCATTTAAATCAGAAATCCTGGGCTTGAATCTTAGTTCTGTGTGACTGCTCAGATGTAATAGTCTCAGT
chr1	89290730	89290849	+	Kcnj13-001,Kcnj13-002	TAATCTCCTGCTTAAAAAGAAATTTTAAATTAGGATATGCAGCTTTTTGAAGATTAAGAAAATTAAAATCATAATAGTTCATTTTTTGGCATTTATTTCCATATGCTTATTTTCAGGTGT
chr1	89292532	89292651	-	Kcnj13-001,Kcnj13-002	TTGAGGAAAACATCTAACTGAAAATAGCTAAGACACTAGAGCAAGTAGTGGGATATTCTTCCCAAAAAAACCCAGCACGTTAGTGTATCTTCCACTGTCATGGATAGTAGGTAAAACAAA
chr1	89301313	89301432	+	U6.939-201	GCTTTTAGTTTGTTATCAAGAGGTATGTAGATAGAGGCATTATGCAATTAACCAAAAACCTGATGATTATACCAGTTCTTCAGAGATGCATCTTAGGAGGCAGATTTTTTTGTCATGAGT
chr1	89313359	89313478	-	U6.939-201	AGCCTGACAGCATTCTCACTCCCCTTGTGTTTAGGTCCCTTTAACAATCAGGAGATGGCCGAGTGGTTTCAGGCGGGCTATTTTACTATGTCTTTGCTGGTGAAGAGAGCATGTGATGAA
chr1	89364552	89364671	+	3110079O15Rik-201	ATAGATAGATAGATGTTCATCACATATACATTCAAAAAGAATTTTTAAAGTCTACTAAAGTAAGTGTCTGTGAGGACATGAAGCGCCATGAACCTCAAACTGTTTTCAGACAGTGCGAAC
chr1	89368219	89368338	-	3110079O15Rik-201	CCTTCCTAGTGGCTCCTGTCCAGGTTTCTGTTAGGTTTCTTCCAACCTAAGCCTCTAGCCAGAGCCCCGGTCAGATTATACATACACAACTCTAGTGGGTGGGCTTTCTGTTCCCACAGA
chr1	89402144	89402263	+	Neu2-006,Neu2-004,Neu2-005,Neu2-002,Neu2-003,Neu2-001,Neu2-201	GCTTCCTGGAAGTGTCTAACTTAGCATGTTTTAAAGGCTCAGAAAGACACATGGCATAGCCAGCAAACTGCAGGCAAATACTACCCAAGACTTCTTGGTGGCACATGTGCTGGAAGGAGA
chr1	89408873	89408992	-	Neu2-006,Neu2-004,Neu2-005,Neu2-002,Neu2-003,Neu2-001,Neu2-201	TGGGTGAGCTCTGGTATGGCAGACTATTGATTTCTCATTGCCTTCTGCCAGAAAGGGAGGGAGGGTGTTCTTTAGGATTTTCTAATCTCATTTGTGAGGAATTCACCCTCATGTTGTAGA
chr1	89468103	89468222	+	Ngef-002,Ngef-001,Ngef-003	GCTTGGGAACCCTGAGTAAGGGACCAGAGAGGGGAAGGGAGGAAGGCCACATTTAGTGTAAGGATCCTTATACCTGGTCCCATCTGAAGTAGAGGCAGTCACCAGCAGCTGATAGCCTAA
chr1	89513430	89513549	+	Inpp5d-001,Inpp5d-002,Inpp5d-003,Inpp5d-009,Inpp5d-010,Inpp5d-006,Inpp5d-005	AGGTGTGCTTTACTGATTTCCCAAGTGCTTCTTAGTCTAATAAAATTGACAATCAAGAGTAACCACAAGTGATGCTAAGAGATGCCAAGGGGACTTACCCATCAGTGGGATGGTCCTGGA
chr1	89524532	89524651	-	Inpp5d-001,Inpp5d-002,Inpp5d-003,Inpp5d-009,Inpp5d-010,Inpp5d-006,Inpp5d-005	GACTTAATGTATGCTTCTGGCAAGCAGCATGAGAAAATGCCCACTTCCTTCCAATATCCTATTCTACGGAATGTTACTTTTAAGAAAATTGGAGTCATAACATGAAAGGTCATCTGTGAT
chr1	89656446	89656565	-	Atg16l1-008,Atg16l1-001,Atg16l1-011,Atg16l1-002,Atg16l1-201,Atg16l1-202	CAGAAGCATCTGAACAGTTAAGTTCCTAGACTGCTGCATGCGACGAAGCCACCACAAACATAGTTTGACACCTAATAATGATGACACATGCTCAGGACATCTTGTACTTCTTTGGTCCCA
chr1	89673416	89673535	+	SCARNA6.1-201	GCTTCATTGGTAGTCAGTCGTTGTGGTGAGCTGACTGAGGCTGACTGACTCCTGCTGTGGAGGAGGAGTTGGGTAGAGCAGAGCCATACCTTACTGAGGTCAGTGATGATTGGTAAAAGG
chr1	89674016	89674135	-	SCARNA6.1-201	TATAGTGGTACCATCTCTTTCTTCCCGTCACATGGGATGCTTTTACCTGGTCTCATTCTGAATGTGGGTGTTCATTCGTGCTAATCTTAGAAATGCCCCTGTGAAAGGGCTGGGCACAGT
chr1	89678137	89678256	+	Scarna6-201	GCTTAGAGGGATAGTTGAAAGTTTCTGAATGCCTTCTTGAACGTGATAACTGGAAATTTGTGCTTTGTGAACTGAATTTTGCTAAATGTTTTTCTTTTTATTCTTGTAGGGAGCTTACCT
chr1	89681876	89681995	-	Scarna6-201	ATACCTGCCTTTATCTTTGTGGTCTTGGTTCCTGTGTCATGCAGCTTTCTATCACTTGTGACAGACCTAAGTAAGACAGAACAAAATAGTTGACATCAGCAGCTCAACTCGGGTTTCAGA
chr1	89691961	89692080	+	5830472F04Rik-201	CCAGTCACCTCTCTGACCCTCACATACTATTCTAAAGTGAACAATTTTGTTATCGTTTATAGATTTAAGATGTATAGTCACCAGGTCTTAACACTAGCCAACAAAGACATTGGTTGTCGT
chr1	89698862	89698981	-	5830472F04Rik-201	AGTTTTGACTCAAAGGCTAAGATGGAAGGATTTTGAGTTATAAGCTAACCAAAGGTATGTAAGCATGACTCTATCTCAAAGTAATGAATTCAAATAAGAAGTTTTCCCTTGGAAATTAAA
chr1	89700204	89700323	+	Sag-001	GCTTTCAATTAGCTATTCCTCTCTTTGCACCTTGCCCAGGCCAGCTGGATGGCTCGTGCATCTTTGGGACCCTCTGAGAAGATTGGAGCTCCCAGCTAATGCTAGAACTGCTGAAGTGGG
chr1	89701165	89701284	-	Sag-001	CTCTGCCCCTGGCACGACAGAATTTTAGATACAGCCTTACAAGTACATGACACCAACATTTAATCAAAAAAGACAAAACGCCATTAGGATCTACCTGGTGAAGTTTACTGAAATGCCTGA
chr1	89748849	89748968	+	Dgkd-201	GCTTGCTGATTGGTGGGTCTCCAGCAGCAGCCTCTGAAAGGGTGAAGGGATAGCCAAGGTGGTCCTCTGCTGACTTGCCTCTTAGAGCAGAGCAGAGCAGGAAGGTAGCACATTGTCCTG
chr1	89749663	89749782	-	Dgkd-201	CAGAAGACATCAGAAGGAAAGAGATGGGTCAGGCCGAAACAACCCAGCAAGGGCCCGGCAAGCCTACGTCTGCGCCCACTGCCTATGGGGGCGCGGTGGGGTGGGGCGGCCGGCCTCTAG
chr1	89903632	89903751	+	Usp40-201,Usp40-202	GCTTCATAATTTTCTTCAGAGAACGGCAAATATATGTCTTTCTTTGCAACAATGAAACACATATTGTTGAATCCACCTTAAGATTCGTTTTCTTTTATGTTTTTTTCATAACTAATTACA
chr1	89949776	89949895	+	Ugt1a10-002,Ugt1a10-001,Ugt1a10-003	TGTGAAAACTGTCTTAACTTCCTGCTACCTTTTCCTCTCAGCAGCATTTGATTGTGGCCTAGAATTGTGATCTTAAGTAAACCCTTTCTCCATTATGTTGATGTGAGCCTACTTTACCAT
chr1	89951816	89951935	-	Ugt1a10-002,Ugt1a10-001,Ugt1a10-003	ATCTTTCCTAGGCAAAGTATTAGACCTTTTTTTGTCAGGAGAGCACAAGATAGTTATTTCAGTCAGTGAAGTTAATTAATTATTGTTCTTTTGTGAATAATTAACCTGAATTTAACATCA
chr1	89971087	89971206	-	Ugt1a9-001	TCCTTCTTATCCCTCTTTTTTATATTTAACCATGCAAGCACATTATAGATGCAGAGACTCTTAGTGTTTATAGTTTTTTGAATTCTTAAAATCCAATTACGTCATTTGATAACAGTGTTT
chr1	89984372	89984491	+	Ugt1a8-001	GCTTTCCTCTTCCCAAATTAGAAGAACACACAGTCCCAGCCCATGTATTCTCCTGGGCTGTGTTTCTCCCATGGCTCCTGCAGTTTTTCCAGCCTCTCTTCCTCTCCGTGTGTGCCTGCT
chr1	89985400	89985519	-	Ugt1a8-001	AGTAGTGTGACTTTTCACCATGCTTGTTGATATGTGGGTGTACCACTGACATTCTCATAATCACCAGGCTGCATTCATCATTGCTTTTGGAAATAGACGGAAAAACACAGTAAGAAATGA
chr1	89985521	89985640	+	Ugt1a7c-003,Ugt1a7c-001	GCTTCGGTTTGCTCATTCCCGTTCTCTACCTCCCTTTAAAGAGCACTCTGGAGTTTTGTGTGCTTCCCAGGCTCGGGGAGGTAGTTCACAAATAGTCCTCAGCTGTAAACATCCAAAGCT
chr1	89998951	89999070	+	Ugt1a6a-002,Ugt1a6a-004,Ugt1a6a-001,Ugt1a6a-202,Ugt1a6a-201,Ugt1a6b-002,Ugt1a6b-001	GTGTGTCTGTCATAAAGAATCCGAGGCTACATTTCCTCTTGCTTCCCCCAATCCATGCCAGCTTGCTTAAATACATTCTCCAGAAATCTTTTGCTCAGCTGCTCAGCAAGGACATAGGTA
chr1	90098330	90098449	-	Ugt1a2-001	TCCTGATTCTGCTCAGGAGCTGAGAAATTGAGCTGTGGCCTGACCCACCAGAAGGTGTGCTGCTTTCAGATTTTTTTCTGAAGGTTAAAGGAATCAGCAAATTGTAGTTGTTGATGTGAA
chr1	90102315	90102434	+	Dnajb3-001	CTACCGGCCGGCGCCACACTCCCTTGTGACGCAAACGTCTCTCATTGGCGGAGGCGGGCGGTGCCTCAGCCTATCAGAATGGAGGGCCCAGGGATCCGTTGTGCTCCCAGAGATGCTCAG
chr1	90105305	90105424	-	Dnajb3-001	TCTGAATGATGACAGGAACACAGAGTCATAAAGGCATTACAGTGTTTCCAGGCTCTTTGCCCCACATAAGCTGCAGGTGAGTTCTCACAAAATGGGGTTTGCAAGGATTACTGATCCTTA
chr1	90108158	90108277	+	Ugt1a1-001	CACAATGCTCTTTTCTTTCCAAAAGACTTTCTGAGTAACTGTCAGTCTTATTCTTGGGAAAGTGTTATGCTTTGGCACTTTACGGTCCTTTTTCCCTCTCTGTTAACCCTTTTTGACTTA
chr1	90109989	90110108	-	Ugt1a1-001	AGAAAGCAATTCAGGACCACAGTCATACATGTTGAGTCTGAAGTAAATAGCTAATAAGGAGATCAGAGAAGCCAGAGATAGAAAGATACTGGCAAAAGAGACCAATCATGGAGGCAGGCA
chr1	90123501	90123620	+	Heatr7b1-001,Heatr7b1-003,Heatr7b1-201	GCTTTGATTTCAGCCCAATGTACCCAGAGCTCTGGTTGAGAGTGCCTTGGGGAGGCAGTTGGATCTCAAAGTTCCAAGGGTCTGGGAGATAACTGTGATGGTTCTAATGAAACCTCCAGC
chr1	90125273	90125392	-	Heatr7b1-001,Heatr7b1-003,Heatr7b1-201	AAACTCTGTGGCTAAAATTCCAGATATGCATTTCCTCTCGGTTCTGCATCCTAAAAGGCCAAAGTCAAGATGCCCGATGATCAGGTTTCTGTTAAGGCTCTTCCTGGCCTACTGACAGCT
chr1	90172817	90172936	+	Hjurp-001,Hjurp-002,Hjurp-003,Hjurp-004,Hjurp-201,Hjurp-202	GCTTGCTAGGACATAGATTTGTTAACCGACAACTGCAGCCCTAGGTGTCTATGTGTTGGCCAGACCTCAGGGAGGGCTCTTATACCAACTTGTATAGTCTCAAACTCTTCAGCAACTTCA
chr1	90175033	90175152	-	Hjurp-001,Hjurp-002,Hjurp-003,Hjurp-004,Hjurp-201,Hjurp-202	GGGGATGTGAGAAGGTGTTGCTTCAGAACGTTGGTGGTGGCGTCAACTAGATATGCTGTTCTGTCTCCTGAGCACCTCCAAGCCTTCCCCATCCTGATGGCTGAACTTCTCTGCACTGCA
chr1	90248318	90248437	+	4930453O03Rik-001	GAGGAAAGGTTTATTTTGACAAACAGTGTTTGGAGTTTTAGTTTATGGTAGGTTGTGCTCATTGCTTCTGGGTTCATGATGAAGCAGACATTACGGCCAGAGCATGGTAGAGGTAGACAT
chr1	90250561	90250680	-	4930453O03Rik-001	TAAAAGCACCCCATCTGCCTCCAGCTAGGAGCCCTGGAGACTCAGCAGACTGCACTGGCCCTGTCTTTAAACTTAGTGTCCCCAAAGAGGAGGGGGCTTGAAACATGCTTGTTTAAACTA
chr1	90303354	90303473	+	Spp2-001	GCTTTAAAGTCACCGTTTTGTTGAGTCCACAATTATGTCCCCTCCCCCAAAGAACAAAATGCAAAGAGAGAAGATAAACATTATACAGGGAGACCCAAGCCTCTCTGAATGTCTCCTGCT
chr1	90304052	90304171	-	Spp2-001	TTACCACCCCCGCCCCCGTCTTGACTTCACCTACTTTGTTGAGTAGATTATTCTTCTGTTTACAATGATCACAGTCTGTCCTCTTCCATGCTGACTTTTTGGACTGAGAAGAGATTTAAT
chr1	90405706	90405825	+	Glrp1-201	ACATGACCACACTCAGCTTTCGCTGTTGCTCATTTTTCTTGCCGTGTAGCCCTTTATAATGAGCCACTATTTGTTTTTATATTCTTAGTCCTGACCCTAGTAACTAAAAGCTGGGATTCT
chr1	90407414	90407533	-	Glrp1-201	TGGTGATGGTTTCTGTTTTTCATTAACACTGTCTCTTATCTGCTCTAACATGAGCTTTCTTTCTGCCTTTGATGTTTCACCATCCATTTTCCTTGAATAGTAAACGTAGATTGCCTAAAC
chr1	90597311	90597430	+	Arl4c-001	GCTTCCCACCTGGGGCCAGAGGGCACACCACGGGACCCTTGCGTCCTCACGTCCACTCCCCACCGGTCCCCCCCACCCTATCCCACCGGTAGCTCAAGCATTATAGACAAAAGGTCCTCT
chr1	90602634	90602753	-	Arl4c-001	CTTGCGGAGGAAAAGACCAAAACACATTTACTGAAGGCTTGAATGGATGGATCCAGATGGATCATCCCTGCCCCGGTTGCCTGCGGAAGTTATCAGCACTCCCAGAGACATTACTGGCTA
chr1	90957864	90957983	+	Sh3bp4-001	CTGAGAGACACTCAAACAAGAAATCAACCTTTTCCTTCCCTACGTTACTTTCGGTTACTGAATTTATCATGACATTGAATGAAACTGTAACAGTCCAACAGCCTATCAGTTCATCTAGGT
chr1	90974514	90974633	-	Sh3bp4-001	TGAAACGCAGTGGTGACTCTGTCTGACAAGCCTAACTTTCTCTTTTAAGGTATCTTGGCACTCTAAAAACTTAGCATATATGACCAGAGTAATTCCTGGCTTATTTTATGAATAATAATA
chr1	91349484	91349603	+	Agap1-202,Agap1-201	ATAAAAACAAACACAAGCTGTGGAAATGGAGACTCTACCCAGCTTGTGGTATGCATGCAAGCCAGGAGGGCTGGGGGAGCCAGGGAGGATGGGTGGCGTTGGAGGGAGAGCTGTGACCAG
chr1	91353178	91353297	-	Agap1-202,Agap1-201	TTGTCCTAGTGTAATACTGCGCCTGCCAAAGGCTAGTGAGTCCTCTGTTGAGAGCCATGGGAACCTTCCAAGTCTAGCAGGAGTGTGTTCAAAAACAGGTGCAGGTACTGCCCTGGGCTC
chr1	91824534	91824653	+	D130058E05Rik-002	TTTCCTTGCCTTTTTTTTTATTATTCACAAGACTGAGATTGTTTAAATGTCATAACTTATATGAAAATAAGCTACATTGAAATAAATTAAACACAACGGAGACGTGCTTCCGACATGGCT
chr1	91828357	91828476	-	D130058E05Rik-002	ATTTTTCATGACATTCTTAATCATCGCACCTATTTACCCACTTTGCCAGCGTACACCAAAATAACAGCCACGATAATTATGATAATAAAGCGAGTCTTTTATCTGCTCCATCTTCAGGGA
chr1	91828538	91828657	+	Gbx2-001	GCTTTATGATGTTTGCTCAAATAAAAGCTGCGTTTTGTAAATAGGCACTAATTAAGCACGTTGGCAACGGAGGGAGCTCTCACCCTGGCTCTGCGCAGCGCGAGGACTCCTGGGCACGCG
chr1	91830153	91830272	-	Gbx2-001	GCAGTAATATTTTTCTCATCTAATGCTTATTAACTGCTTAGAAAATGACTGTTTGCATCGTAAAAGGATCCTTATGTTTTGACGTGATTGACAAGATCCATTCCGGGACACTTCAGTTAC
chr1	91906764	91906883	+	Asb18-001,Asb18-203,Asb18-201,Asb18-202	GCTTGCTAAAATTCATGGCTGGCTTCGTCCTGTCTCTGACTTCTGACTCACCATGAGATCACTCTGTCCTGGGTCTACCATGATACTGGATATCATGTGACACTCCAGCCAAGGGGATGA
chr1	91912998	91913117	-	Asb18-001,Asb18-203,Asb18-201,Asb18-202	TTTTAATGGTTCTACCTTATTTACTGAAGCAGGTCTTTCACTGACCCTGGATCCGCTGCTCCATCTGGCCTGGCTGACTAGCAAGCCCTGTGTCTGTCACTCCAGTGAAGGGCTTAGCAC
chr1	92049789	92049908	+	Iqca-202,Iqca-203,Iqca-201	GCTTTTCCTTGGCCTCTAAAGGCTGGCCTACTGCCGAAGTTGGGGGAACTCCCCCTAGAGGTTTTCAGAGGTTGGGGATTCCTCTGGAGGGAGGAACAGGGACTGAGGACAGCCTGTCTC
chr1	92059593	92059712	-	Iqca-202,Iqca-203,Iqca-201	AAGTTCAGTGTTCCCTAGACCTAGCCTTGAGCCAGACCAGGATTGCAAGATTGGTGCAAGCCCCTGTCTCCTGAAGGTTGAGCTGCGTCTGTGGCATTTCCCTAGCATCTTATGGGCTCA
chr1	92100142	92100261	+	Cxcr7-001	GCTTGACAAACCAACATCGAAGTTCAGAAGTTCAGAGTAATTTGTCTTGGGAACAAAGTCTTCCCTGAAGCTACAGGCATTCAAAGGAACTCCCGGTGCTCATGGGATTATTAAAAGCTA
chr1	92103256	92103375	-	Cxcr7-001	CTCCAGGTGGAGCCCTGGGCAGCTTGGGAAAGCTGCGTTTGAAGGCTGTGTCTGCTAAATAGCTGGCGTCTTTTTCTGTCATCTCTGCCAGCCTGAAGGTTGGTATATAAGAAGAGCCTA
chr1	92496892	92497011	+	Cops8-201	GCTTCCAACAGCCCCCAAGAGTGCGCAGGTGGGACCTAAACGAACACATGAACTCTCTGGTGGATTTTTAAAGATCAGAATTACAACGTAATGGCAATTCCTTAAGGACTTGGAAAATAT
chr1	92500499	92500618	-	Cops8-201	CTCACGGACTAAAGGAGACAGCAGCAGCTTGCGGATGAGCCTTTAGCAGACCTTGCTGAATGAATAAAGATTGAAGAGAGACAGGCCTCTATAACTACCTTTTGGTAGTCTTCTGTCTTA
chr1	92570214	92570333	+	Gm9991-201	GCTTCCAGACCATACAAGGACACAAGTAGAACATAGCAGCTGTTATGAAGAAGGGATTGCTGGCAAATCTCCCTAGATTTAGGTCTCTAGAATGTTTTCCACATGTAGTTTTGACTTGCT
chr1	92576174	92576293	-	Gm9991-201	TCCTTCTCGGCATCCTTAAATGTGCTTTCTACTGTTCTGGGCAAACATTGAAGGACAATTCATGAAGAAAATGGAAAATTCTCCCCAAGGTGCCTGCTTCCTACCAAGATCACTCCTGAA
chr1	92738332	92738451	+	Col6a3-002,Col6a3-201,Col6a3-203,Col6a3-204,Col6a3-202	GCTTGACGGTCTCCACCAGAACGGGGTGTGGTACACACCTCCAAGGTAAGATACGCTCTTAGGCCAAAGGATACCTCAGTCACCCTCAAGGAAGGCACTGGGGCCACACCCTCTAGTTCC
chr1	92742146	92742265	-	Col6a3-002,Col6a3-201,Col6a3-203,Col6a3-204,Col6a3-202	CACTTTAAAGTACATCTCTCAAAAACCTCAAGGACCTCCCCAACCTGAAACCCTTTCATACTGGAAAGAGGGGTACACTTGGGTGCCAGAGAAGAACACGGGTTCCTGCTGTGTCCTTCT
chr1	92802698	92802817	+	Mlph-001,Mlph-002	TGTCAAGTTGACATAAAGCACCAGGACACTCGGTAAATGTTTCACTCCCTGAAGGGAACCATGACCCATGGATCTATCCTGCCATAGCACTTCATATTGATTCCTGTGGCCCTAACCCCT
chr1	92811884	92812003	-	Mlph-001,Mlph-002	CTCAGGGAGGGTGCAGCGACACCTTACTTCTGAACTCTGGGCTTCTTCTGGATGCCTTAAACACAATGGGCGAAATCCTTGGGGAGCCCATTTGGGGCTAAACAGTTGGTTTTAATTAAA
chr1	92847007	92847126	+	Prlh-201	GCTTTTCTACAAGTCTGGTGGTGGGCAGGAAATGGTGATCCTGGGGAGACACCTGCCTGGTCTCTTCTCGTGCACAGCTCCTTCAAGAATGTTCTATTGCACCTCAATGATATTTCATAT
chr1	92850874	92850993	-	Prlh-201	CTTAAGACCCTGCAGTGGGGGAAGGGAATGTTGATTCAGTGTTCCTATAAATTCCTGTTCCCCAAAACCACATCACTGCCCAGAAATGGGGTGCCCTTTTCTTGGTCACTTGTTCCCACA
chr1	92860083	92860202	+	Rab17-001,Rab17-002,Rab17-004	GGGGGGGGGGGAAGCAAGGGCGAGATGCCTGGAAGCAGGAGGAGCATCCTTTTAGGGAGAAATCCTTAACGGGTATAACAATAATGACGGGCATGGGGTAGGGGTTGCTTTCTAATCTGT
chr1	92869370	92869489	-	Rab17-001,Rab17-002,Rab17-004	ACATTATTATTCACTCATCATATATGCATGAACATATTTTTTGCACACACTTGCCACAGTGCGTTTATTGAGGTCAAAGGAATCCTTCCCCTCTGTGGATTCCGGGGATGGAGTCCACAA
chr1	92899520	92899639	-	Lrrfip1-201,Lrrfip1-204,Lrrfip1-205,Lrrfip1-203,Lrrfip1-202	CCACTCCTGGGCTGGGCAATCCTACTGAGATAGTCCATCCACGTGCTCTGCTCATCCTCCCAAGCAGACCTCAGGACTCTACCTGTGTAAGGTGAGCCTGTCTATACATCTGCTTGCTCA
chr1	93041068	93041187	+	Rbm44-201	CACTGCCTGGCTCAAATAATCTTTTAATGCAGTCATATAAAAATCAAAATGAATACTAAGAGATCCATGATACCAAACTAAATAAAAACAGGATCACAAACAGTGTTCTCCATGGAGCCG
chr1	93048115	93048234	-	Rbm44-201	GTAGATAGTCCATAATTTATTAAATGATTCTTTACTTTAAAGTTTATTAGGCAAAGCCACAAGCAAAGTGGCTGCCCTATAAAGAAAAGATCTGTCACCACTGAAAAGAGTTCAGGGAGA
chr1	93080540	93080659	-	Ramp1-201,Ramp1-202,Ramp1-203	TTGAGCTGAAGCTAAACTTTAGGAAGGCCAGATCCGTGTCACTTAGAGGACCATGGGAGCTTGAAGGAAATGGATGCTGACTGAGCCGTGCCTTATAAAAACCCCAGGCTTGGGGCAGTG
chr1	93145808	93145927	+	Ube2f-201,Ube2f-203,Ube2f-202	AGGCTGGCCTCCAACTCCTATGTGCAACCCAGCTCTGCGGGGGATCTCTTCCCCTCAATGGAAGTCAGGGTACTTGGTCCTAATCTGAGGACTCCTCTGCCTCACATCTTCCCGAGTTTG
chr1	93150697	93150816	-	Ube2f-201,Ube2f-203,Ube2f-202	ATGAAGAAATCTAGTTTTGTTAATATATGGAGACTTTTTAAAAACTAATTTTAGAGACCCTAAAGTAAAAACACCTGTATATTTCTCTTGTCTAGTGTCTGGAGACATGGCCCTTAACCC
chr1	93196003	93196122	-	Scly-001,Scly-005,Scly-007,Scly-008,Scly-009,Scly-010	GGCAAAGCCTGCGGCAATGGGAATTCCAGCCCCAGGGTGGTCAGGTAGGTCCACATTACAAAGCCCAGCCTTGCAAGATCAGGTGACTGCGTGGCACTTAAAGCAAAGATAGGAGATGAA
chr1	93217444	93217563	+	Gm17090-001	GGGAAATCTGATCATTTCTCGCTCAGATTCCATTTTAATTTTATTTTGCAAAAGGCTGTGCCATCTTAAGGATGTGTGGCACACATCGCACCAAGGTTTATATAGGAATGTCTTCCTGGA
chr1	93220658	93220777	-	Gm17090-001	CCTCCTTTGCTGTGTTCTGGTCTGAGCCCTATACAAAGCTCACCTTGCTAGAACAAGGTGGCCAGACGAGCTTTGAAAGGGAAGAAACTCAAACCCTTGCCCCCTGAGGAAATCATTCAT
chr1	93247175	93247294	+	Klhl30-001	GTTAGGGAACCTCCCTGCTCCAAGAGCCCAAGAGACATCACCCTCTCAGGCGCCATGTTGTCCCATTCCACAGAGGGACCATGGCTATCTGGGTCCCTGTCAGTTCAGCATGAAGCAGTA
chr1	93247632	93247751	-	Klhl30-001	CTTTGTGGCCCACACTTCAGCCTAAGTCCTGCCCTTTGGTCTATGGTCTCAGCAAGGAGCCCTAAGGGAGTCTACTAACAGGTAAGACCAGGGGTTCTATAAGGAGGTGAGTTCTGGCTA
chr1	93261577	93261696	+	Fam132b-201	GCTTGGCTCATTGAACTGCCGGGAAGCTGGGTCAAGGCCATGACATGAGGTCCCAGGAATGAGGATTAGATTTCTGCCATGCAAGAAGGCACAGGGAGGTCACTCGCTGCTCTCCTGCCG
chr1	93266258	93266377	-	Fam132b-201	CAGGCCCTGCAGCCTGCTGCTGGGGAGTGGCTGTCACTATCTTCTGTAAATGACTGTACCATGGAGGACTGCTGCGAGCCCTTTCCTGCTTCTGTGCCACTGCTTGTTTGGTTTTAAATA
chr1	93294399	93294518	+	Ilkap-202,Ilkap-201	GCTTCTGTACCATCAGAGTGGTTGGTGGGGGTACGTAACGGTGCCACTACCAGGAACAACTGCAAAAAGAGGACACTACAAAGCATCTCAGGAGTCTGGAGGTGCGCAGGTTAAAAACCA
chr1	93302208	93302327	-	Ilkap-202,Ilkap-201	AGGGGAAGTCACCCGCCCTAAGAGGGCTACACTATGGCTTCTGGCTCACCCCATTGCGTGGGTGAAGGGGGAGGGTGGGGACTGGCTTGCTGGGTAGCAGGGGAATTTGGGGTGAGAGCA
chr1	93310518	93310637	+	Hes6-001	GCTTCTCCTTCCTTGTTCATCACCCCGTACCCGCCTAAGCGCCTCTCATTTCCCTCTAGTTCCTCCGCATCCTCTTTGCGGTGGTCTCACACATCCCTGTTCCCCAACCCCTCTCCACGC
chr1	93324839	93324958	-	Hes6-001	TGGCCACTGTGATATGTGGTCTACAGAGCAGAGAGGTCAGGGCATGCTGGTCAAGCCCTTGGAGATCGACTCTTACAGGTACATTGTTTCTTATCATTTCCTTCTTTCTGGTAACAAACA
chr1	93348815	93348934	+	Per2-202,Per2-201	GCTTAGAGGCTTCTCTGTGCTGACATGGCCCACCATGGCACTGCCTGTCTGCAGCATGTGCTCACCCTTCCCACAGTGGACAAGGACAGGGATGCCTTTTAGACAGCCCTCCATCCCATT
chr1	93356549	93356668	-	Per2-202,Per2-201	TGCTAGTTAGTGTTGATTCAGGAAATAAGGTCATAATTGCCGTGCAGAGATACAAAGGAAAGAAGTGATTTCTTCCTGCCCTCAATCACATAGGGAGAGAAGACTGACGTTCTACAGGGA
chr1	93388611	93388730	+	Traf3ip1-201	GCTTTCCCTTATCTGGCTCCTCCCCTCAGAAGAGGGCAGGGCTTGTGGCACCCCTAGAAGCACTTTTCTAGTGGGGTCTTTGACCCTGACTCTGTGTGCCCAGAAAGGAGAGCTTTCCTC
chr1	93395394	93395513	-	Traf3ip1-201	AGACGGAGACTGAGAGTCATGAGTTTGGAGCAGGCCTAGGCCACACAGAACATGTCTCAGAAACACGCGCCCAAACCAGGTTGTTTTGTAGGTTAATGCTATCCCATTATTGGCATTGAA
chr1	93435726	93435845	+	Asb1-205,Asb1-201,Asb1-203,Asb1-202,Asb1-204	TTGAGAGCCATCAAAATGGTGTATATAGTAGCTAGTGCTAAGGATTGTGACTCCCTTGAGGAGCTATACTTGGGTGTGTCTTCCATAGTACCTCTCTTCTAAGTCTTTAGGTTAAAGTCT
chr1	93439050	93439169	-	Asb1-205,Asb1-201,Asb1-203,Asb1-202,Asb1-204	GCCTGTGAAGGGATATGTTTGGTAACATGCTAGGACATCCCCACAGGGTGGGAGACTTGAATCCAAGCAGTTAGAATTTGTGCTGTCTTTATTCACCTGTTGGTGCAATGCTTTTAATAA
chr1	93695116	93695235	+	Twist2-001	TTTTTTTATTTAATAAATTGAAGTCCTGTGAAACAAAGTACACATTTTTACATATACGAAAAGAAGCGTTGACATGATTTTTCCACATCGATAATGAATAAATATACCAAGAACTGCATG
chr1	93700082	93700201	-	Twist2-001	GAAGAGCTTTTAACAGAGTCACTTGTGGGAATCTTCCCCTGTGTTTGTCAAAAACAGATGGGAATTGTCTCAATCACGTATTTCTCTAGGAAAGAAAGTTTGGGTTGGCAAAGTACTCGA
chr1	93827623	93827742	+	Hdac4-203	GCTTAGCTTGATGTCCCTTCTGAGTATCTCAACTTCCTCTCACCAGTCTGAACTCCACATACTTTGGAAAGAAACTGGCGGCTTTAAGTGCTAGAAAAGAAGTTAGCAGTTAAAAAGTTA
chr1	93829181	93829300	-	Hdac4-203	CCTCAGACTTCAGAAAACCCAGCCACAAAAACTTCCATCAGAGCAATAAAAAAGGCACAAACTCGCATCTTCCGGTGGCGTCGAGAAGCTCCAGCTGATTCCCAGGCTCACATTTCTGTT
chr1	94035604	94035723	+	Hdac4-201,Hdac4-202	GCTTCCAGCTTTTATCAATTATACAAGTTTGAAGGAAAATCAAAACTGTTTCCTCTCCCCAGGACAGCTCCAGCAAGTACCCAGAACCCCGAGTTCAAGGTCTCCCAGCTAAAGGCAGCC
chr1	94048821	94048940	-	Hdac4-201,Hdac4-202	CAGTGACACTTACACAACACTGCACAAAAGCAGCAGGGTGCATTTTTTTTCACTGTCCTTTAACATGCAGAGCAGGCACTGAGAAAGACACCTTCAGGTCCATAAAATAAAGTACCATTA
chr1	94369463	94369582	+	Ndufa10-001	GCTTAGGGTGGAACGGGGTGTGACTGAACTTCCGACATGTGAATATATGAAACGACTTCACTGAAGAGGGTGATGTGAAGATACAGGGGAAGGAGTGTGGTCTCTGAGGGTCAAGGTCAA
chr1	94372011	94372130	-	Ndufa10-001	CCTAACCCACATAATAAGTACAAAAGATAGAAGAAGAATACATACAGGAAAAAAAGAGATACAATTATTTGTAGATTATATTATTTTTACTCAGAAAATCCAAAGGAGTTGACCAAAAAA
chr1	94378594	94378713	-	Olfr1416-201	CAGGCCCAGGTCTCAGAAGCACTGATAGAGTTGGACAAGGGTTCCAAAGCAGACTGAACTTAAGGTGGACAATGAACACACATGGCACAAGCCTCGGAGCTTCCTATCGCTCAGGTAGTA
chr1	94388860	94388979	-	Olfr1415-201	CACCTCCTATCATGCATGAGTGCAATGGTCTAGGGGATGTTGGGATTGAGTGAAATCTCCAAAGTTGCCTAGCTAGAGTCATTAATTGCTTCCCCAACCCACATCCATATTAGCATGAAC
chr1	94415065	94415184	+	Olfr1414-201	GCTTCCTTCCCCATGTGCGAGGACGTGGGACTCCAGGGCCCAATTACCCCACAGTACAGTGTGTCTGCCCCACACCGCCAATTAGCCCTGGTCTCCTGTGCTGGATGGCATGGGCTAGCA
chr1	94418342	94418461	-	Olfr1414-201	AGCGTCAAGGGGGATGTTCACTATGTGAGTATGTAGGTTAGCATCCTTTCTCCCAGCCCCAGCTTGATCTCCACTCTCTGCTAGTACCGCAACAGTAATTTAGTGTTTTATCGCAAGCAA
chr1	94468925	94469044	+	Olfr1413-201	CTCCCTCTCCCACCCCTCTCATTTTTCAATGGCAAAGTACAAGACTTTATAAACTCAAATAAATGAGGTGGAATAAGAAGTAAAATTGGCCATGTGATCTAGTGGGAGAATGTTCCAAAT
chr1	94470736	94470855	-	Olfr1413-201	ACTTCTAATGAAATACTGTACAACATCTTCTATTCATCCATCCTGCAATGGTTCCTAGGGTCACATTATAGACCAGGTACTAACTAAGCAGGTAGCATAGTGCTGATCTGTTGAGGGGGA
chr1	94479639	94479758	+	Olfr1412-201	ACAGAGAAAAACAACCAGAAGGCAGGCTTGATAAAATTCACTCATGATGATGAGATGGTGAAGCATGTTTGCTCCAGCATTCTGCCTGATCCTACTGTAGGCTGCCTCACCAAAACCTGC
chr1	94486228	94486347	-	Olfr1412-201	ACACCACATCACTTGTCCTCTGTCCCAATCCCTGTCCCATTTCAACATAAAATTCTCATCAGTACCCCCACTAATGGACTCAGGTCACTCACTGGACCTTGCTATTTACTCTGAACAATG
chr1	94490941	94491060	+	Olfr1411-201	GCTTCCTGCCAATAGACCAAGAGAGGATACCATGAGAAAGAGATTGGCTGGAGCCAATGCTTAGCCTCTGGAGCTCAGAGGCAGGGTGAAGTTCCAGCCACAACAGAGAATGGTGTCCTT
chr1	94495866	94495985	-	Olfr1411-201	TCTTAATTTTGATAAGTTACCAACTTGCAAAGTATCCTGATAAGGACATTGTAACTGTTGGTCCCTGGAAACCTTTTATAACTTCTTGAATTGGGGTGTCATGTTCTGCTCCTCAAAAGA
chr1	94503199	94503318	+	Olfr1410-201	GCTTCATGCACACCTTTGGCCATGCAATTATGGAGATTAAGTTATGAAGTATATGTTTGAGGGATTAGATGAGGGCCTCCAGATTCCATGCTCTCACTGTATGCCCAGTATGGTGGACAT
chr1	94512004	94512123	-	Olfr1410-201	ACATCGGGGAATTATTTTCCATTAGAGAATGGAAATGCTACTGGGCACCCTTCTAAAAAATAAATGCTTTACATTTTAAAGCTGCACAGAAAATACATATTAAAGAAATTATATGATGTC
chr1	94512245	94512364	+	Olfr12-201	GCTTGCTATGCTAGTCTGCTTTTGTGCATATTGTAAATTACCATAATCATAGCTGCCAGATTGTCTCTTTTCATATAATTTTTTTTCCTTAGAGGCAGAGAATCACTGTGTAGCCCCGGA
chr1	94517492	94517611	-	Olfr12-201	TGAGCAGTGAGAACCAGCCTTTTCTGTCTTCAAAATGGAAACGAAAGTGTGGGACTCAGTTACCTTTAAACTATTTCATGGACACATCATGGACCTAGTATGAACTATAAGAATTAGCAA
chr1	94536110	94536229	+	Myeov2-001,Myeov2-004	GCTTACTTCCTGCTCTCCCCTCAGACAGGGCTGACAGGCAGAGCTAACTGCCAGGAACAAGGTCCGGGCCACACTGTTCCATGATCCAAATTACCCACAGCACAAAGCTGTCCACGGCAG
chr1	94543513	94543632	-	Myeov2-001,Myeov2-004	TAATATAAGAATTTGCCAACCAGCAGCCGTGAGCCCGGGAGAGGAAACTATGGGTATTCATTTGCTTTCTCCTCCCTTTGTGGGTGTGTACTTTCCTTCATTTATTATTTTATGTAAGAA
chr1	94543634	94543753	+	Otos-001	GCTTTAAATAAAAACAGCCCCACCATCAGCAACTCTCTGTTACTTACCCTGGCTTATAGTGGTCAGTTGATCTCCCAGGTCCTGATCTCCCAGGTCCTCCAAACCTCCTGGGACACACGT
chr1	94551228	94551347	-	Otos-001	TAGGACACAGGAGTCCCAAGCTGCCCACCACCATCCTGGCTCACAGACTGGGGTCTCAGAACATCCTCCTGACACCTACTAACTAGTCCCATGCTAGGCTCCTCATGTAAGAACCTCCAA
chr1	94723702	94723821	+	Gpc1-201	GCTTTGTCCAAGCACATCAGACCTGCCTGGGTACTCATGTCTAAGCTCCCTCTCTCCTCGGGGACCTGTCTCAGAGTCAGGGCAGCAAAGCAGGAAAACGGTTCCAGGGATACAAGGACA
chr1	94731438	94731557	-	Gpc1-201	CTGTACCGCAGCCTGGAGGTGGAAGGTGGAGATGGCCTTAGCAGAGCGCACACAGCCCTCCTTAGGGTCCCCAGCCTGGGCAGAGTAGGGGCTGGGCATCAGAAGAACTTAAAACTATCA
chr1	94746131	94746250	+	Mir149-201	GGTCCCTGAAGTGTCAGGGGAGGTCAGGTCAGAGATGTCTGTGGGTAGCATCAGGATGCTGGACTCTGCTAAAGTCCTGGGGTGACTGTGGATGATGACCAAGAGGGATGCTGCCTCTGT
chr1	94748663	94748782	-	Mir149-201	CATCAACCCGTCAGCAAGGATAAAGCCCAGGTACCAGCCCTGGCACCTACTCTGGGCTCTGGAAACTCTGCATTTCACTGGCTCCCCATAACATCAAAATCAGCATTCCTGCACGAGGGA
chr1	94797434	94797553	+	Ankmy1-001,Ankmy1-002,Ankmy1-201	AAAAAAAAAAAAGCCTGACTAACAAACCCCTGACCCAGCACACCAGTGAGATCTCGAGAGCCTGTAAAGGTGCATTGAACCTAAACTCAGCATCTACCCAATAGAGAAAGGCTCCCACTG
chr1	94802584	94802703	-	Ankmy1-001,Ankmy1-002,Ankmy1-201	TTTTTTCATTTTGGCAAGATTACTGAAGATTGGCTAGTGGGGAATGTAAGGAGTAATTGAAACTGACTTCTAGTTGCAAATCATAGCCATGAAAGTGAAACCAAAAGTTTTCACTATTAT
chr1	94802957	94803076	+	Dusp28-201	GCTTAGCAACAGTTGTTGCTTTCACCCACGGAGTCAACTCCACAGACTCACTAAATATTCTAAATAGCCTTTGGGAAGTCACAGTACTGACCCAAACAACTAACGATTAAGTTTAAAAGA
chr1	94815109	94815228	-	Dusp28-201	TGGTGGGGGTCCTCAGGGCCTGTGTACCTCACGGAACAGGACAGTGCAGAGCCTTCTCCAGCCCAGTGATATATACAGGACAGGCATGTAGCAGGTGGAGATCCATTGGTCACCAACCCA
chr1	94830502	94830621	+	Capn10-001,Capn10-002	GCTTCTAGTCTTGATGAAATACATTTGGAGAAGACACAGAGAACAGTCCTTGGCTGATTTGTGTCCTTCCTGGGACCTGGAAGAGTAGGCACCAGAAGGAGAGTGTCCTGTCCCTGACCT
chr1	94834941	94835060	-	Capn10-001,Capn10-002	TTTCATACGTAAGTTTTAAATACCAACAGAGAAAAGGTGACTGAAACGGTCTTCTGATATGCAGTGCTGCATGTTTTAGGTTGGCTCATTGCTCAGTGTTTTCAGCTAAGGCGACAGCAC
chr1	94869319	94869438	+	Gpr35-201,Gpr35-202,Gpr35-203	AAAGGCATTTATTTGCCACTACTGCCTGGCATGAGCTGACATTTTTGTCCTTTCAGATTTTTTTAGTTTGAGGTCTCTGCCACAGTTCAGGACCTGTGAGCATTTATTTTTCCAGAAGCC
chr1	94877001	94877120	-	Gpr35-201,Gpr35-202,Gpr35-203	AACCTGCTGGGATGTTTGAATCCTCCTTCCTTAGAGTTCTGTGTTGTCTTTTAAGCAGACAGAGGTTTTGACCTGACCCTACAAAATACTGGGCCATTTGAGTCTAACCTGAAAGTTTCA
chr1	94894916	94895035	+	Aqp12-201	GCTTCACCCTAGAGTAATTCATCAGAATGACTGACAGACATAAAATGGAGAAGGCAGGAACCTGCATCTAGTAGAGAGAGTTGTTTTGCCTAGGCTCTAGAATCCAGTGGTGGGCTGAAG
chr1	94906006	94906125	-	Aqp12-201	GGTCCACTGGAACCTTGGGAGCTTTCCACTCCTTCCAGGGCCACACTTGGCCAGAAACCAGGACAGAGCTGCAACCCGAGGGGAACGGAGAGGGAAGCCCCAGCTCTCTCCACCAACACA
chr1	94998104	94998223	+	Kif1a-205,Kif1a-204,Kif1a-202,Kif1a-201,Kif1a-203	GCTTCGCAGGAAGCACTGACACCCCTGAATTCGCCCCTTTGTTCTTCTAAGAGGCGGGGGAAGGTCGGGGGAAGGGAAGCCGCAGCTCCAAGCCCGCGCTTCGGGCTGCGACAAGGACAT
chr1	94999287	94999406	-	Kif1a-205,Kif1a-204,Kif1a-202,Kif1a-201,Kif1a-203	CCAACCACAGCCCGGGGCTGAGTAACTCAGCTAAGGCCTATGGTCAGCTCTCCCACCAGGACTCCCCGCACTGCGGTGGTGGGAGTGATGACATCACGTTACCATAAAACTAGGGTTTCA
chr1	95023473	95023592	+	Agxt-201	GCTTCCCACTGTTGCACAGCGGAAGAGATCAAACCTAGAAACACAGCCCACCCTCATTTGAATACTGATTCTATGAGCCCAGGTTCAAAAGACACATTGTAGGCAGTTAGAAAAATATGT
chr1	95041752	95041871	-	Agxt-201	CTCACCAGACTATGCCCTCCTGGAGGGGCTGGGAATATAGCAAGAACGAAAAGACTGTGCAAGGCCTAGAGCCAGCAAAGATGCTGATGTAGCCAGGCCATGCCGGAAGGAGCAGGGTGA
chr1	95057206	95057325	+	2310007B03Rik-001,2310007B03Rik-002	GCTTGGGAGAAGAGCCACCCTCAGGTCAGACCTGGGCAGTGTCTTCTTAGCATTCCACAAATACCAGTGTAAATCAACCCTCCTCCAGCGGCCATCCATATAATTGGCCAGCTCAGCCCC
chr1	95058039	95058158	-	2310007B03Rik-001,2310007B03Rik-002	CAGGCCAGGAAGTTCCTTCCTTGCTTGGAACCTGGGCTTTCCAGCTTTTCTATGCAGCCTCACCGGAGCCTCTTAAAGTCACCTAGGAGACCACGCCACCCCTAAGCAAGGCGCTGCCTA
chr1	95107281	95107400	+	E030010N08Rik-001	GCTTCGGGGCAAGGTCGAGTTTTCAGGAAGGAAGCCTCCCAGAAAGTGATAAGGGTGACAGGTATCTGAAAGGTAGAGGACCAGGTGGAAGAGATGATTGCAAGAAGGAATGAACAGAGG
chr1	95115044	95115163	-	E030010N08Rik-001	AGAAGGATAAAGTTAGCAGCCATAGGTGGGAATAGGAATAAAAGCCACAGGTCACTTGTCCCCAAGTGACAAGGAGGATGACTGCCTTTAGGTATCATGGGTATCACAGGCTTCTATCTA
chr1	95123425	95123544	+	Sned1-001,Sned1-004	ACATGTGCATACATGCACAGAAAAAGGCAGCTGGGCGGGTCACCATCCACGAAGAGTGCCAAGCTGAGACCAAGACAGCAGTGCAGTCCACAATAGATCCCCTGGGAGTTCCAGGCAGAA
chr1	95136608	95136727	-	Sned1-001,Sned1-004	GACTTCTAAAACTGTCACAGCATCACAATGACTGTGGCCTTTATTTCCTTTCTGGTAAGAGCAAAAGGATGTGAGGCTGACATTTCCTATCTGGCCTGAAAATCTCTTCTTTTTGATGGA
chr1	95201552	95201671	+	Mterfd2-002,Mterfd2-001,Mterfd2-004	GCTTCCTCTACCGGGCACTGTAGTCAGTTTGCAAGACAAAGAAGGGCTCATCTGTTTCTGTTCTCTGAGATGAGGGGTCTGCCTAACCAAACAGGCCCAGGAGAGGGCCAGTAGACGATG
chr1	95204158	95204277	-	Mterfd2-002,Mterfd2-001,Mterfd2-004	CACGAAGGTGTCTGCTATTTTTAAAAAACAGAATATGGCCCAAGTAATGAAATTACAGGGAAAATGACAATAGCCCTCCCAGCCCAGAGGTCTGGCTTCACTTATGGATGGAGCACCAGA
chr1	95239208	95239327	+	Ppp1r7-001	CGGAGGGAGTGCGGGCGCGCGAGGAAAGGGCCAGAGCCACTCCACGACAATGCGTAACTAACACTCGCCGCCACCCGGAGGTTTTTCGAAGGCTGGTGTCTCACCCCAGGCTGGCGCAAG
chr1	95239849	95239968	-	Ppp1r7-001	GTGAGGCTCCCGAAGTCGGGGGTGCAAGTCTAGTCGGCTTCACCTGTGGCCTGTAGAACTCTCCTGTCCGCAGTACCTCTACGCCTCCGAAGTTGGCATAGTGACTTGAGCGAATCCGCA
chr1	95239970	95240089	+	Pask-001,Pask-003	GCTTGAAGTGTCTCCCATGCTGCCTAAAGACTTTCCGGGATGTCTGCTTTCTTCGTGCTCGCCTAGACTCTACTCATTCATCAAACCCCTAACCCAGGTGGAGCCGGAGCCTGTGGGAAC
chr1	95249423	95249542	-	Pask-001,Pask-003	GTAAGAACTGTGCTCACACCAACTGGCCTAGTCTGGGAGTTAGCATTCATTGGCTCTTCATTTATATCATGGTCCTATGCCAAGCCAGTCCCCACTGTGCTACGTAAGGTAAGCTGGCCA
chr1	95254277	95254396	+	U6.4-201	GCTTGAGTGGCAAATCTACTCAGGCCCAAGGTTGACACTTCTTAACTGTTTTTACAGAGCAACCGGCTAGCAAAGATCGAAGGTCTACAGAGCTTGGTGAACCTGCGGGAACTATACCTC
chr1	95261078	95261197	-	U6.4-201	GCGGCGGGGAAGAATCCCGCTTGGAGGGGAGCAGCCTCGGGTTAGCTGTGTTACAGTCAGCGAGGCCTTACAACAGTTGGTAAGATCAGGTGTATAGGAAAAGTAGCCAAAGAAGCCTCA
chr1	95270190	95270309	+	Ano7-201	GGATACCTATGGCTGGCCCTATAACCACCATCTCCCTGGACTTCCCTTATGGAAGCCCGGCCTGCTGCCACGGAATCTCTAAACAAATAGGGTACCTGAGGCACCTCGAATTTGCATGTA
chr1	95281097	95281216	-	Ano7-201	ATGAATGGGTCCCCAAAACGTTGGGGGAAGGGTTGCTTTGGTTGTCATTGCCACAGAAGAGAGTGCAAGTGGCATGGGCCCCAGATGGGAGTTCTCTGGAGAGGAGGTGCTGTCACCACA
chr1	95313062	95313181	+	Gm17415-201	GCTTAAGTAGACCCACCTGGATTTTCCTCTCTATCTGGGAACTTGATTTGAACATTGTAGTCCCGAGTGATCTGCTGGATTCTTGAACCTTTGGGACCCATGACCGATCGGTGAAACTTC
chr1	95318124	95318243	-	Gm17415-201	CTTATTATGAGGAAAAATGAAACGAGTTACATCATCTAATTAACTTGGCATAACGACTTATAGAAAACCCCTATAGAAAGTTCTATGGAAGTGGCTGGCTAAAGAATTTGGGGTTCGACA
chr1	95374108	95374227	+	Hdlbp-202,Hdlbp-201	GCTTAAGCAATAGGTTTCACCCAGTGTTTTCCTATTCACACCCGATTCCATAATAGAAATTTAGCTTGTAGCTACTACTAGCTTCAAACAAAATTTTGTGACTGGTTTAACTGGGCTTCA
chr1	95382061	95382180	-	Hdlbp-202,Hdlbp-201	TTTCCTTAATCCAAGAGTTCAGAATTGTTCCAGCTCTTTGAGAGTTTGTTTGTTTTCACTTTCGTTTAAGCAGATCACTTGTTGAGAGTGTTGATTACAAAAAACTTTCAGACTGGACAT
chr1	95411021	95411140	-	Farp2-001,Farp2-002,Farp2-201	TATCGATCAGGTGGTTAAGTAAACCTCTTGGCTAGTAAACATTCGTTGGTACGCTCATTCCTGTCCCTCCTCACAGCATCATTTGAACCATTTCGGTCCTGGGAAATAGGCTGTAAGTAG
chr1	95531001	95531120	+	Stk25-001,Stk25-003	TTTTTTCTCTCTCTCTTAGTATGTTATATAATTAGAGGCGAAATGTCAAAATGTATTAAAAATGTGTTAGCTTAATTCAGCATCAGTTAGCAAGCTCGGGATCCCATCTGTGACAGCTGG
chr1	95532446	95532565	-	Stk25-001,Stk25-003	CACAAATGCGCCACAGATTGGATCCGAACCTTGAGATATGCCCGAGCTGGGCTGCCCCTCCTGTCAGGCCGCGCGGTGACGGGTGCAGCGCGTGCGCAGTTGCCTTGACGTTTTCTAGGC
chr1	95581567	95581686	+	Bok-201	TCCCTCCCTCCCCTTTTTCTGTCAAAGGGAAATACCCTAATGAGAGATAACTAACTACAAAAGATTATATATTGGATTGGATATAAATAAGTCCAGCTCATTAAAAGCAAAGCTAGACTT
chr1	95587153	95587272	-	Bok-201	CAGGCTTCTGTCCCTTCCTTGAAGGGTAACTAACCCTTGAGGGAATGACAGTGGGTAGGGCGCGTGAAGGAAGCCAGCAGGCAGGCATTTTGGATGGAGGACCACCCTTGGCTTCACTGA
chr1	95637577	95637696	+	Atg4b-003,Atg4b-001,Atg4b-201	GCTTTCCTCCATGCTCAGGACCAATATAAAGATGCTGCTTTTTAACATCACCCTGGGAGTCCCAGCTAGGACAACAGAAGAAAAGGTCATAAAAACACAGAGTAGGAAGGAAGAATAAAG
chr1	95648135	95648254	-	Atg4b-003,Atg4b-001,Atg4b-201	CCAGGATGAGACTAGGATGGACAGGTAACGGGTCACGTGGAGGGATGTGGGGTGGGATGTGGGCCAGGTCAGTTGTTGTTGGGTTGGAATAACTGAGAATCTGCCAGATAGAGTGCCCAA
chr1	95648586	95648705	+	Thap4-202,Thap4-201	GCTTTCACCAGTGGACCACTGACCAAATCATCTGGTACCTGAAAAGTATGTTTCTGGGTGCTATAACCCTAATGAGAAGCCAGGCAAGAGAGCTGGGAGCAAGAGACCAGGAGATATCTG
chr1	95698207	95698326	+	Dtymk-001,Dtymk-003,Dtymk-002	GCTTTTAAAGATACTAAGACTACAACCCAAAGAGAGAGTGAGGGAATTCTCCAGGCCCACCCGCGCACCGGGGAAACGCAGCAGCTCCGCTCTGTGGCCCGAGGCGCACAGCGCGGTCAC
chr1	95710799	95710918	-	Dtymk-001,Dtymk-003,Dtymk-002	GGGTCCTGTGAGCTAAAGTCAAAGCCAGCTCCTTAGCTGCCCCAGGGCCACATTTTCTGGCAAGCCAAGGCTTACGTGTGGAAACCAAGGGGTCAGCTTCTTCTGTAGTCCTTATTCTAA
chr1	95711208	95711327	+	D2hgdh-001,D2hgdh-002	GAACTTGGAATTCTCTTGTCCCAGCTTTCCAAGTGCTGCCTTAAAGATGGGTGACCCCATAGCTCACTGACTGAACCTGGAGATGCTGAGCTCTAGGTCACCTGATAGCTGACTGTCTGT
chr1	95724769	95724888	-	D2hgdh-001,D2hgdh-002	GCACCTGGTTGTCTGTTGGGAAACCCAGTGCAGACTTAATTTCGCACCTACCTTTGACAGCAGTATTCACAGCACTGAGCTCGTTCATGCAGGATGGCTGAACACCCTGAACACAGCCAA
chr1	95916588	95916707	+	Neu4-203,Neu4-202,Neu4-201	GGCATGAGTCTGTGCAGAAACACCGTACTCCTGGACAATCCCTGTCCCTGGTACTTCCTGAATGGGCCATTTGGGCAGTGGTATGGGGGAGGTCCTGCTCTTTGATGGAGGTCTCTATGG
chr1	95918309	95918428	-	Neu4-203,Neu4-202,Neu4-201	GATTTTGTCCAGAACTCTTGTTGGGTGAGTTCCATGAAGATGAGTGTCCAGGACACACCAGCTGGCAGGGCATGGTTTCTCTGCCCAGCTCCCCAGCACTAGCTAGCCGAGCAAAGGAGA
chr1	95948536	95948655	+	Pdcd1-201	GCTTGTCCATGAGGGTAGACAGCTGATTATACTCTTGGATCTTCAGTCATCTATACAGTGTGTAGGGCAGGCTCCATGTAGGGATGTCCCCAACCATAGAAAAACATAGAGAAAGGCCAA
chr1	95952168	95952287	-	Pdcd1-201	GGCACAGAGGGCTTCATCTGGCCCTTTGTTGGTGACGGAGCCTCACTAAACCCCTGAAGCCGAGTTGGGCTGAGATGGACACCCATCTGGCCATGTGATGAGCACAGTGCCTTCTGGGAA
chr1	96046222	96046341	+	Gm17386-201	GCTTTTTGTTTGGGAAAATTGCACACTTACAGATGTGCAAGAATTCAAACATTGCCAGTAAAGTAAAGTCACCACAGCTAGGCCAAGCTGTATGCTGACTGCATGGAGACTGTGTCATGT
chr1	96511123	96511242	+	SNORD30.2-201	GGTGTGTGGATTTATTTATGACTCTTTAGTCCAATTCCATTTATTCATATGTCTGTTCTTCTGCAATACCATGCTTTTTTGTTACTATAAATTTGTAGTACAACTTGAAAATCAGAAATG
chr1	96518989	96519108	-	SNORD30.2-201	TCCCAAGTAGAATTCCATGACAGAATATAAGCATTTGAAAATAGTCAATTTTTTTATTGCCTAACAACATACCATAATTTTTGTTATCAGAGTTCTTGGGGAAAAAATGAGATAGGTAAA
chr1	96932315	96932434	+	SNORA17.563-201	GCTTAGACTGAGAGTGCTCACGGTTTGTCTCTCACTTGTTGTTAATACTTTTTCTATAGTCTATGTTATGTTTATCAGGGCAAGCATTCAGAGCATTGATCTTTCATTTCTTAATTTTGG
chr1	97209134	97209253	+	Fam174a-201	TTGAAAATGCCTGCAAAATTAAGTAGAATTCACAGATACCTGTCTTGTGACGTTCTGCATTTTAAGATTGGAACAGGCTGTCTAGAACATGTCTTCAGCTGTGATTTTAGAGGTCCTCTA
chr1	97213381	97213500	-	Fam174a-201	AATTTCTTTCTTTGTAGGACTTTCTTCCTATAGTAAACTGTGTAAGGCCAGAAAACAACTATAGACAGTTATTACAATTTCAAGGGTATATGTTGATTATATTAAAAAGTTTCTATTATA
chr1	97458843	97458962	+	U7.40-201	TATAAAAAAATATTAAAAACCATGAAAACTGGAAGAAAATTAGGTTATATGAGATAGAAATATGAAAGCAGGTAAGTCCACTCCACTTGAAAAAATATTTATTCCTCTCTTTGAAGCTAT
chr1	97465184	97465303	-	U7.40-201	AAATGCACCACTTGTATGCCTTATATGTGTAGAATTAGGGAAAAAGAGAAAATAGAGATGAATACATGTTAATTTGACTTATTTGCATAATGAGAATCTAAAACTTTGCAAAAACCAGAA
chr1	97562118	97562237	+	St8sia4-201	GCTTGGCCGCTTTGTCTAAGCGCCGGCTCCTTGGAACCCAATCAGTTCTGAAGGGAACAAAGAGCCTCGATTCGCAAGCCCCAGCCTCCGCCTCTCCCAGGAGTTCCCACGCGCGGGTTC
chr1	97564544	97564663	-	St8sia4-201	TAAACATACGTAAACGCACGGGCGAATAAACCCGACCGAAGCACAGTGAAATCCAACAGGGAAGTGGAAGGGGAACGTTCATTATTCAGTGCACAACTCTGTCTGGAAAATACGATTATT
chr1	97725579	97725698	+	U6.314-201	GCTTTTATATGATATGAAAAATAATGGGCTTTGTCAGTATTCTGTATATCACATACAAAACCCATGTAGTCTTTATTGTCTCAAGCATACATTACCCCTTGCAGTGCAGGCACTAAAAGT
chr1	97730529	97730648	-	U6.314-201	CACTTTGAGCAGTGATGAAAGTCTCTCTAGGGTCTAGAAAAGTGGAACTTGCTGGAGGAAATACAACATTGGGAACATGAAATTATGGGTCCTTCCTAGTCCTGATTCTATTTTGTCTTT
chr1	98158746	98158865	+	AC102463.2-201	GCTTTTTCCTATGCTCATTTTTCTAAGGTATTGTGTAGGATAATTTCTTTCCATTCTTAGTATCATCAAGCTACTTTAACACAATGTAAATATGTCTTGAATTCTGTTTGGACAGTTTGT
chr1	98164969	98165088	-	AC102463.2-201	CTACATGAGCAATCCAATTGTTCTGATTCCTTAACATGTATTATGATCAGATTCTTTACATTTTATATACTGTAATAACTATGTACTATAGCAATACCTTATTTAATTTAAAATTTTAGT
chr1	98190923	98191042	+	AC102463.1-201	GCTTACCATATAACCTAGCTAGTGGTAACTCCTATGAATATTTCCCAAGAACTTGACATCAAAGGCCATATAAACTTGCTTAGCCAAGTTTACTGAAGCTCCATAGCTAGCAAATAGAAA
chr1	98201265	98201384	-	AC102463.1-201	ATGCATGAATGAACTTCATGGCTTTTATGATTCAGTGGTTCTTTCTTTCAAACATCTTCAGCTGTATATTCTTTGTTACCATGTCCTTCTAAACCAGGAAAGTAACTAACCCTTTCCAGT
chr1	98512422	98512541	+	U6.28-201	GCTTCCGTGATGAGGATTGAGAGCCCCGTGTATCAGGCTGAGCTGTTATGTAAACTGTGAGAATGGAACTAGTCCTGGGAGGGCCTCGAAAGGCAGGGGCATGCACCATAGCAACACTCT
chr1	98513555	98513674	-	U6.28-201	GCCCTTTCCCAAAGAGATTTGGACCATTATCATATCACTTCTTTGTTCAGTCCTGTAACTCTTTCCATCCATATGAAATTGTGGAGCATAAATTTTCAGGTATCATAAGAATATTCTTTT
chr1	98658465	98658584	+	SNORA17.60-201	GCTTTCATAGAGCATCACAAATAACCATGAAATGATTTCTAAGCTCAGGAAAACGAATAGCATACACATTAGTACACAACTGAGGTAATAATGATTTTATAAACTTGGAGATGTAGGACA
chr1	98658500	98658619	-	SNORA17.60-201	TTTCTAAGCTCAGGAAAACGAATAGCATACACATTAGTACACAACTGAGGTAATAATGATTTTATAAACTTGGAGATGTAGGACACAAAAATAGGTCCATAAAACATCAGAGCCCCTAGA
chr1	98768282	98768401	+	Slco4c1-201	GCTTGACCCCACCCAACCATCAGCTCAGCCAAAGACCCCCAGAAGCTGGCGCTGGACTTTACCTTGCGTTAGGGCTAAGAGACAGTAGTGAAGCAAAAAGCCTTGGGGGGTGTTGCAGCG
chr1	98773594	98773713	-	Slco4c1-201	TTGATATACAAAAGTATAACAATCATAAAAGCAAAAGCAATTGAAGATAATATGTATGGGCAGAAATCATGTGCAAACAGTATGTACAGAAGACAATTTCAAGGATAATCAACTTAAATA
chr1	98898924	98899043	-	Slco6b1-201	AGTAGTTGGTGGTCTAGGAAATATTACTAAAAATCTTGAGTGAGTCATCATACTTCTTGTGCATCACAAACATAGGGGCATCAGAAGAAATAACAGTGATGATGATCCTTTTGGCCACAC
chr1	99024121	99024240	+	Slco6c1-201	GCAATACTGTTTTCAACTTTATCTTAATCTCCAAAAGAATCGACCAGAACTTAAGTTGATCATTAAACAACATGCGCTAATTCAACACCACTTTCCCATCTGTTAGGAGGCTATAATCCA
chr1	99025458	99025577	-	Slco6c1-201	TACGGTAATAAGTAAGAGTAAGGAAGGAAGCAAGTAAATATCAGAAAACATGAGACAATTTAAGCCTATACACCCTGATGGAAGAACTAGAAGAACAAGAAAGAGTCAGAATGAAATAGG
chr1	99556806	99556925	+	D1Ertd622e-001,D1Ertd622e-002	GCTTCTGGGAGAATAACCACATATGGAACTAATTGGGAAAATAAATTTTGTGAAAGAGTCGTTTCCAATCCTTAGTGTCTAGCTTGTTGCACTACAGTAAAAGACCCCGGCACCTGAAAT
chr1	99559837	99559956	-	D1Ertd622e-001,D1Ertd622e-002	CATGGGTACCTTAGTAGAAGATGCTCCAAGTATTTTCAGATTTGAACATTTATCACAGCAGTGTATTCTGATGTTCGTTCTTATAAAACTACCTCGGAAACATTACAAATTATTTCAAGA
chr1	99666661	99666780	+	Gin1-001,Gin1-004,Gin1-002	ACGGAAACTGCACCGGCCGGAACAGTTTCCGGCGGACCAACGACCCGCCTGAGCCTTCCTGTTCCACAAGCGCCACCAGAACTCCGACCCCCGGCAGTTCCGCTTCCGGTAGCACCAGAT
chr1	99667053	99667172	-	Gin1-001,Gin1-004,Gin1-002	GGACTGTTGGGCTCAGGGAGGTGGCGACTCGGTATAATTGAGCTGTCAACGGTCCTTTTCCTGCTTAGGCAAGGATTAGCGGGACCTAGCCCTCAGGGGTCCGTTAACGAGGTGTCAAAA
chr1	99945814	99945933	+	U6.413-201	GCTTCCGTTCTTTCATCTGTGCTTTCTGAGATCCTGTTTGAAAAGCAAAACAGACCAAGTTCAGCAAGATGGTAGGTAAGCAGGAGTACTACTGAGAGCCAAGGAGATGGCTGGTCAAGT
chr1	99947806	99947925	-	U6.413-201	AGACAGATGTACCCAGTAACAGACTAGACTCTCCTGTGGTCTGACAGGTTCCAGCTGGACCCCCCCTTGCATCTGTCCTAACGTCAGAAAAACAATATGCTTATCCTTTGAGAATCTGAA
chr1	99980029	99980148	+	Pam-009,Pam-001,Pam-002,Pam-011,Pam-007,Pam-201,Pam-203,Pam-202	GCTTCAAGTGTGGCTGGAAACCATGAAACCTCATGGCAGCCTTGAAGTCCACACTGGAGGAGAATGCACAGATGCCTGAAAGTCCTACAGGGTAGGGACGTATTCTCATCTGAAACACAG
chr1	99993937	99994056	-	Pam-009,Pam-001,Pam-002,Pam-011,Pam-007,Pam-201,Pam-203,Pam-202	GAGAGAGATCGTTAAAATGTCTAACTATACTCTTGTCTCATACCCTCAAGCTCCTGGTGGACAGTTTAGGGTTTCAGAATGCAAACTCAGTTCTGGTGTCCTAGTTTGGTTTGGGTGTTC
chr1	100316917	100317036	+	Slco6d1-001,Slco6d1-003	TCATCTGGAATAAAAAGATACTTTGTGCATACACATGAGTCAGCTTCATTGTAAGAGAGATGCTGATCTGAAATTGCAATTTTATATAAAACAAGTTACATACCATATACCATGCTCCTT
chr1	100445133	100445252	+	AC102227.1-201	GCTTCTGAGTTCTACCAGACATGGGTCCTGCAAATAATGCCTTGTCGGGTGTTGAGTGATCACTTTGAAAATGGCAAAGTTTTGGGTCCATGATATGAGAGTGTGTTACTTGTCTCTCCT
chr1	100912515	100912634	+	U6.598-201	ATGTACATGTAGAGAGAATATGCTATGCATATGAGTAGTGTAAGTCAAAATATTTAACATCTTTATTACATTGTATTCTTTTGAGATGAAGGAGAGGCATGGATATGAATCTCAAAACCC
chr1	100913853	100913972	-	U6.598-201	ATAAATACAGCCCATATTGACTGATTATGTGGTATTTCTTTAAATTGTTTAGAAATGTGTCATTAGTATATAACCACTAAGAAACTATGTTGTCACTTCAGTAACACTTCTACTAACATT
chr1	101668298	101668417	+	Cntnap5b-202,Cntnap5b-201,Cntnap5b-203	GCTTCCTTTGACTCTCTCCTGCGAAGTGAGGAAAAAGGTATTAGGCACTAGCATAGGTCATTGCTGAGTTCTCCATGGGAAAATCCCATTTCCTAAGGCTTCTTTCTCTCTTCCAACCCC
chr1	101670467	101670586	-	Cntnap5b-202,Cntnap5b-201,Cntnap5b-203	TACTATAGACGATCCTTTTGCCTTATTACTTAATTCTTAGAGGATCTTGTCCCAGAATTTGCATTATAGAGTGCAGACAGGTGAATAGATGTTCAAAGTAGAGTCAGTGTTTCTGTTATC
chr1	102149832	102149951	-	SNORA17.344-201	CTTGTCAATGGATTTGACCTTTGATGAAAATTATACTTGTTGACATATATCTGTAAATTAGTGACCAATTGTTTGGTGGTGTTGGATTGAACCTGGATCTCATATTACATCACTTTCAGA
chr1	102759246	102759365	-	AC111074.1-201	TATGTATTGTCTCTCAGGTCTGTATGTGCTCATTCATTTGGGCTAGCCGTTTTGAAGTGTACTTGCATGCATATTTTGAGGAAATCAGCAACTGAGGCAGACTTTGAGGGTGAATCTCTG
chr1	104000203	104000322	+	SNORA17.87-201	GCTTTATGTGGATCCTGCGTGAATTTGAGTTCAATAATCTTAAGCCTTCAGGGTTACATGGCAAGGTATTTTGTCTGCCATCTCACCAAGAATAGACAACATCCTCAATGTTAAACAGGA
chr1	104005479	104005598	-	SNORA17.87-201	TTCTTTTAGTGTCCGTCCCTTCTTAAAGTGAACGTGACATTTCACAAAAATAGAACCATATATTTTCTGGATCAACATATAGTGATTTGGAAAATTCCCAAGGGAAAGAGAAAATTTTCA
chr1	104301452	104301571	+	SNORA17.434-201	GCTTGAAACTCCCAGGCTCAAGCAATTCTCATGACTCAGCCTCCTAAGTAAATGGCTATACTGGTACAACCAGTCAGAACTCTTCTATAAAGATTTGTGCTTGCATCTGGGGAGATGAAC
chr1	104312188	104312307	-	SNORA17.434-201	TGTGTTCAATAACCTAGTCTAAGACTGACTTTCTCAATGTGTCTTGATTCCTGAAAAACATAATTCATACTTAGGTTATTAATTTAAAAATAGACAGCATTCTAGGCTACCTTAGTGAAT
chr1	104847259	104847378	+	SNORA17.349-201	GCTTCCTTCATATCTCTTTCAGACACTGTAGGCTTTTTACATCTTCAGTTTTCATACTGAAGACTGGGGATAAAAGCTGTTGACTTAAATCCTATGGAACTCTTTCATCCTATGAAAAAT
chr1	105132558	105132677	+	SNORA17.448-201	GCTTGTGTGTTTGCTATATAAGGTTCCTATTTTAACAATTTTACAAACCTTCAAAATGTGTGCCTGTATACCAGAGTTTCCATGAATACAACTATAATCTTGAATTCACTCCAAAGTATA
chr1	106640192	106640311	+	AC101970.1-201	AGGGCAGGAACACATGCAGGAAAAACAAGCTAGTACTAGGGTGGAGGTTTATTTTAGAGTAATTGTCTAGTGCTGTCTTGGCTTTCTCTAGAGAATGCCACGGGTTGTTCATTTGTACTG
chr1	106643314	106643433	-	AC101970.1-201	AATGAGATTATTCCTAGGGATCCTGGGTTCCTGAACTGCCATTCACATGAATAGTAAAGAAGTTAAATTACCTGATTTCACACCCTTCAGAGTGACCACACAGGATGCCCTTGCTTGCCA
chr1	106660556	106660675	+	Cdh20-001	GAGAGAGAGAGAGTGTTCTTACTCATCCTCCCCAGACTGATACTGTCTTGCTTAAGGAGCTAGTTTGGTGTTACTATTAACCAGATGATTATAATTTGAACCAGTGTTATCCATCTGTGT
chr1	106666129	106666248	-	Cdh20-001	GGTGTTTGGAAGAGCCCGGAGGTGATGGGGCGAGTAAAGGAGTCAGAGAAGGTGAAACATTCAGATCTACAAAGAAAATGCCTCCGCGATATCGCAAACTGTCCTTAGCACTAAGACAGA
chr1	106807288	106807407	+	Gm15699-001	GCTTACAACGTTAACAGTCTTCGGGAAGCCACCACTGTTAACCAACACCTGACATGAAATTCTAAGTTGGAAAGCTCCAATCACATGACAGAAACATCCAGATAATTATGGAGAAAGTTG
chr1	106813533	106813652	-	Gm15699-001	TTTAGAATTGATTATAATTTAAAGACTGATTTCAAACTGGCAAGGGGAGGATTACTCTAAACTGTTCTGACATCCAGTGGGAGCTGGCAGCAGGAGGTGAACCCCACAGCTCCAGAAGCA
chr1	107253355	107253474	+	Rnf152-201,Rnf152-202	CTGTCTGTCGGTCGGTCCCCAGTGGCCAACCTCTTGGTGTGGGTGGGGAAGCAGGGACGCGCCCTCTACCCACCGTAGACCAGCGAGCACCTGGACCGAGCACGGAAGGAGGACCTGAAC
chr1	107254437	107254556	-	Rnf152-201,Rnf152-202	ACCCATGATGGCTCTGTATGAGCTAATGAATCCGTGTTGGCAGCTGGTCCTACTTGCTTTGTCCCACGTGTACAACTTGTGAATTGGTGTTCCAATCAGGCTATTAACACATCGGGAGGC
chr1	107472387	107472506	-	AC132082.1-201	TTGGACAGGTGATGAAAAGGGGCAGCAACAGCAAACACAAGCTCATTTTGCCTATTTCAGAGAGCAACTATACACAACTGCCTAACATCCCAGGTGCTCCAGAGTAGGAAACTTGGGCGA
chr1	107551917	107552036	+	Pign-201,Pign-202,Pign-205,Pign-204,Pign-203	TGTTATATGATAGGATTATATATCATTCATTGAATTAAAAATACTAACCGTGTTACATAGCAATATTTAAAATACAACAATGGAGAAACCCTGTTTGTTAAACTGACAATCAAGTCCACT
chr1	107556730	107556849	-	Pign-201,Pign-202,Pign-205,Pign-204,Pign-203	CATTACTATGCAATGATCATGTTTGCTCAAATCTAGGATTACATTTCAATGGCAATATGTGAAATAGTCACTAGAGGTCGCCTTGCTTCTCTCTTTGGGTTTCCTGGATAAGGTGTGTTA
chr1	107556851	107556970	+	2310035C23Rik-202,2310035C23Rik-201,2310035C23Rik-203,2310035C23Rik-204	GCTTCAAAGATACTTTCAAAATAAACCCCCAAACGCCAATGTTTTATGATTAAGTAATTTATTATATATGAAGGAAGTTACAGTAATTTGAAGTATGACTATTCACATACACTATCACAT
chr1	107561377	107561496	-	2310035C23Rik-202,2310035C23Rik-201,2310035C23Rik-203,2310035C23Rik-204	GCTCTTCTTTGCATTGGTTTCCGATCTTTGGCAGGTGTTGTACAGCTCCTGGCTCCCCGTTGGTGTTGGGACCTATAACATCAGGGTTTCCAGTTTATTGAGTATTATGGCACTCTAGAA
chr1	107676779	107676898	+	Tnfrsf11a-201	GCTTGCTATGAGTGTTACAGAGGGGGTGAAGGGCAGAGACAGGTGCGGTGACTCGGAGAACAGCCAAGAGGAAGCGGTTGTTGGAGGCGGCCAGAATGAGGGGAAGTATAGGGCTGGGTA
chr1	107677808	107677927	-	Tnfrsf11a-201	ACTTGGTCTTCACACCCTTCCCTATTTTAGTTTTCTCTCCATCTGCCCCACTGCGAAGGCGGAGAAGTGTAGGAGAGATGTCCTGGATGAGAGTTGGAAGTTTCTTTGGCCAAGCTGACA
chr1	107841201	107841320	+	U6.867-201	CCATAACTCTTGCATTCTGCGTTTCTGTAAATGTAGCACCTCCCCGGAGACACTCCAGGGTCTGTTGGCAACTGCACTGCACCTGCACCTGCCTGAGCCACAGCTGCTTTGCAATCGATT
chr1	107885463	107885582	+	Zcchc2-002,Zcchc2-001	GCTTCAGAAATGTGCCTAAGTGATCAGGCAGGAACAGTAGACTCGAGGATAGTAGCTGAGGCTTACTTCGTTTAAGCTATACCCAAGAAGCACACGAAAGAGAAAACTACATGTCAGAAT
chr1	107888823	107888942	-	Zcchc2-002,Zcchc2-001	GTGTGTGTTCCGGTGGGTATTCTGTGGAGACCTATGAATTGGCTGACCTAAGTACAAAAATCGGTCATCTAGGTAAAGACTTGGGATGGCCTGGCTAAACCTTTAACAGACTACCAAACA
chr1	108067609	108067728	+	Phlpp1-001	AGGTCCTTAGCTATTTCTGTCCTAATAGGGGAGGGAGTAAATGGGTTTAATTTGAGTGCAAACACTGCTAGCTTTCATGGGCCTTGAAAAAAGTGCGGAAAAAGTCAGGAAGACGGGGCC
chr1	108071042	108071161	-	Phlpp1-001	TTTTCATTTTAGTTCAACATGTGCCCTAGTTGCAGTTTGGTTTGAATGAATGAGTCTTTAACACTTACGTTGATAATGCAAGGCCTCATCCCTGGACATAAACATAAACTGTTTTATTGA
chr1	108437012	108437131	+	D630008O14Rik-001,D630008O14Rik-002	TGTTTTTAACAAGAAAAAAAATTGCATCACCAACTACTTTTAGAGCAAATGCAGCCACAATACTGTCCAGTTCTAGGGTCCAGGGACTTGGAGAATTTGCCATTCAAATCAGAAAACAAA
chr1	108439266	108439385	-	D630008O14Rik-001,D630008O14Rik-002	CATATACAAAAGTCCCTTCTCCAGTCCATGGAAGACCAGGCTTTCTTGTAGGCACCTGCTCCTTCTAGCATCCTGGCCCCCAGGGCCAGTATATAGAGATCACATTGAAGCCTTCTTCAA
chr1	108610085	108610204	+	Bcl2-001	GCTTCTTTACAACTTGCAATGAATCGGGAGTTGGGGTCTGGGGGCTAGGTGGAGGAAAAATCAGGAGGGTTTCCAGATTGGGTCCTCACACTCCGGCTTCACTGAGAATGTCAATCCGTA
chr1	108613869	108613988	-	Bcl2-001	CAGGGGCCAGCCTTTGGTGCCTCTGGTGGGTAGCATCCAGCCAGAAGGGAAAAGGGCCAGCCACAGAGAAAGCCGACATAACAAGGGTCTGAAAGGCCCTTCATCCTCTGCTGAACAGAA
chr1	108655484	108655603	+	Kdsr-201	GCTTCTAATCAAGCTGGTTAGCTCTTCCTTCTGACGCCAGAAAGGACTGCACTTGAGCAGTACTCAGCAGACCCTGGCTGAGTTCAGAGACAAGCCTGCTGGCCAAACCTGCCAGGCCAC
chr1	108656999	108657118	-	Kdsr-201	AATCACAAAGCTCTCTGGACTTGTCTATTCATACAAGTGGAGTTCTAATAATATGCCCTCTGCAGTGCCTAGCTTCTTTGACTTAGCATACTAAGATTCTTCCATACTGTACCTATCAGT
chr1	108689986	108690105	+	Vps4b-002,Vps4b-001,Vps4b-201	CACACACACACAGAAGCACAGGTCAAACTGGGGGATGAGTAAGACCTGCAGAGGGTGTCAACATCAATATCCTGATGTGTTATTGTGCCAGTTTTACAACATGCAACTGGGGAAAGGGTC
chr1	108696531	108696650	-	Vps4b-002,Vps4b-001,Vps4b-201	TCTAGCCCCTCATTTTATTCCCATGCAGCCATAAGAATAAAACCATAAGGAGTCTTGGGAGGTGAGGTATGGGTTTTGTAGGCAACCTATCATTGTCAAAAAAGGATTTATTCTCACTTG
chr1	108754065	108754184	+	Serpinb5-001,Serpinb5-002,Serpinb5-003	GGAGAGGGAGAGAGATCACATTAAAAAACATGCTATAACAACTCTCCTTTGTGTTGCTGCTGGGAGTGGCTAGGTGTGTCTAGTCATCCCTTATCCAGAATGCCGGGTAATCCAGTCATA
chr1	108758914	108759033	-	Serpinb5-001,Serpinb5-002,Serpinb5-003	TCAGTCCCTCCGGGTTTGGGGTTGACTTTGGAGCATGCAGTCTCAGCAGTTTGGGCTAACTAGGTGTGGCCTGGTCTGGCATTGTCTGGCAGTAACCCAGTGGGTCAGCAGTGAAGCTCA
chr1	108830041	108830160	+	Serpinb12-001,Serpinb12-002,Serpinb12-201	GCTTTAATTTGTAACTATGCACAAGTTTAATTACTTTTAGATCTCATGCTCTGTGGTTATAGGCACCTATGGGGGTTCGCTCACGTCTTAGAGGATAGAGTGGCCTCTGATGATGAACTG
chr1	108831714	108831833	-	Serpinb12-001,Serpinb12-002,Serpinb12-201	AAATCAATGCCTGGGCTATTATTTTGCAGCATAATTAAAAGGAATTTAGAGTTTTACCTGGAATTGAGATCAAACCAGTACATGTATTTTTAAATTATCTATTTCTCAGTCTCTCCATTC
chr1	108876471	108876590	+	Serpinb13-001,Serpinb13-201	GCTTTCCCTACTTTGCAAATAGTTTTCCAGAACCTCTGTTGACTATTCACGAAGTACTTAACATAGTGTCTAGTACATGGTAGACTGAATAATTATTTATTGAATACATTCTGATTGGCA
chr1	108883381	108883500	-	Serpinb13-001,Serpinb13-201	GGGCAACAGCTTAAAGAAGGCTGACTTTCTCTCCCGAGGATCCAGCAACTGTCAACAGCTTCTGAGCTAGGGTTGGGGCTCCTGAACCCCTCTCCCAGTCTCTTTGCTGGAACCCCAACC
chr1	109255745	109255864	+	Serpinb11-001	GACTAAGAATTCAAACACAAAGATAGCAAAACTAACACCACAACATTATAGTATGTAATATGTGGTTCCACGTTCAGTCTTGCTGCTAGGGTGTGTGAATTCAGCTCAGGCAGATTAAAT
chr1	109259742	109259861	-	Serpinb11-001	TCAGGAATCTTTTTTTGCTGCCTTTTCTCCCACAGCTACCTTTAGATTACACATTCAACTTTCCTGGAAGATGTTTCTTGTCCTAAAATATAGGCAGAAATGTACAGAGATATTCAAGGA
chr1	109295328	109295447	+	Serpinb7-002,Serpinb7-001,Serpinb7-201	GCTTAGTCTACATGAATTACTTTACATATTAATTATAATCACCTCAACCATAAAGTTATGGCTGAAATTCTCCACATTTTTCAAACAAGCAAAGCAAGATGTAAAACCATAAGATAATCT
chr1	109297798	109297917	-	Serpinb7-002,Serpinb7-001,Serpinb7-201	CTTGCCCTGTTGTGTTCAGTTTCTAGATTGAATTACAGGTCTCACACTACTGGAACGGGAGAAGATATGCTGTTTTACTAGTTTCTTGGTACTGACAGTGATTTAAGCTGAGGTATTAGA
chr1	109332651	109332770	+	SNORA17.554-201	GCTTACTTTGGAACCTTCATTACTGTGATGATCAGAAACTTCACTTGGTTAGAACTAGTAAACAGCCACACTTCCCATATTTCTCTGGGAATGTATCTCCCTTCCATTTATCCTCTCTTC
chr1	109336852	109336971	-	SNORA17.554-201	CAAAAGAACCGGAAACTTGAAGAGAATTGTAATGAATACATTGATTTATATATATGAAAAGTTGCCCTTTTAAGGAAAGCTCAGGAGGTCCAAGCTCGCCAGATATTTACAGACCTGTCA
chr1	109402820	109402939	+	Serpinb2-001,Serpinb2-002	GCTTGTTTCTTACCTAAACATTCTCACACTCTGACCGGCCTGGGGCCATAGCTTAAAATATACAAGGTTTGCTGCGGTTCTTTTGGATTTAAAGAACTTCCTTTCAGTAGCACGGTCCAC
chr1	109409080	109409199	-	Serpinb2-001,Serpinb2-002	GCTAATAATAGTGTCATATTTGGAAGCATATGGAATTGTATGGCTTATTATCCTGTCATCATGCTATAACCTCATCCTATCCAAGTGTAAGATGTGGTCTTGTCCAAGAGTCAGGGACCA
chr1	109424742	109424861	+	Serpinb10-ps-201	GCTTCATTCACTTGTGCAATCCAGAGTTCCACTTCACCATGGCCTCCATAGCGGTCGTCAGTTTACCAGAAAAACTGTATATATATGAAAAGTGGAACCATCAGTGCATGGAAAGGGCTC
chr1	109425790	109425909	-	Serpinb10-ps-201	ATTTTTCTGAACAAGTCAGATATTTCAGATTGAGGTGGTGTAAAGTTTGATTGACTGAGAGGAAGATATCATTAATATCAAGTTTGATTGACTGAGAGGAGATATCATTAATATCAAGGA
chr1	109485950	109486069	+	Serpinb8-001,Serpinb8-002,Serpinb8-004	GCTTGCATTTCATTTTAATCAGCTCAGTTCCTGAGATGTCTTTTCTTCAGTATAGCCAACAATCCAGTCACTAATAAATCAAAATTAAACCAGGTCTTCAAATCATTGTCAAAATATCCA
chr1	109489597	109489716	-	Serpinb8-001,Serpinb8-002,Serpinb8-004	AGCTGAATAGTCTAGTTTCAGAATGAACCCTAAAGCTATTGTTTAGTATTTTACTGAAAATAATTTCACTTTAGATTTACTAGTCAAGATATTTTTGCTTGATATTCCTACTTTCTCAAA
chr1	109788911	109789030	+	SNORA17.51-201	GTATATGTACACATGTGTATTTGAAAGACTTGAAACAAGCTGTTCATTCTTGAATAACAATTTGATCTTGAGAGGATGAAGAGATTGTAAATTTGACTTATCTCCTGTTACTCCATAGTC
chr1	109790459	109790578	-	SNORA17.51-201	GCATGGACTAGAGAGAGATACCCTCTTCTCATCTCACACCTTTACACCTGCTAAAGGTGGCAGACCTTGCCCTGGGATCATGAGAGCAAGAAGCTGGCTCTGCCCCTCTCTACACTTAGG
chr1	111517095	111517214	+	SNORA17.522-201	ACGCGTCTAATAACAATGCTCCTTTAAAAGAGTTAATGAGAAGTTAAATCAAAATTGTACCTGGGAAACAGTTCTATCCCCGTTGGTCTACTTACCTTTTTCAGAGTTTTTTTAAAAGTA
chr1	111526114	111526233	-	SNORA17.522-201	TAAATATCAATCTTTATGGAAAACATGACATTTACATGATTGCAACTTAAGTGAAAACATTCTATTGAGAAGACATGTCTATAGGTTTTGGTGAATGTTATTGAAGGCTCGAATGTCAAA
chr1	111868145	111868264	+	Cdh7-001,Cdh7-006,Cdh7-007,Cdh7-202,Cdh7-203,Cdh7-201	TTTTTATCTTAGCCATTATATGGATTAGGGCAAATTTAATTTAAAACTAAACAAGAGACCACTGGAGCAACCACACCTCATTTTCTTTGTCTTACAGTGTCCGAGTTTCAATTCAAAATG
chr1	111881137	111881256	-	Cdh7-001,Cdh7-006,Cdh7-007,Cdh7-202,Cdh7-203,Cdh7-201	AAAGTATAGGTTGCTGGCCAGCAACTTCATGGTAATCTTCCTTGTGTACTCCTGTTTAATTGTCAGTGGCTAAGTGGAAGCTGTGAGGCAGCATCCAGTTTTAATAGTTTTATCTGAGTA
chr1	112872648	112872767	+	Cdh19-201	GCTTCTGCATTACAAACAAGATAGTAAAATACCAGCTCTTAGAATCACAGAAAACGTTTTCCAGGTGTCTATCTGAAAATTAAATCATAAATAGAATAAACTGAATAAAAGATTGAATGA
chr1	112879623	112879742	-	Cdh19-201	GGGGGTGATTTTTACCTTGTACTGTGGAGAATTTCATTAACATTTATGTGGGATCTTATTGAGTCTATAGAATGCTTTCAGTGATAAACCCATTTTTGCAGAAGTCTATGTAAATAAGAT
chr1	113758010	113758129	+	Dsel-201	GCTTCTCCATCCATCAATCCAGGAATATGGCTGAAAGTGAACTATGTCATACACAGCTCGTCCTCCCAGTTTCCCAGATTTAAAAGACACAAAGGTATTGGTCTGGGTGTTTGGCAGCCC
chr1	113762060	113762179	-	Dsel-201	GTCATCTCTACGGATTGAAAGTTTCTGCTAGATTGAAGCAAATATGGGACAAGCAATCAGTAGAAAACTGTTTACTGTGTTTACTTTCAAACCTGCACCACATAGGCATGTGAAATTTGA
chr1	114364100	114364219	+	SNORA68.2-201	CCTTCAGCAAATATCCATTTAAAATCAAGGTTTTTCAGTCTGTAGACCTGATGAATGATCTTTCCTTTTTTTATCCAGATATTTTGAGATGTCCTCATGCAGGTGGGGATCAGTTTTATG
chr1	114365253	114365372	-	SNORA68.2-201	CCTCTGAAGATGATCTAATATAAATTTCTACTCTGCAGCTTTTTGTCAGATAGCTCAGATATTCTGAGATTTTTTGTTCTCAGACGTCCTTTGCTTTCTGAAATGTTAGTGGGCTTTCTT
chr1	115614530	115614649	-	SNORA42.17-201	CCTAGGCCACCCAATGTTTTAGAACCAGTGTGTGCTATCAGGAGACACTGTGAATGGCGCAAACAGACAGCCCAGTCACAGTGGAAGGTGTTTTACAAAACTGCCTCTCAAATCACATGA
chr1	117580535	117580654	+	Cntnap5a-001,Cntnap5a-201	ACATTTTAAAATTTGTTTTCAAACATTTCTCTCTTATTCCAAGGTACCACCTTATCTCATTTGGAATCCACAGCACCAATCACCTTGCAGTACTTATGGAATAACTGTGCCAACAGCAAT
chr1	117588829	117588948	-	Cntnap5a-001,Cntnap5a-201	AAAAGATTTTCATTTAATGGAAAATCCACTTCATTATTCTTATAAAAATTTTTTGAGACACCCATGTCATTTTCTTATGTTTTGAACAGAAAGGAGTACATGTCCAGAGACTGTGTATGT
chr1	119434776	119434895	-	U1.101-201	GCAAAGGCATACGTTTGTTAATCATACCTTAGTGTATTATGTCCCACTTTATGAGAAAGTTGATTCTACTGAGTCTCACAAAAAGTTATAGCTAAAAAAACTGATCCTTCAGGCCTCATA
chr1	120205131	120205250	+	Tsn-201	AAAAAAAGGAAATATTAAAACACTAGTTTTCCTGACACCATTATCAATGCGATTCTTTGTTGTTATTTCTACAAAGACTTCTGCCTATTCGTAAGCAGAAGTCACTAATTCATAATTATT
chr1	120209000	120209119	-	Tsn-201	CATTCTTTGAAGGAGCAGGAACTAGCCAAGACACCCACTTGTACAGGAACTGTTTTTGATCATGTTCTGGACCCAGTTTCCTCATAACTTAGTAAGAAATATTCTTTGGGGGGGGGGGTC
chr1	120220299	120220418	-	Mki67ip-001,Mki67ip-002,Mki67ip-003	GCGGGTAAGATTCTGTTCCTGAATTCAACTATGTATATTTTGCTTGTCAATTGTATGTCATCCTTTGTATTCATAGGCACAGCGTTGTTACCTACAAAGTTCCTGCTCGGGAACTTTTCA
chr1	120283477	120283596	+	Clasp1-201,Clasp1-202,Clasp1-203	GTTTTCTTTCAATCTTCTTGTTCTCAGCAGTGAGCTGCCAGTTCTTAAGGCACTGTACTTTTCTGACCACTTGTGGGATGCACGGTTGTTGGGCCTCCCCTCAACCTATACGTAACACAG
chr1	120287381	120287500	-	Clasp1-201,Clasp1-202,Clasp1-203	CCAGAGAACTGAGTATTGTTTATCTTTTTTACTTGCTAAGAAAGACTTAAATTTTAATGAGCTGTTTGTTCATTCATCTTTGTAAAGTTGACTAATTGCACCCTTGTAGCAGTAAAACTC
chr1	120343975	120344094	+	SNORA17.62-201	ACTCAGGTTCTCAAACTTGACTTTTCTTGCTGAGCATCCTGTGAACTCAACTGTTCATCACTCACTCTTTGCTTATTCCTCCTAAAGACTCGTTAATACTTTATACATTTGAAATCATGA
chr1	120351179	120351298	-	SNORA17.62-201	TCATTTAAGTTTGTAGCCAGCTGTGCTGCTGGATGGCCAGTCTTGGGTGACTTTTGAAAGTTACTCTTACTAATATGACAACTTTTGGTTCCCATTCACACTATCTACATTTCTCTCCAT
chr1	120355359	120355478	+	2900060B14Rik-201	GAGGCCAGCAGGGGCTACATGCTAAGGGCTACATAGACTCTGCGCCTCAAAAGAATTATACACTTTCAAGTATCTAATTCCTCCCAGTGCTGGCTTGGTGTTTGAATTAGTATATAGATT
chr1	120364315	120364434	-	2900060B14Rik-201	GTCTGGCATGTGCAGAGATTGTATGCATGGTTGCACTGGTAGACTGGTGATAAGTTGGGTTGGCATATAGCGTACTGGATCCTCTCGGGAAGGGCTGGGGAATGACACGAAGCACCGGCA
chr1	120373660	120373779	+	Gm11102-201	CTAATGACCTCTTCTGGCTCTTGAAGGCACTGCATGAGTGTAGTGTACAGAGACCGCAGGGAACCCACCACTTATCTCTCTATCTCCACCACTTTATCACTTTATGTTCCTTATCTCTCT
chr1	120384305	120384424	-	Gm11102-201	AAGGTTAGAAGGAATTTTGGTTTTGTTTGAGGCAAGTCTCAGTGTTAGCCTAGCACTGTGTAGCCCCAGTCATACTAGAATCACAGCCACACACTGTCTCTAACCCTGGCTTTAGAGGGA
chr1	120520955	120521074	+	Tcfcp2l1-201	GCTTGCTCTGCTTCACACACGTACCTTTACAAAGATCTACAACAGCTCCAAGAGGCTCCATCAACTTGGCTGTAAGTGATGGCTTTGAGTTCAGAGAACATGGCAGGTGCTAACATGCCC
chr1	120526629	120526748	-	Tcfcp2l1-201	GATGATACTTCTTTCTGTGTTCCTTAATAACTGCCCAGGCTGGAAAAGAGGAAAGATTTGCTTCCGGTGGAGGTGAAACTGGCCAGCCCTGATAATACTACTCTGGGCAACAGACAGGAA
chr1	120577137	120577256	+	U1.168-201	AGTTTCATCCTTTTACATGTGAGCGTCTACTTATTTTACCCCTAATTACTGAAAGGACTGGAGCTTCTGTAGTCTGGAGACCTCCGATTCCTGGATCTTTGTGAGCACGGCGGGACCATT
chr1	120581180	120581299	-	U1.168-201	TATGTATTGGTAGTTCAAGATCTCAACCCGCCCAGGTAGAGGCTTGTTTATCTAGGATATTCAACCTTCCGTGGACTGAGCCAGGTCCTACGAAGGCCACATCTGTGAAGTACGTGGACA
chr1	120943585	120943704	+	Gli2-001,Gli2-002,Gli2-004,Gli2-008,Gli2-009	GCTTCGATTTGCATACCATTAATTCATGATGCCATCTAAAACAAACTCATCACATTCTGTATATTAGAAGCTGATTTATGTAAGAATTGAAGAAAAAAGAATCCCGAACTCAAATTTATG
chr1	120953224	120953343	-	Gli2-001,Gli2-002,Gli2-004,Gli2-008,Gli2-009	CCGGCTGCTTCTTCTCACTCCCGCTGAGCTTTCCGAACATAGACAGCAAAAGTGAACCCTCTCCCTCCCTTGGCTGCATTTAATGACGCCATTCATATGGGCCCTGTGAAGCCAGGACTC
chr1	121307813	121307932	+	Inhbb-001	GCTTGAGCCCCAGAAAGCACATGGTGGGAAGACAGAAGCAACTCTTGAAAGTTTCCTCAGAATTCCATGTGACAACTGAGCCAGACAACCGCAGCACCATCGTGCCAGAACCCTGCCCTG
chr1	121403134	121403253	-	Ralb-001,Ralb-003	CACAGAGTTAATGAGAAAAGCACAAATGCAGACTACCACGGTGAGGGGCAGCAGATGCCATCGTGAAGGCTGCAGCATGTCCCGACTTCCTCCTCAGGCAAGCCTCGATGATCAGATGCA
chr1	121429746	121429865	-	U6.545-201	GCATCCTTCTATGGGCCAGGGTCCCTGAAGAAATGTGTAGCCTCATTCCACGCCTCCTCCCCCTGACTGCGGAGGTGATCATTCTCAGCCACTTCCCTCTTTCCCACCCGCCAGAACGTC
chr1	121549175	121549294	-	Epb4.1l5-203,Epb4.1l5-202,Epb4.1l5-201	ATGTATTTTGCATAATATAAATTGAGGTTAGGACTAAAACAGTTTCAATGCAAACCAGCATTTTTATCCTGTTCACTGTTGCTATGTGTGGATTGTTTAAACATGAATGGCAGGAATTCT
chr1	121732076	121732195	+	Ptpn4-001,Ptpn4-002,Ptpn4-009,Ptpn4-004,Ptpn4-011,Ptpn4-006	GCTTCTCCTTGTAAACTGGCTTTTTCTTTAAAAGAGTATTAAATTTGTAATCCTCAAATTCAAGATTTAAATAATATATCTAGGTTATAGTCTACTAGGTACTCTGAATAATTGTTTAAG
chr1	121805072	121805191	+	Tmem177-001	TCCCACTGGGCCCCACCTCTCAAAGGCTTCCCTACTTTCAACACTGCCACAATGGGGACACAGCTTCCATATTTAAACCCTAGCACTTGAGCAAATAAATTGAGGGGCCTGCTGCCACCA
chr1	121809905	121810024	-	Tmem177-001	GGACTTTGTTATCCAATTCAGCCGTGTCGCGGCGCCCTTCGGAGCCAAGATAGAGACCTGCTGGCCCGGATTTCTGTAGCGCCGAATAGGTATCTGTGCAGTACGCTGGGAGGAGAGCTA
chr1	121892230	121892349	+	Gm101-001,Gm101-002,Gm101-201	AGGGTTTATCTGGGCTTACAACTCCAGATTATCAAGGGAAAACTGAGGCAGGAACTCAACTAGTCACATTAACACCTGCAGTCAAATGTAGAGAGAAACGAAAGCCCCCATGCTAGCTGT
chr1	121894864	121894983	-	Gm101-001,Gm101-002,Gm101-201	CTGAATTCCTCACTTGTGGACAAGACTTTAAGTTTAATCCAAAATCATTGGAAGTTTACAGCGTCCATTCAAAACTCTTTCCAGCTTTTCTTCTGGTCTCTCTTCGTCTGTATGACATGA
chr1	121900335	121900454	+	Sctr-201,Sctr-202	CACGTTGACAACCAAGATTAGGACTTCAGCGGTGGCTGCACAAAGATGACAGCTGCTGGGTCATCCCTCTCTACACACTGGCTCTTTCTATTCCAGCTGGCTTCATTCTCAGCAAGGATG
chr1	121905577	121905696	-	Sctr-201,Sctr-202	CTGGAGAGCCTCTTCTGGCTTTTATTCCTCATGTGCTAGCCACCCTGGTTTCTTGACGCCAGGCCTCTCCCTGCCCTGGGACTCACCAAGTACAACAGACAGACTGGTCAGTAAGAGCTG
chr1	121970606	121970725	-	Tmem37-001	TGGAGGATCCCGCCAGGATTCTGGTTTCTACACCGGGTGTGTGACCTTGGACCGCTAGTTTAACACCGCAGAGCCTTGGTTAATAAGTGAGATACTATGTGATTGGCTGGCCTGTTACAA
chr1	122011659	122011778	+	Dbi-001,Dbi-004,Dbi-003,Dbi-002,Dbi-201	ATGATAATCATGAACTAACCGTCTAAAATTGTACGTGTGTTGGGCTACAGGTTGGATGCATCTGCTGAGATCCCAGTTAAATCTTTGGAGATCGTTTCTTACATATCTAGCACAGCCCTT
chr1	122018407	122018526	-	Dbi-001,Dbi-004,Dbi-003,Dbi-002,Dbi-201	AGTTTAAAAAGTAAAGAGTTGGAAGTTATAACTGATGTGTGTGGAGAGGGGTTGGGGAGAAGATGCTGTTTGAGCGAGTCCTGCAAGTCGGAAGGAGCATTCTAGCAGAAGCAGGAGTAA
chr1	122166111	122166230	+	Steap3-004,Steap3-001,Steap3-003,Steap3-002,Steap3-005	GCTTTTCTCTGTGAGCCATGCCTTTGGGTCAGGCTCACTCTATCAGCAAACAATTTACTGGTGACCCCTTTCTCCTTTCCCGTAATCCAGAAAGAATGAGGTGGGCTGGGGAGAGAACTG
chr1	122236793	122236912	+	C1ql2-201	GCTTAGGCTGTCCTGGACTTGGGTTGAGACCTGGGCTCATCCAGATAGGAAATGGATTTGGTGACCCCGCCAGGACTTCGCAGGCACCACATCGTGGTCGTGTGTGGGTGCTGTATGCAC
chr1	122246693	122246812	-	C1ql2-201	GTTTGCATTCTTCTAGAACTTTCTAAAACACACATCAATGTGGATTTGCACACAACTTATCACCTGCGCTTGGCCCACTCTCTTCCCCCAGGGAGTAACTAGAGCAACTCTGTTTTTAAA
chr1	122401361	122401480	+	Marco-201	GCTTTATAGGTGGCCAAAGCCCTGGAGCCAGCAGAAACTCTCCCCTAGGAGGAAGCAGGGCTCCCATTTAACTGCGGCAGCTAGCTGGAGATGCATACAACTTCCCTTTGGCAATGATTT
chr1	122401747	122401866	-	Marco-201	CTGACCCACTTCAGGCTGAGTTCATCTATAGACATGGCCTGGAAGCCCAGGTCCCACCCACACAGACCAAATCCAAACCTATAGTTTAATAAGGTCCCTTTGTGATTTAGAGTATATTAA
chr1	122495956	122496075	+	En1-001	GCTTAAAACAGCAAGGCAATGGAAGGACATGCTGATCTCCATTCCTTCCTGTACTTGGGACCCCAGAACTGGACCCGTTTGGAGCAAAGGGCTGCATTCCATTTCTGGTCGGTTCCCACA
chr1	122504705	122504824	-	En1-001	GTTAGTGTGAAAGGGAGTGTATGGCACAGGCTGTCCAGGTTTGCTTTGGTCTGGAGGATATGCCGAGTCCCTGAATGTATTCTAGGCGACCCCAATGTCAGAAAGTCCAGTCCTTCACTG
chr1	123226586	123226705	+	Insig2-002,Insig2-001,Insig2-005,Insig2-004,Insig2-007,Insig2-008,Insig2-011,Insig2-010,Insig2-009,Insig2-006	GCTTCATTTACTTCTACAAAGCAAAAAAAACAGTAAGAACTTTTGCTTCTTTGAGATTATAAAATGAATCATTTACAAGTTCATTTATCTCTTCTACAACTTCAACCTGAGCAGCTAGCA
chr1	123229690	123229809	-	Insig2-002,Insig2-001,Insig2-005,Insig2-004,Insig2-007,Insig2-008,Insig2-011,Insig2-010,Insig2-009,Insig2-006	TCTGGCCAGTCAGCCTAGGTGAATTACAGAGCTTCACCTCAGAGACTCTGTCTAAAAACCAGCAATGTGGAAAGCGCCTGAGAATGAGTGACATTTGAGGATATCTTCTGGCTTGCTCAC
chr1	123326238	123326357	+	Ccdc93-001,Ccdc93-002	CCTAGGTTTGATTCCCAGTGGCTATGAGATAGCTCATAATTTTCTGTAATTCAGGTACCAGGGGAACCTCATACCCTCGAATTTCTTTGAGCCAGAGGCATGCACATGGTATGTAGGCAT
chr1	123421498	123421617	+	Htr5b-001	GCTTTCCACAGGCCCTACCACTAAAGAATAACTCAGCACAGTGCTGGACCTACCGGCTGGAATTCTCTCTCCCCATCACAGACTACTTCTGATAAGCCATCTCTTCATATCTGCTGTCTA
chr1	123427852	123427971	-	Htr5b-001	TATTCTTAGCCTTTGCTCCTCTCTCCGCATACATTTTTCATGCCCCAAATCAATTTTTTATTTCGCTCATTTCCCTTAACATTTTTCATGTTACTATATATTCTCTTTGTAGTTTTTTAA
chr1	123462783	123462902	+	Ddx18-001,Ddx18-004	GCTTACTTATAAACACTGACCTTCACAGGAGAAATTATGGGTTTTCTGGAACCCCAATCATTTAGTTTTTCTTGTATGTTCACTGTTAAAACCAAATATTGGTACTCTATTATAGAAAAG
chr1	124411177	124411296	-	U1.197-201	CATGCCCTTGTATGTCTGTGGCACTAGTAATACTTCCAATGAACTTTTCTGTTTTTTACTCCAATCAATGAAACTTAGTAGTGCCCTACATCCTACACTTTTCACATACCTGTCTACATT
chr1	124442741	124442860	+	SNORA48.27-201	CACAGTCTTTATCACAGCAAAATCTGTAGCTAAGACAGGACCTTTGGTGTGATGACAGATAGTGATAGCAAGAAAATAACAAAGGGAGTGGAGCTATGTTTTATTCTTTAAAATGCTTCC
chr1	124989562	124989681	+	AC107678.1-201	GTCCAGTCTCAATAATTTGGAAGCTAGCTGGGCAAAAGAAAAACTGAAACACACCTATTATAAAGCCACAAACACAAAACAACCACCATCCTCATCAGACCAACTGTGCCCATTTGCAAG
chr1	124994431	124994550	-	AC107678.1-201	GCCTGCTTTCCATTGGTCAGATCTGGAAAGATTGTCACTGCTTGCTGGAAATACCATGCTTATGCTTTTTTTTCAAGTGAAAATGACAAACATTTGGTTGCACACAATCTGGAAAAGGGA
chr1	125282687	125282806	+	SNORA17.169-201	CAGTAATATTCTTTCTTTTTGTCTAAAAAATACCCAAATGTTCAGGAGGTTAGTTAGAAAATTAATTCATCAAGCGACAATGTTTTGAAAATATTCTTTTTCCTCCTACTTGAAAGCAAG
chr1	125290598	125290717	-	SNORA17.169-201	CCACAGATCTATGAAAATCACAATTCAGAATATGCTAAATGCAAAATGTTAAAAATTCCATTAGAGGGTATCAGAAAAAAAATATATCATTCTATAAATGTTGGAAACCTAAATTATATT
chr1	125939037	125939156	+	Dpp10-001,Dpp10-002,Dpp10-201	GCTTATATATTTTTTAGCCTTTTATAAATGTAGAGTATTATTAAAACAAAAGCAGCTATTGTAAATGCAATCAGTCTTTTAAAAAACTGAATCAATTGGTATTTTAAAAGGGTGATGACT
chr1	125945016	125945135	-	Dpp10-001,Dpp10-002,Dpp10-201	ATTTTCCAGTAGTTTCTTATTACACTCACTTGCATAGTAATTATATTGCTTTATTAGTATCTTTAGGATTCATAAATGTAAAATTAACATTTAATTGACATAGTTGTGCGGAAAATAAAA
chr1	126383376	126383495	+	U6.312-201	GCTTGGAAGTTTCAACTTATTTCCTAAGACCCCCCAGGACCCAGCCTCCCCAGCACTCTTTTAGTAGAAAAGTGTTGCCCAGCTAGGACTCCCCATGGCAAAGGTATATCAAATTTAGAA
chr1	126388102	126388221	-	U6.312-201	TTTTCAAATTCTCCCATCTGCTTCAGTTCCCAGAAATGTTGGAGTTGCTAGCTACTTCATCCAGGTTCACACTCACCTGGCAGTTCTTTGCAGGTACTTGTCTGGGGCTTTAGACCTTGA
chr1	127329220	127329339	+	Actr3-201	GCTTTAAAACTTGCTTTTCTCATGGCTGCTCCTCAGCCGGTTGGACTGGGGTCTGAAGCAGAGCCTTGTGCATGCTGATGAGGCACCTTCCCCTCAGCTACATTCCCAAGCCTACATTTT
chr1	127333210	127333329	-	Actr3-201	AGTGTCCCAGAGGTTGTGTTCTACAAAATAGACTCTGTGCAGGTGGCCTCTATTCCGGTTGAAGTGACAATGAATTTCCTTCTGTGGAGTGCTGTTAACGTGATACCAACTTTTTCTAGT
chr1	127455395	127455514	+	Slc35f5-201	GCTTGTGCTGGAATAATATGGTGTATGGGTATAACCAAATACCTACTATGTAGTACAGTAACTTCAAGTACTTGCTACACTGTGGCTATGTACTCTGAATGATAAGTTTTTTCCCTTTCC
chr1	127460685	127460804	-	Slc35f5-201	CCTTTTAGATTCACATTTCATAATTTTGCTTCCGAGAAATCACTTTCATGTTGATGGGTTCCTAAAGCTAACTTTTACATTTTGCAGCATTAAATAAATTGTTTTGTTTATCCGATAAAA
chr1	127564531	127564650	+	Gpr39-001	GCTTGAATGCCCAGAACCCTGTATAAGCCCATGGGAATCCAGGATGACAGATTAAAAACATAGCCTAAGGTTCCAAGGTAGCTGAAGAATGAAGCCAGGCCTGCAGTGTGTATCTATTAG
chr1	127578538	127578657	-	Gpr39-001	AAAAAATGAGGGATCCTGGGAGAGAAAACAGTGCCAAGATGCCCAATAGGCCACAAGCAATTTGCAGGATAAACCCTGATAATGCAAAAGTGCCTGTTCCTGAAAACTCCTGCCTTGCCT
chr1	127807691	127807810	+	Lypd1-001,Lypd1-003,Lypd1-002,Lypd1-004,Lypd1-005	GGGGCAGCTGCTGCTGAGGGTTGGAGAGGATGTAATGAGAGAGTGCCTGCGTTGGATGTGCGCGTCTGCTTAGGGACCACCACAATGCAGCCCTTTTAGACCTGTCTTGTGACCCCTTTT
chr1	127811563	127811682	-	Lypd1-001,Lypd1-003,Lypd1-002,Lypd1-004,Lypd1-005	AGGATCTTCTTTTGTTTCTTCAACTTGTTTCGGTTCCTGCAATAAAAAAGAGGAAAATATTAGAAACATAATTCTTTGGAAAAAAATCAATTTATCCTATCTGATATTCAATTATTGTCT
chr1	127933070	127933189	+	AC124481.1-201	AACCCAGGGCTTTGTGTATTAGTTCTCTACCAACTAAACTGCATCCTTTAATCCCTCTGTGACTCCATCTTACAAGACAGCCTGGCATCAATGCCTTTGCTAGTGTAGACATGTAGAAGT
chr1	128361140	128361259	+	AC164156.1-201	AGAAAGATTGTAAGAGCAAGGGGTAACGGATGCCAGCATTGAAACTGCTTTCCAGACATGACAGGGCTGATGAAATAAACACTGAAAATGACAATGATAGCGTGCACATGACCCACACAA
chr1	128369244	128369363	-	AC164156.1-201	GCTTTTGATTCCACCCAGTAGCTATGGAAACTATCTTTCAGAAGTCAATTGGTCCCCATTCCCTGCAAAACACACAAAATGAAACTATTTCTTACCCTGCTCATAGAGGCCAGGGTTGAA
chr1	128726448	128726567	+	Nckap5-001,Nckap5-002,Nckap5-003,Nckap5-005,Nckap5-007,Nckap5-008,Nckap5-203,Nckap5-201,Nckap5-202	AGAGAGAGAGAACCAAGTAAACTTTGCTCGATTGTACAGGTGTGGCGCTGGTACCACAGGAAGGAGACAACAGCGACAAGAAATGGGAACTAAAACTCAAACAGGCATTAGACAGCAATT
chr1	128732592	128732711	-	Nckap5-001,Nckap5-002,Nckap5-003,Nckap5-005,Nckap5-007,Nckap5-008,Nckap5-203,Nckap5-201,Nckap5-202	ATGTCTTGAGAGAAACTCAGGCCAAAAAATCCCTCTTTTCTGTGTTGCTTCCTCTTCCACAGGTAACGAACTCTAGGACTATCCCAGACCCACAGGCTAGTATTTTGTGGAGGACTAACA
chr1	129096446	129096565	+	Mgat5-201,Mgat5-202	CACACACACACAGTGGATCAGTGTAGAGTGCTCATTATTGTCTTCTTTTGGCCTGGAAAGCCAGGGAGTGGCTGAGGTGTGTGACTCAATCGCATCACCTGTTATTCTAACTCTTCTTTC
chr1	129221997	129222116	+	AC131793.1-201	TCAAACCACCACAGTCTGCAACAGAGTTGTTACCATTTTCTGAAAGGTCTTAGAAAAGGCGAGCTGAGCTTCCTAGACTATTAGCCTTTCTGATAGAGAGGTTCCCTCTGTATTGGCGTC
chr1	129268078	129268197	+	snoU6-53.1-201	GCTTATCCAAAGTGGCCATCTTGGAGAGGGGAACCAATAAAGAGGGCTAGTGACCCCACTCTATGTCTGTCTTCAGGATCCTACCATGAGATTTAGAATGAAATGGAAGGAAAGAGCTGT
chr1	129275304	129275423	-	snoU6-53.1-201	GAGATTAGTTTGTGTCTAAAGAGTTTGCCTTCAGCTTGAACGTGATCTAAGAGCTGCTACTGCCTTATCGAGTCCCGGATGTGTTACCATGAGTTCAGACGGTTTTCCATCTTGCGTTGT
chr1	129573092	129573211	+	Tmem163-001	AAAGGAAAAAAAAATGAATAGAGGTGTACAGAGTCGGCTGCCTGAGAAAAGACCGTGCTGCAGAGACCCCCAAATCCGCCAGCAACGGTTTCAGCAGCACCGTTGATAGTTTTCGAGGGG
chr1	129576770	129576889	-	Tmem163-001	AATTTTTTCTGGGAATACAACTAGTATGCAAGTCTAGGGACGCTGAACCTTCTCTTCTTTTGGGAAACCAGGACGCTGAAGGCGGTTTCGTTCACCACATGAGTCAGCAGATCTGTGCCC
chr1	129630291	129630410	-	Acmsd-201	ATTCCCCTTTCTGAGCACAGAAGGCCATTTCCAGCCCAGCCCTAAAATGAAGAACCCCCCTCTCCATCTTGAACACCCAGAGGAGCCTAGAACAAAGCCTTCTTTTTGCAGGGAGGAGAA
chr1	129668616	129668735	+	Ccnt2-001,Ccnt2-002	TGATCTTAGTTCAATCCCCATGGTCCACGTGGTAGGTGAGAAGAGTCCTCAAGTCAACTTCCAACCTGTACATATGTGCTTTGGCATGCCCGCAGCAACATGTGCCCTGCCGCAACATGC
chr1	129731314	129731433	+	Ysk4-201	GCTTGGTGTTGGGGCACACATTTGTAACACCAGCCCTGGGAAGCAGACGCACGTGTGGTTACCTGGGGTCAGCCAGCCGTGATAGGTTGGCTTTAGAGCAACAGCAGCCAAGGTTGGCTT
chr1	129736830	129736949	-	Ysk4-201	AGAGAGAAATACTGACCTGGTCTGGGCATAGAATCCATCAGGATGTCCAGTAACTGCTGCTTCCTCCAACTCTCAATTTGTGACACATAATGTATTGCTGACTTGCCACTGAAATCACAA
chr1	129760518	129760637	+	Rab3gap1-001	GCTTCTAATCTCTTAAATTGCCTGTGCGTCAAAATAGCTCCCCGTGGCCATTATTGGTAACACCTTGAAATAACTGAATTAGACTAGTGTGGAAATCGGTTTGTAAGGGAAGAGCTGTTG
chr1	129771131	129771250	-	Rab3gap1-001	AACTTTCTTTATATGATTTCATCAATTTCTTCAGAGTTTACTTTTCTCAAAATCTAAGTTTTCCTCTAGCCAGGAAAACTTAATTTTTTAATTGCACAGAAAGAAATTGGACTTACCAAT
chr1	129995551	129995670	+	Zranb3-001,Zranb3-002,Zranb3-005,Zranb3-201,Zranb3-202,Zranb3-203	TCCACATGCACCCACACAAGGGAGTACAGCTGCACACCACGCACACAGGAAACGGGTTCTCTCATACAGTGCTATTGTAAAGAACGTGGAAATATTCCTCCTGGAGAATAATCTAGGAGT
chr1	130004610	130004729	-	Zranb3-001,Zranb3-002,Zranb3-005,Zranb3-201,Zranb3-202,Zranb3-203	TTTACTAACCTCTTCTACATGAAAGGGTTCCATAACTACATGGTTGTGTCTCCTTGCAATTTGAGGTACAAGTTTAATCAGCTGCAGGTCATTATACTAAGGGATGATCTAGAATATAAA
chr1	130098415	130098534	+	Mir128-1-201	ATCTCTCCTGCCCCCACAGGCATTTTTTAAACTAATATTAGTTCTGTTAGTTAATGCCTGGGACTTTGAGTTTGATCACTCACAGAATTAGGTTGTGTTGTTATATTGTCTAGCCTTTGT
chr1	130100012	130100131	-	Mir128-1-201	GTAAGTACTTACAGGTTTTCTTGAGTTGTTTAGGATAGTTATTTAAATAACTAAGAGATGTAACTTCTCTGTGGCTCATTTTATTCAGATTGGTTTTTCCTGGCATTTCTGTTGAGTTAA
chr1	130140487	130140606	+	Ubxn4-201	GCTTGTTTATTTGTGGAGCAGATTGCTTGCAGAAGTCAGAGGGTGACAGCAACTCGATACCTAGCATTTACTCTTACAGCGTTGATGTGCTCACTATGCTCACTCTCGCCATGCTTTGAG
chr1	130146139	130146258	-	Ubxn4-201	AAAGTTTAAGGTTTAAGCAATTGAGATTTCTTTAGGTGGTTGATATTTTGATTAAAAATAAAGACACTAAAGTTACTGACAACGGCAAATGGTAATTCTAGCGGAACTTAGTAAGTATTA
chr1	130224309	130224428	+	Lct-001	GCTTTCAAATGCTGGTGGGGAAGACCCATGATCACTTTCTCCAAGTCACTGAAGGTGAACCAGATCTCAACAAGGTCCCCAAAGGACTGAAAAGCCAATGTGGCATAATCAGCAAAGAGG
chr1	130251629	130251748	+	Mcm6-201,Mcm6-202	TAATCAGAAAAATAATAAAAACTTTTAACAGAACGAACACAACATTATTGCTATAAAGACTCCTAAGTTGGCATGAGTGGTGTGTGCTTGCAATTCTAGCTGTTCAGGAAGCTGAGGCAT
chr1	130256287	130256406	-	Mcm6-201,Mcm6-202	CTCAGCCAATAACAGGGTAGGAGCTGAGCTACTTCGCGCCAAACCCGTCCAATCAATGGCGGTTCCGTACAGAGCCCCGCCCACCGCACGCACTTTTCGCGCCAAAAGCATACGCCATGA
chr1	130305815	130305934	+	Dars-201,Dars-202	AAATTTAAATTATATAATCATAGATAAGGCAACAAAAGGAAAGGTCAGGGCTAAAAAGAAAACACACTCAAGATTCACCCTTGAGAGTGGGATTCAACACACAGAGTAATGTGGGAGCGT
chr1	130314509	130314628	-	Dars-201,Dars-202	CTAAGGCAGGATGGAGTACTGTTTTAAAAGCAATAGCCTACAGGTTTTCCTTGACTTGTTGTGTTGTGAAAGGCAATGCATAGTATAGTGTTGGTTGTCTAATGGGTGAATCTTCCCTAA
chr1	130390478	130390597	-	SNORA70.14-201	CAATAAGTCTACACTGGTGTTGCAGGAGACATGGAATAACAAGTGCTTTGGTCCTGGTCCTTGTTCAAGGCCTTTCTGAGAACACATTGGTGGATATCAACTCCTTTAGAGGTATTGAAA
chr1	130412110	130412229	-	U6.706-201	ATTCCAGTCCAGAGTTGTTGCTTTCTGAATATGTTTGAGGGAATAACTTTTTTTCTGTTCTCTCAAAAGATGGGTCTCTAATAACCATCCACAAAGAATCAAGACTCTGCCCTCCCCAAA
chr1	130484605	130484724	+	Cxcr4-001,Cxcr4-002	AGGAACATCTGAAGTTGACCACCAAAGGAATAATGCTTGTGCACATATGTGAGCCCACACAGACACACCCAGGAGGGTCTCCGGGAAGCCATAAATGTGTGCATTATTCTACTTTCCCAA
chr1	130490766	130490885	-	Cxcr4-001,Cxcr4-002	CCCAAAGGCTAAAATGGGAGAAAGGGAATCTTGCGAACCTGTCCCTGAACGACAGAGAGTACAATCTGAGTAAAATGATTTGCATAATTAATATTTGTTGATTATTGGTGGACAAAAGAA
chr1	130783985	130784104	-	U6.118-201	TAAAGCTGTTTATTTTCTCCGTTAATCACTTCTTATTTTGCTGATAAGGTTCTACTGTGAGCACCTCCTGCTGTTTTATGTATTCTGTTGCCACGTGGCTCATTGGTTTCCCTTCATCTA
chr1	131169503	131169622	+	Thsd7b-001,Thsd7b-002,Thsd7b-004	GCTTGAGGAATGGCTCAGTAAGTGCCTGCAGGCAAGTGTGCCAAGATCAACCCCACCCCAGCTTCCCTGGGACTTCCCCTTGTGCCTACCCCAGGCTCAGAGTGGTTAGGCACCAGGTGC
chr1	131170438	131170557	-	Thsd7b-001,Thsd7b-002,Thsd7b-004	GCGACTTGGGCATAGGTCTCAGGCAATTGGACTGAACACACATGGGGTGGGTTCTAGCTTGCTTTGTGGGGAACCTATGAAAGGAACCGGTGGGTCCCCATCCTGTACGTGGAACCTTAA
chr1	132321677	132321796	-	Gm15674-001	GCATGTGGAAAGAAAGAAGAAGGTTATATGCTCATGGTCAGGAGAGCCAGGCACTTTCTAGGACTGAGCAACAGACTAAAAAGATATTTGAGGAGCCTGTATGTGGCAGGCTGCTCAGAG
chr1	132367016	132367135	-	Cd55-001,Cd55-004	AGGTCCAAGAAGGTCCTAGAGAGTCAGCCTGAATCGAGTGCTATTGACAGTAAGCATGTGTGGACAAGGCAATGAATGGGGCCAGAAACTCAGGGTCGCTGAAGCCAGAGCCACAAGGTG
chr1	132487579	132487698	+	U6.8-201	AAACAAAATAACTACAACAATAAGGGGCCATTTCATAATAATAAAAGGCTAAACACACAGGCAAAACATATCATTTCATATTAATGTCACCTTAAGGAAAAAACAATGTTTTAAAAACTA
chr1	132495047	132495166	-	U6.8-201	TGTGGATATTTTTGCCAGAGAGACACGAGGGTCATCTAAACAACACTGCCTGCCATACAAATGTGGGCTTTTGTGAAACGTTTTCTGGGGTAACAATGCAGTGAGAAAGATCTTACAGAA
chr1	132525746	132525865	+	Zp3r-001,Zp3r-003,Zp3r-002	TTGTTTTGTTTTTTAGCAAGGGCACAATGCCAATTCTAGAAAAGTAAGGGACAGAAGATACAATGAAGACTTTCTGTGTGGCTAGCTCCAGTCTCCCCTGTGCTGTGAGTTTCCTGTGTC
chr1	132558143	132558262	+	C4bp-001,C4bp-003,C4bp-002	GCTTCTGAAGTCTACCCACGCAAGTGATCCTTGCATTCCACCCACACAAGTTTCTGGTTAAGCAGTTGAGTATGACGGACAGGGAGACAGTCTCCTCTGTCCCGGTGAATGATTAACAGA
chr1	132564341	132564460	-	C4bp-001,C4bp-003,C4bp-002	TTCCTGTATCTTCTATTGTCTAAATAAGGAATCAAACATACAGTCACTGTGCCATACTATCTCAGACCCATGGTGATGTGAGGCTGGAGGTCATCCAAAAGGCAATAAATGACCAAATCA
chr1	132606146	132606265	+	Yod1-201	GCTTCTTTAAAACCCACATTTCAGAACCAACCAGCCTGTTCCCTGCTTTGAAGAGGCATACTTCAATCTCTTTAGGTTGTTTGTTTCACTTTGCTAAATAAATTTCTGTTAAATAAATGT
chr1	132614620	132614739	-	Yod1-201	AAGGACAGCAGGACCCTTGTTCCCTGACGGGATGGTTCTTTTTCCCTATCCCGATCAGCAGGTCAGCGGTTGAGATACCAATTTTTCGTTTTCCCTGTGTGTTAATTTCTTTTTATCTTG
chr1	132624640	132624759	+	Pfkfb2-206,Pfkfb2-202,Pfkfb2-201,Pfkfb2-205,Pfkfb2-204,Pfkfb2-203	GCTTGGTGGTTTGTAGCCTAATTACAAATACTCTCTTGAATCCATCCCTAATTCTGCTTTATTTAAAGTCAGCACTTCATTCCCCAGCCTCTACTTGAACTGAAAAACTTTCCTGTCTGC
chr1	132627849	132627968	-	Pfkfb2-206,Pfkfb2-202,Pfkfb2-201,Pfkfb2-205,Pfkfb2-204,Pfkfb2-203	AGACTGGTTGGCAGCTGACTTTATTTTTGTTTAATATCTATTGCCACCTTCTCGAAGCAGCCAAAAGGGACCAGAGACCCAAATGACAGAGTTCAAGTGCTATATCTCCTTTTTGGCTGA
chr1	132628093	132628212	+	AA986860-201	ACAGTTGTCAGCAAGCTCTGGGGACTGGGTGACTCAGCTACATCCCTAACCTTGAGACCCTTGAAACCTCTTCTGGATATGAAACTGTCAATGACTGAGCAGTTAGAAAAGCTGGTTACA
chr1	132628360	132628479	-	AA986860-201	CATTGATCTGCCTCCACCCTGCCAAACTCTCTTTACTCTCCTTCCACTCAGCTCAAACCAGCTCCAGCCTTCTACCACGCCTACCCTTTCTTTGTAGCAGTTCATTGGCTCTCTAAGTAA
chr1	132695694	132695813	+	Fcamr-002,Fcamr-001	GCTTGCAAGGGATTTTCAGCATTCCGTTAGTATAAGACACCTGCTTCCTCTTGCTATAAACTAAGCTAGTGATGTTACCAGTGGCTGACATTTTCTGAGAATTTATTGTACCTTTTTGCA
chr1	132698480	132698599	-	Fcamr-002,Fcamr-001	GGTAGGAAGAGAGCTGGAAGATGTAAGAAACCTGGGTCTTGTCAAACTAAGTCACAGTTTGTCTTGGCCCCTAGACAATAGGGCAGCCAAAGGCTCTATAGATGTAGCTGAGCAGAGCCA
chr1	132718552	132718671	+	Gm15848-001,Gm15848-002,Gm15848-003	GTGTAAGCCAAATAGACTTTTCTCAGTTCCATCTCTCCTACTGTGGTTCAAAACAGGGAGCATGTGTCCTCTGTTGCTAGCTAGCAGCACTCGGGTGGCTAGCTGGACAAACAGAGGCAA
chr1	132723188	132723307	-	Gm15848-001,Gm15848-002,Gm15848-003	GTCACGTGATCTGGCTGGCTACCTTGACTATGGGACAACGGCCCTTTAAGAGCCAGGTGCGGGTCAAGCCCAGAAAACAGTTTCAGTTTTGACAATAGTCACCAGTAGTGCCTTCCTGGA
chr1	132761429	132761548	+	Faim3-001	ACAAACCATTTTGTCTGAAGCCTGAAACTGTTTTCCTTATTCTCAGCTTCTCTACTCTCCATCAGTGAGCCTCACTCACCCTCGCCACTGGGTGTCTTGAAAAATGGCTCGACCAGACTG
chr1	132762734	132762853	-	Faim3-001	GGATCTTAAAATGTATGTCTCCAAGGTTTGTTCTTCTTGTATGTATTTCTCCTCTAGATCTTTCTTCTTCACTCTGAAATTGGAAACTTTCAAATGAAGTCTCCCTAAACTATTCCCTTA
chr1	132777954	132778073	+	Il24-001,Il24-202,Il24-201	GCTTGAGGCAAGGGAATGCCAGCTCCTGCCTTTGAGAAAAAGGTCTTTCCCTGATATACAACCAAAGTTCCCTGCACACTAGACATAGAATGGAGTGGCTACCTAGACTGAGTTGCTTTC
chr1	132785554	132785673	-	Il24-001,Il24-202,Il24-201	CAGAGCAGGGGCCAGGGCTTATTCTGCATTGACAGCGCCATCCTTTTCTTCATGGCACTCATGATGCCCTGCTTTATGTGTTATGCTTGGCCAGCAGCCTGCTCTGCTATTGCTGTGACA
chr1	132803332	132803451	+	Il20-201,Il20-202	GATATTATGCAAAGAAAACTTTATTTGTAGAACTACACATGGGTCAAAGAGCTTATAGCTGAATTCATACACATATGAATGAGTCTGGACAGTTGGGTTGGAATATTCGATAACTATAAG
chr1	132833888	132834007	+	Il19-201,Il19-202	GCTTAAGAGGACAAAGAGTCAGGAAACAGAGATATAACCTGGAAGGGGCGTGTCCTACTCCTGGCTTGGTCATTAACTCATTACCCTCCTCTGCTCCATGAGCTCAGTTCCTCATAGACA
chr1	132837371	132837490	-	Il19-201,Il19-202	AGTGCAGTTCCTTCAAGAAATTAGTGGCAGAGCTGGGAACAGAACTTACGGCCCTTATACTGGGCCCAGAGGATCCTTTAGGCAAGTCACTTTCTTACTTATTACCACTCTCCATCAGGA
chr1	132911855	132911974	+	Il10-001	CAGCTCAGAGATGCCACTGGTGTCCAGGCTCAGGTACCTATGGTTATCTGGGGTAGTCATGGATACAGTCAAAACGGTTATCTCTGAGTAGCCCGAAATATCACCTATTGCCTCTGACAA
chr1	132920943	132921062	-	Il10-001	GGAAAACCTCGTTTGTACCTCTCTCCGAAATATTTATTACCTCTGATACCTCAGTTCCCATTCTATTTATTCACTGAGCTTCTCTGTGAACTATTTAGAAAGAAGCCCAATATTATAATT
chr1	132969135	132969254	+	U6.763-201	GCTTATGAAATCTGCAGTGTGGAAAGAGCAGACAGAAACAATCAGGCGTGGCCTGGGCAACAGGGTTTTTTGTTACTGCTTTTGCTTTAAGACACAGTAGGAGAAAACATGAGGCAAAAA
chr1	132971345	132971464	-	U6.763-201	CACAGGAGAGAAGATAAGCAACTATCGTGCCCACACAATGGAACAGGACTCAGCACAGAGAGTAACAGACCACCAGCACATGCAACCATGTGGATAAACCTCACATCACAGGTCGTTCAC
chr1	132991022	132991141	+	Mapkapk2-201	GCTTCCTCTCCAACTTTAGCAATGTAGCTGAAAGGTGGTATATACCATACCCACCACTGTCCTCAGGCCAACAAATGGGGCCAATAGGTCAGACTGAAACAGCAACTGGATACTTGCCTG
chr1	132997616	132997735	-	Mapkapk2-201	AGCAATAGCTGTTGAGGATGTGTTGAAGCACTTCAGAAATTGAAAGTCAGGTGGGGGCTGTAGCTCAGAGCTAGAGTGTATGCTTATCATGTGTAAACCCCAGGCTGTGAGCCCCAGGAA
chr1	133031693	133031812	+	Dyrk3-201	TGCTTGCCACTAAGTCTGGTCACACACACACCACAAAACATGCACAAATAAAATGTTACTATTTTTAAAGCAAAATTACAGAGTAAAGCAAGGAAGGAACAAAGCAACAAAGGTGGGTTT
chr1	133042444	133042563	+	Eif2d-001,Eif2d-005,Eif2d-006,Eif2d-201	ACAGAAAACTATGAAAAATAGATTAAGATATAAGCCTTAGAATGACTTATAAATGAAAGTAAGAGAAACACAGGTGAAAGAACTTAGACAAGAATCTACCATGCTACCATATGATAAAAC
chr1	133052406	133052525	-	Eif2d-001,Eif2d-005,Eif2d-006,Eif2d-201	GAACTGAAAGAAAAAATAGTTTCTCTGGAGCAGATAGTGGGCCCTTAGTGGCTGGCACAAACCTCTGGAGAGGCTACAAATCTTATAAGCATAAGATGTTTGCTGCTGCTGAATGTTTAA
chr1	133141105	133141224	+	Rassf5-001,Rassf5-002,Rassf5-003	TACCTCTGGTCAGTGGGCAGCCATTAAAGGATGCCAGGCAGTGACAGCAGCTGTCTCCAAAGGTAACCTGCCTAAAAGTTCGGACTGGCCACAAAAGGCAATGGCCTCCTCTCCCGGGCT
chr1	133143418	133143537	-	Rassf5-001,Rassf5-002,Rassf5-003	GGTTTCTGGGGAGTGGAAAGAAGGACTCCAAACTGATAAAGTTATGATAAGGCGGTGGGCACAGAGGCCACCACTCTGCCCCTCCACCCTTCCTCTTGCTCTCTTTACATCCGTGCTCCA
chr1	133174694	133174813	+	Ikbke-001,Ikbke-002,Ikbke-004	GCTTTTGAGCCAGAAGCCATTTAAAGAGATCAGTAGTCACACCCCAGTTTCAGACAACACACACATGTTTGCTTTAGGCAAAGGTAAGGATGCTGATGAGACCTTCTGAAGGCAACATGA
chr1	133188452	133188571	-	Ikbke-001,Ikbke-002,Ikbke-004	TACCCACAAGCACCTAGATCAGCTTCAGGAAGTGGGGTGATGGGGATGGGTAGAGAAATATATAAACGCGACAGACTATATTTGTCTCAGCTTCACTAAAGCCTACTATTGGGTTTTTAT
chr1	133395107	133395226	+	AC109299.1-201	CTGAGCACACTTCTCAGATGTATGTTGCCAGGAACAAAGAGGCTGTAGACCAGAGCAGCAGCAGTGACTATGCCCTCTTAGGGTACAAGTATGGCTTCTGAAGCACTTTGGAGCTTCCTT
chr1	133402129	133402248	-	AC109299.1-201	CCCTGGAGTGCCTTTAAAATAACTTGGTCCTTATCCAGATCTGTAGTTGGACCATAGGCACTCAGGTGGTAACAGGGCTTGACTTGACTTCTCTTAAGCTCCCGGCTGACTTTCTGAAGA
chr1	133423221	133423340	+	Srgap2-202,Srgap2-201	GCTTGGACGACCAGAGAGGGCGCCGAGAGGACGGCTTTGGGGGCGAGGCAGTGAGGGAAACCGCGGTGGACCGCTGCAACGTGAAGTGTAGGATGTTGGCAACTTTCGGGACCCGCATGA
chr1	133429871	133429990	-	Srgap2-202,Srgap2-201	GGGCTGGAGATTTACTTAGCTTCCCAATTCCTCCAAAATCACTGCAGCTAAATGAGAGTTGCCATCTTATGTTTAGTTTAGCAGGCACGTGCCCTCGCCTACTTCTCTGCTTTGTTGAAA
chr1	133493906	133494025	+	Avpr1b-001	ATATTAGAAGAGAGATGGTGGAACATATTAGATAGAGATCCTAGAAATTGTCTCAATAAAAACATTAAAATTTCATAATTATTCAGGTAATAGATAACAATGAATTGCTAAATGAAAGGA
chr1	133499371	133499490	-	Avpr1b-001	CATTGTCTGCGTAGATAGTGATTTCCTGTGGCTGAGGGCCTCTCTGGCCCAGCAGTGTAGAGACAAAACCCTGTCCTACAATGTGCTCTCAGAAAAATAAAAGCTCAAGGACAAAATAAA
chr1	133536722	133536841	-	Ctse-001,Ctse-002	TCTATGAATAATACAGGTTAAAAGTCTGGGAAATAGAATAAGCAATTAATTTTTTCAGACAGTTTGGTAACAAATCACGTAGAAACTGTTTCTTACATTATGAGTTTTCAAAGAGGTCTA
chr1	133596038	133596157	-	5430435G22Rik-001,5430435G22Rik-002,5430435G22Rik-005,5430435G22Rik-006	AGTATAGGTGGACAAGAATTGGGGGAGAGAGAAGGTGTGCTTTCAGCTGCCCCCACCTGCAGAAGAGCAAGATCCCTGTTCAGAGAGGACATGTTTAGTCTGGGTGTTCAGAATCTGAGA
chr1	133639940	133640059	+	Slc26a9-001,Slc26a9-003	GCTTCTTTACTCTAGTGTTTCTGAGCCTCATGGCATCTCTGATATTTCTGAGCACTGCACAGGGACGGTCTTCACAATGATTTAAGGTCGGGGATGGAGCTGGAAAGCAAGTCTCCACCT
chr1	133645568	133645687	-	Slc26a9-001,Slc26a9-003	CCTAGGAAACACATGTGTGTCACACATGAGCTCGCTTAATCCTCACAACAACTGTCGGGACTGTTATTATCCCCACTTATGGGATGAAGAAGCTGCACCTGTGAACCCAGGTCACTCTAA
chr1	133694145	133694264	-	Pm20d1-001,Pm20d1-002,Pm20d1-003	ATAAAAGAGGCGCTGAAAGGTGAACCTCCGCCCCCTTGTTCTCAGATCTGAGTCCCTCAGTCCCAGAGGGCCTACCTCCCTCTGCTGAGGGACGCGGGCGGGCCCAGCCAGCGTTCTGCA
chr1	133720275	133720394	+	AC161805.1-201	GCTTTGGGAACTGAGAGTTCAGTTAGAGAGAAGCCAAGGCAAGGTGACACCTTGCTCTGAGAACAGATGGCAGTACTTCTCCGTACCACCCACATCCCTACATCCTCTTCAAGCTGAATG
chr1	133728304	133728423	-	AC161805.1-201	TGGTAGGACACCTGGGAACTAAGAGCCAGAGCAGGGGCAAGCTGTATTTAGTGCATTGTGAGTCAGGACTTACCAAGAGCCTCCAGGTTGGAAAGAGAAAAAGTCTTGTTTTGAAGTTAA
chr1	133762951	133763070	+	Rab7l1-002,Rab7l1-001	AGGTAGGAAAAGTAAAAATATTTGCCAATCATTTTATGAGTATTCAGAATTAATAGCAGCAACAAAAGGAAATGTCCTGGTGCTCAAACGCTATGCGTGGCTGGTGTAAGAAATGTGGAA
chr1	133763983	133764102	-	Rab7l1-002,Rab7l1-001	GGAAGGTGCCAATCGCGGAGGGTCGAGCTGGTACCCGCCCCACCCAGGCTGCGGCCGCGCGGGGAGGAAGCGCGCACAGGCCGAGTGCAAAAGTTTCCTTTTCTGCTTTCCAGTCAGAGA
chr1	133861152	133861271	+	Slc45a3-201	CCCCCACCCCCGACCCCCCAATCCCTCTAACTCACTGAGTAACCCTAAAGGAACAGGAGGAGGAACTGGGCAAGGTCCTTGGGTAGTACATTATGCCCTGCATGCTGCTGGTTTTGGAAA
chr1	133868143	133868262	-	Slc45a3-201	GGTTTGTGTAGTTACTGTTGAGTTTTTCTCCAGCAGGACGGGATAAACAGAGGCCCTCCGTGTTTGGAAATAATTGGCCTCAGAAACTCAAAGGCTGAGTAGTGGGTTGAAAGGTATCAA
chr1	133903841	133903960	+	Elk4-001,Elk4-003,Elk4-004	GCTTTTCCCATTCTAGAGAGACCATTCGTCAATGATTCTGATCAAGTGGTGGTGGTAGCTCGCAATGTAAACCAGTGGGCGTCGTCCTCACACGTCAGCTCCGCCGCCACAGCCCTGGGC
chr1	133904871	133904990	-	Elk4-001,Elk4-003,Elk4-004	AGTGAAAGTGCTTTCTTGGCTCGCCCACGGGCCGGAGGTCTGCGTCTCCCCGCACTTTGATCTCGGGGCGCGCGGCCTCACGCCGCATTCTTCCCTTCCCCAAGCTCGCTGTCCATCCGG
chr1	133957912	133958031	+	Mfsd4-005,Mfsd4-004,Mfsd4-006,Mfsd4-001,Mfsd4-003,Mfsd4-008,Mfsd4-009,Mfsd4-007,Mfsd4-201	TTCCCTGTGTCTCCTGCCAGGACTTGAGCTGTGATTGGAGTCTAGGCTTGCAGCCGGAGTCTGGAAGGCTGACCCCACATTTGTTCTGGGTTCTTGGGCCAAAAAGTAGGCCAGCAGCTT
chr1	133966362	133966481	-	Mfsd4-005,Mfsd4-004,Mfsd4-006,Mfsd4-001,Mfsd4-003,Mfsd4-008,Mfsd4-009,Mfsd4-007,Mfsd4-201	CTGTCTGGCTTCTCGGCCACAATGGCGATGAGCCTGGTAACAGTGATGCAGCCCCAGTCTGGCCTGGGAATCGTTTCTAGTTTGATCTGAATAGTTGACTTTCAGAGACTGACACTTCCA
chr1	133994276	133994395	+	U6.779-201	TTTTAAAAAAAGCATTACAGACCCCCCTCCCTGTGGTTCTGTCACTGGGAGCCCAAGGTGAGACCCAGGGCTGTAAATTTGTAGCATACCCTCAGACACTGTGAGGTAGGAATGTCTTGC
chr1	134008386	134008505	-	U6.779-201	CAACCAAGGTCAAAGCACAAGGACAGCAGCACGGCAAGGTTCTGAAGATGCAGCAGCGTCCGCACATAGTGGGCCCGCAGTCTAATAATAAATGTTGGCCTTCACAGTGCTCCCGCAGGA
chr1	134035182	134035301	+	Cdk18-201,Cdk18-202	GCTTAAGAGAAATATATGAGGCCGCTGGAGCCTAGAGGGGTGCTGACCCCTCAGTACAGGGAAAACAACCCCAAGGCCATCAGGGGCCTGTCCCCCAACCGCGTGGAACAGAGCCTCTGA
chr1	134036547	134036666	-	Cdk18-201,Cdk18-202	GGGGGCAGCGCCTAGCACCTAAGAGCTAATGTGCGATCTCAGGGCACAGGGCCTCGCCTATTCTCCTCTCTTTTATGGAGTGTGAAATTGTCACTTACCTGATAATATCTCCCTGATCCC
chr1	134084450	134084569	+	Lemd1-201	GCTTCTAGGCTAGAAAACATGAGAGCTGGTTAACCATCTCTACCTGTGCCCGGGTTGTGTGCAAATGCCCCGGTGGCATTCACTCTCTAAGAGACGGTGCCCTTCCTCACAGCTCACTTT
chr1	134088245	134088364	-	Lemd1-201	CACTGTCCTGGCTAGGCAAAAACGAAGCCCCCCATCCAGGCTCCACTGCCTTTGTTCCTTCTAAAGGGTTTCACAGCCAGTGCGCTTCAGGAGGGAATGTGAGGGAGCTAGCTCTCTAAA
chr1	134094196	134094315	+	Mir135b-201	GCTTGGGACACCCAAAACTGGGCGGGGTGTGTGGGGGAGCTCAACTCTGGGTCCTCTAAGCAAAGCATACTGCAGTAATGAAAGGGTTAATTACGCCTTTTGTGCCCTCCCCGCCCCAAG
chr1	134096716	134096835	-	Mir135b-201	GAGCAATCTAGTCTCCTACAGTATCAGCTCGACTCAGCCTGAGGCTCCCCTAGGGAGACGGGTCCGTGTTTAACGACACTGAGAACCGGGCGATTTTCTTTGGTGGTATTTGTCCGTTTC
chr1	134125021	134125140	+	Gm10188-201	TAGTAAAAGCCACTGAAAATAGAGAGGAAAACAGTCATATGGAGGGAAGAGGTAGCAGACAGTCTAGGCCCTTACAGACAGGAGATACAAGGCCAGGGAGGGGGAGGGCTTGTTGTCATT
chr1	134126429	134126548	-	Gm10188-201	TAAACATATATTGGGATATGTCATGATGAGCCTAACACCCATCTTCAACATCACTCTCTGTCCAGCATCACAGAGCAGGAGTTCAGTGTATGTTTGAGGGTAAAGAGCAGAGCAGGCAGG
chr1	134193639	134193758	+	Klhdc8a-201	AGTAGAATTGTTAGGTCAAGAGCGCAAGATATTAAGATCGGCCTGTTTTAAGTTAGGGCTGCTATTTCTCCCAGAATTCACAGTCTCAGTGTGAGTGTTGGGAAGAATGTCCCAGGCCCT
chr1	134195119	134195238	-	Klhdc8a-201	CACCCAAAACAAACACTCGCAAACGCCCGCCCCCACGCTGGCAGGATCTGCCTGTCATCTGGGCACCCGGCTCCTGCTCCGGCTGTCTCCGACCCTGTAGACACTGCAGGCCCTGCCCTC
chr1	134211220	134211339	+	Nuak2-001,Nuak2-002	GCTTTAAAAGCCCTATCTTTAGAAAGCAACCCCAAACTATCCTCCTCTCATCTTGGCTAGGGGCTCCCTCCTCTTTTCATGTCAGTCAGGTCTAGAACCCAGGTCTCCCATCCCTGAGCC
chr1	134215107	134215226	-	Nuak2-001,Nuak2-002	TAAAGAGAAAAACACATGCCCGGGTCTCACCGAAGCCATTGGTCTGATCTGCATGGATGACTCAGTCACCACTAAGGGGGCCAGAAGGGCACCCATGTGGGTAGTTCTGTGGGGTCACAT
chr1	134272276	134272395	+	Gm15849-001	CAGGAAGACCCCCAGGGCCACACCCATCTCTAGAGGAACAGCCCCAGGTCTAGCAAATCTATACCTTAGGAAGAAATAGTGAGTGCCTCTTTCTCAGGACCTAGCTGGAAGTTCTGAAAA
chr1	134280614	134280733	-	Gm15849-001	TAGCTCGAGGGAACTTAGCCACCAACGCAGCAGAGCGCGCCACCTGCTCTGACTAACAGGTTCCAGCTTCTAAATGTCACTTGCTCTCCACATTGACTTTTGCTCTCCTCCAGCTGCCAA
chr1	134286290	134286409	+	Tmcc2-001,Tmcc2-003,Tmcc2-002	GCTTTGTGAAGAAAGCCTAGGTGTTCAACTAGTCCATCATTACACATAAGGTGGGTGGAAAGAGGTCAGGTTTGCAAAACTTCCACAAAAATTTAAAAGTCCCACAAGGAGTGAGTGGGC
chr1	134315946	134316065	-	Dstyk-203,Dstyk-201,Dstyk-202	AAAAGATCTTATTTTACTTCAGGACATAAAAAACACTAGAGTGATAACTACTTTTCTGAAGTTGTGCTTTTGACACTTCTAGACGCTGTCTAGAGCAGTTGGTGAGGCAGCTCATATTTT
chr1	134373871	134373990	+	Rbbp5-201	TTTTTTTAATTAGGGAGAAATGTGGACAGCTACGTAAAACGAACAAGGAAGGCGGGGGAGGAAAGCGGAAGCCGCGGGGCCTTCTAAGTCCGAAAGTCTCCGGAGCTTGCGCCAGGCTCT
chr1	134402468	134402587	+	Tmem81-201	GCTTTGAAGAGGCCACAGTGCTAGGCATTCAGGGAGGTTATAGTAGTGCACCTAGAGGTTCTAGCCTTCCAAGGATCTTTGTTAGTCTAAATGTAGTTAATATTCTTCCTTGTTAATCCT
chr1	134402851	134402970	-	Tmem81-201	CAGGTCCTGATTCACTTAGAACAGGACGAGCTGCCTCTGCCATAGCGTACTCACTTGCTCCTTTGGAAGGGTGTGTTGGACTAAGTCTCTAACCTGGGCTGGTCTCACATGGGTGTATAG
chr1	134436681	134436800	+	Cntn2-202,Cntn2-201	GCTTTGCTTTTGATTGCGCCTTGCTTAGTAGACAGAGAGACATGGACTCCTTTTGTAGCAAGGACTCATTCAACCACAGAAAGGTTCAACTCTTCCAGGAAGGTGAAGTCACCCCTGTGG
chr1	134439272	134439391	-	Cntn2-202,Cntn2-201	GGAACAGACAAAAATGATAGGCACCTACCTAGAGTGCGGGAAGGGTGTTGGCTGGGGCAGTGCTGCGGTTGCCTGGTGAGCAGACCCTGCCGCCAGCCTCGGGGCTGCTTGGCCCCGCCG
chr1	134636018	134636137	+	Nfasc-202,Nfasc-203,Nfasc-201	GCTTCCCGCCCTGCCCCCACAGGCAACGGGGAGGGGACCAAGAAGGGTGACAAAGCCGATGTAGCCAGTCTCCCAACACCGTGTCCCCTGAACAGACACAGTCTGGAGGCCATCCGGAAT
chr1	134638936	134639055	-	Nfasc-202,Nfasc-203,Nfasc-201	GCAGGTCTGAGCATGCAAAGTGGGCTGCGTCTTAGCTGAGATCCCGCCCCCTTGGTAGACCTCAGCTAATGTGCACAGGTGGAGACCTGTACCCCCTCCCACCTTGAATGAGCCCTTAGA
chr1	134776145	134776264	+	Lrrn2-001	GCTTAGCTCTGGTACCTATTCTTAGTGGGCCACACTGAAGGCCTCTCAAAGACTTGGGCCTGAAGCCTTCACTGCAGCAGACCTACTCTTCAAGTAAGCCCCAATGTGTGCTGGTGACCC
chr1	134783758	134783877	-	Lrrn2-001	CATACTCTGAAATAACGAGGGAATAATATCAGACAGTATTTAAAACCAAGTGCTAAACTGTGTGATTTAGACTATAAATGTTATCAGAACTGTGCGCTTTGTGTGGGAGTACACAGGGAA
chr1	134941217	134941336	+	Pik3c2b-002,Pik3c2b-001	GCTTCTAGAACGAGTCTTTCACCATCAAGCCACCGGAACCTGATTTAGCTCTCACAGGCTTCTTTTTCTCTTCACTCACCTAGTGATGCCCATGAGGTTTCTATCTAACCGTTCCATTTC
chr1	134943346	134943465	-	Pik3c2b-002,Pik3c2b-001	GGTGCCTTCCTGTGCAGCGGGAGTGAGAAGTCAGCGTCCAACCTCGGGACGGTACACATTTTCGGCCAGGCGGAGGGTAGGGTTGGCCTTATAAGGATACTGCAAAAGCAGAAGACTGAA
chr1	135026502	135026621	+	Ppp1r15b-001,Ppp1r15b-201	GCTTTTAGGATTAAGAAACCAGTTACTGCCAGACACAAGTAATAAGATGTTGTGGGGGCGTAAACAGTAAAAACTCTTGGTTTCAGGGAAGAAAGAGCTTGTTCCTTGCTCAACAAGTCA
chr1	135030473	135030592	-	Ppp1r15b-001,Ppp1r15b-201	TATATAATGTTTTATTTTCATGGCTACAGTGTCCTTATTCCTATCCATTGGAATCCAGAGGAATAACACTAGCAAGCAGCAAATTAGGTTTGTTCAGTTGTTTGCCCTGAAAGTGGTACT
chr1	135141056	135141175	+	Plekha6-203,Plekha6-201,Plekha6-204,Plekha6-202	GCTTAGCCTTAAGCGTTTGGGATTTTCACTATTATAAGTGGTGTTTTCATTGCTTGTGGCTAGTATGTGGAAATACAACTAATATTATATCCCAAGCGTCTCCTTACCCCTTCAACCTCA
chr1	135152856	135152975	-	Plekha6-203,Plekha6-201,Plekha6-204,Plekha6-202	TTGTTTTTTTTATTATGCTCCGGTCTGTATAGATGAGAGCTGGGCAGGCTGAGAGAGGAGAACGGAGACTTCTTCAATTCTCTTCAGCTTCACAGCAACAGTAACAGCCAATGAACCTGA
chr1	135205274	135205393	+	Golt1a-201	GTCAGAGGACAATTCTGTGGCGTTGGATCCCTCCCTCCAGCTTTATGTGAGTTTTCACAGCGCCTTTATCCTTCAGGCCTGACCCTTTAAACTTAAAGTTTTATATAAACCCTGGTTTCT
chr1	135208939	135209058	-	Golt1a-201	ACAGGAAGGGGTGGGAAAACAGAATGAGGAGATTCAGGAGCTGGGCCCAAGCCCTGAGTGAACCAAATCACAGAAGAAAGTAGGAGCTGGTAAAGGGGGGCGGGGGGGGTACAGCTAGCC
chr1	135218197	135218316	+	Kiss1-201	GCTTCAGGGCTCCTCCAGCTCAATGGTCTGAAGTGCCCAGGCGAGTGCCTTGAACTTGGACTGTCGGTGGGGGGGCTGGAAGGGAAACGGGGGCTATCTTCATGAGCCCCTCCCCAGCAC
chr1	135220955	135221074	-	Kiss1-201	CATATGCTGTGAGAAACTTGCAAAGAACTGGGGGTAGAGGGATACCCTTGGAAGGAGCCACCTTATTTCAAAAACCTTCTGACCATGCCTAGAATTTCTCTGTTGTTTACTAGATGTAAA
chr1	135238644	135238763	+	Ren1-001,Ren1-002,Ren1-201	GCTTGTGCATCACCCAGGTCATGGCCGTGCGAGGTTCTGGATCTGCTCGCCTCCTTCAGGATCAGACCTGTGGGACCAAATGGAGAGGGCTTTGGAGCATCTGGGCAGAGTTTACAGGAT
chr1	135248224	135248343	-	Ren1-001,Ren1-002,Ren1-201	TGCAAAAGGAAGCTGGTTGTCAGTTAAGGATTGGATGACGGTAATCAGCATGGTTAATTTGACCCGGGGAAGCACATTAGATGGCTTTTGGCCCTTAAAGGAAATCATGAATGCTACGGA
chr1	135255873	135255992	+	Etnk2-002,Etnk2-003	GCTTTCCACCCTGACAACCCCTCTCTTTATTCCCCCAGTATGTTGTGAACTGTAGCCAGGTGCCCACCCTCCCCGACATTTCCTTTGACCTGGGAGGCAGGGCCTACACACTCAGCAGTA
chr1	135264374	135264493	-	Etnk2-002,Etnk2-003	AGGCTAGTCCCCTCCCAGGCCTGGCAAGGGGGGGAGGTGTCCTCAGGACAGCTCTGTAACAAGGTTTCAAACAAGCAGCGCCTTTGTTGTTCTTCCCAGGGATTATTATTCCAGCAACAG
chr1	135315513	135315632	+	Sox13-001,Sox13-002,Sox13-201	CCTCCTGCCCTCCTGCCCTCGCAGCCTATAGGTCTGATTACAACCTAGCACTTTCTCTGGGACTTGGGGTCCTTGACAGTATCACAGCCCGACAGTCCTAGGGGTCCCCAAGCCAACCCA
chr1	135321950	135322069	-	Sox13-001,Sox13-002,Sox13-201	TCCTTAGAAAGGCCACAGTTTGAAGTACGTCTTGAAGACCTGTGGGAGCAGGGCTGGTTGAAGGAACGCCCATTGTGGGACTGTATGACCCTCTCCCTCTCGAGTGGTGGCCAAGCAGGA
chr1	135496940	135497059	+	SNORA32.8-201	GCTTCCTGAAAAGGATTCCAATCGGCACAAGACATTTCCCAAGAGCTGGAAAATGAGTGATAGTCTAAGTGAGGGGGAAATCTTTGCCACAATGATCAATCCCACAGGGATGTATAGAGT
chr1	135508404	135508523	-	SNORA32.8-201	GGGACTGGCTGGCACTTTAGGAGATACCACTTAGGTCAAATAACAGAATCTAAATTTGCTTACCTAAGGTCTTCTTCAGATGAGAATAACACGAGCGCCAATCTATAAAAGTATTACGAT
chr1	135556981	135557100	+	Zc3h11a-201	GCTTTAAACCACTTCCATTCCTTTTCCGTGGGCCCCCTCCCCTCCCCTCAATACCAACACGTTTACCCTACGAAAGCATGGCTACCACTAGCTGCACAGCCGCCTTCTCTGGGTTCAGAA
chr1	135568813	135568932	-	Zc3h11a-201	GTGCCGGAGCAGCTTTTAATCCCATGTGACCACGCTTCCAACTATTGGAATTAGGTCTTGTGCTATTGAAATCCTATAGAACGTTCTTGCCTATACCAATATCTGGAAGTGTTTTCTCCT
chr1	135586349	135586468	+	Lax1-202,Lax1-201	AGCAACAACAATAGTAATAAGACCCAAACCTCCCTACCTTCACCTGAAATTCCAGGCTGAGTTGGTAGAAGGTTCATCAGAGTTGGTCTACTGGAGGTGGCCACAATGCCCACTGCAGGA
chr1	135587951	135588070	-	Lax1-202,Lax1-201	GGCTTCTGGTGAGGGGCTATCTGTTGCTGGCCTGGCTCTGCTGCAGCCAGTCCCAGTCCTGGGTAACCTCTCATTTCAGGTACTGCTGGGTTTCTCGCCAGCATTTACCTCAAGCTCCCA
chr1	135588096	135588215	+	Gm17678-201	TTTCTAAAATCCCTTCCCTTTCGCTTCACGTGTGTCGGGAAACCAACCCTCCTGGCGAGTCAGCCAGAACCACCACGAGTGTATAGAGGATGCAGGGAGCCTCTCTCACGACACTTGCCA
chr1	135599021	135599140	-	Gm17678-201	GGGTTGTGAACTCTACCCAACTCTAACCATAGTGTGCAGAGAAAAGCAGATTCTTCAGGGGAACGAGGCTTAGTCCCAGGAGTATGAGTGCCTGAAGGAGGCATATCATGGGAAGAGACA
chr1	135694285	135694404	+	Atp2b4-001,Atp2b4-003,Atp2b4-002,Atp2b4-202,Atp2b4-201	AGAGCAAAGAACCATGGGTACCGAGAGGAGTCAACTTAGTAGTCTCAGCTGGCAGTCTGAGCTGCTGACAGGCAAGGCTGGGGAAGAGCTAGCCTAGGTCCCCCTTCCTCTCTAGATCTT
chr1	135698601	135698720	-	Atp2b4-001,Atp2b4-003,Atp2b4-002,Atp2b4-202,Atp2b4-201	CACCCACCTCGGCAGGCACACTCACTCCTGTTTATATATATGCTTATGAAAGGCAGGCTAACGTAACCTCACAGGTTATAGTGGAGAACGGGATTATCATAGCTTCAAACCTATTCATCA
chr1	135799663	135799782	+	Gm15851-001	GCTTCATTCCTCCTGGGTCCCAGGCTTTTGATCAGAGTCAGGGGTGCTGCATCCCAGTCTCAAGGGAAGGAGGAAGGCATTGGGGGAGGGGCTGAGGGGTGCTAACAAGGGGGAATTTGA
chr1	135804941	135805060	-	Gm15851-001	AATTTATCCCTACAAGGAATATAGATGAGACTGTTCATTCATTTCCCCCTGCCACCTGCTCTCACACTTCTCCCTGCTCTCGGTGACACACCCCCCTTCACACTCCCGCCGCTCCTCTCC
chr1	135817136	135817255	+	Prelp-001	GCTTGACTTCTTTTTGTAAGAGCCAAGTGGTTTGGGGAGGGAGACAGGAATTCGGGCTGCTGAGAGGATACTGTGTAGGCTGGAGGGCCACTTTTCTCTCCCTTCTGCCTGATTAAGTTC
chr1	135818320	135818439	-	Prelp-001	GCCACTTGAGTTTCTAACAAGCGCCTTACTTCCCTGATGTCAATTCTTCAACTCACTGAGGAGCCACGAGACACTTTTCAGAGCATACACAGTGACAATATTTCCCTATCACAGCCCAGA
chr1	135929249	135929368	+	Fmod-001,Fmod-002	GCTTCCTGGTGTCAATCATCTCTAGAACTTGGGACTCCACAGTTAGCTCCATGAAGGGTGTATGGATGCTACCACTTGCTGGCCACATCCTGGTGCATCTGAAGTGATGCTTAGAGAAAT
chr1	135934403	135934522	-	Fmod-001,Fmod-002	GTCTCCTGGTTGCTACCTATGAGTCTCAACATGCTAGGACTTGGGGCACTTTGGAGAATAGTCTCTGGATGTCCCAGAGATCTCTTAGAGAGGGGCATTGTGCCCAAATGTTAGAGGGCA
chr1	135965144	135965263	+	Btg2-001	AGTTCAAGGCCAGGCAGGGCAACGTGAGGAAAAAACGAGAGTATATACTAATTGCATTTAATATAAGTTTAAACAGTAGTAAAATGTGTGTCCATCATAAAGCTCTGGAATGAGGCTGTG
chr1	135977941	135978060	-	Btg2-001	GCCTGATCTGACTGGTTTGTTCAGTTCCTGAATTTGACACTCTTACTGTCATCTCCCAGAGTCTTTGGCTCGGGTTTGGTGTTCTGGGCCTAACATCCTATAACCAGATTAATGGAAAAA
chr1	136007205	136007324	-	Gm8618-201	CAGTCAGCTGCCCTGCCTGTCAGCTACCCTGCCTGGCCTCTTGCTGTAGTCAAGAGATATGGTAACCGTGAGCTGGATGGGGTGGCATACTCAGGACGTAGCAACATATGGCTTGTAGCA
chr1	136077265	136077384	+	Chi3l1-002,Chi3l1-001,Chi3l1-003,Chi3l1-007,Chi3l1-201	GCTTGCAAGAGTCAAGGGTCTCAGATACCCAAGACCAGGAAGGGAAACCCTAACCTCTGTCAGCAGCTGAGGAATCTTGATGCTTAGGCCTGTGTGCAAGGCGTGATGCAGCCTGCTGCT
chr1	136080016	136080135	-	Chi3l1-002,Chi3l1-001,Chi3l1-003,Chi3l1-007,Chi3l1-201	CCTGACCCACCCCCCACACCACACTGGTACTCCGTTCTACCTCAGACTTCTCCTTCAGGCTCTGCGTACAAGCTGGTCTGCTACTTCACCAGCTGGTCCCAGTACCGGGAAGGCGTTGGA
chr1	136087374	136087493	+	Mybph-201	GCCCAGGCTGGCCTGGGACAGTAAGGGAGGAAGATGAAATCGTATTGGCCCAGACGGGCAGCCATTTTTCCAGTCTTTGTGTGGAGGAGACACTCCCACCAGGGTCCTGTGAATTTCCAG
chr1	136095530	136095649	-	Mybph-201	CAATTGTTAAAAACAATCGCCCACACAAGACTGGCTGTGGTATTTACCATCCTATTGAGCATCTGTCAGTGGAGCCAAATGTGAAACTCCAGGACCCCTATCTATCCCAGATCTTCTCCT
chr1	136130184	136130303	+	Adora1-202,Adora1-201,Adora1-203	GCTTTTCTCTCCTCCTTTCCCAGTCCGGTGGAACCCAGATCATTCACAAGCCTATACTGGCTGTCCCTTGTCTTGCCAGCCCTTCCAAATGTTCCAGTCCCACTCCAGGCCCGACCTCAC
chr1	136134245	136134364	-	Adora1-202,Adora1-201,Adora1-203	AGGAAAGGAGAGTCCAAAGTTCAAAATGCTGAAATCTGCCCCGTGCTGATAGTGGAGCTATGTTGGGACCAAATCCCACAGGTACCAGGCTTGAGCGCTCTTAAAGGTACCCAAAAGAAA
chr1	136169665	136169784	+	U6.548-201	GCTTTTCCCTCAAATACCATCCCACTGGGTGATGCGTCAACAAGAGAATTAGAAGAGTAATGCTGTCAGTCCACAGCCTGCAGCCACTCACATCAACGGATTGTCCAAAGGGCCCAAACA
chr1	136182320	136182439	-	U6.548-201	GTCTGGGTATGAAGACTTTGTAGGGGTTGGGGGCTTCCTCTGGAGAAGGCATGACCGCCTGAGGAGGCTACAGTAGGGGCAGGGGACCCCTCTGTGCCCACGCAGCAGGGGTGGGGATTA
chr1	136184887	136185006	+	Myog-201	TGGGTGAAAGGTGGCCAGAGGCCTGCACACTGCTCTTTAGAACTGGTCCTCCCTGGCTACCAATGCCTCTCCTGAGGTATCTTCTGGCTGACAGAGGCCAAGATTCAATGGGAATGGCCC
chr1	136199818	136199937	-	Myog-201	AGATCCCCAGGCTAGCAAACAAAAGAGATACAGGCTCTCAGGTCCCTGTGAGGCCTGAGGCTGTTTTTTCCCTGTGGAACGTTGGGCCGGAGAAGCAATTTAAGGAAAAGGAAAGTCACA
chr1	136227378	136227497	+	Ppfia4-201,Ppfia4-202	GCTTTGACTATAAACTGTTGGGAAGACCAGAAGTCAAATCTCAGCTCTCCCCAGTTAGCTATGTAATCTTGCATATATTACCCAGGGCTTGTGATGGACAAGGTAGCCAGGGTCCACCTG
chr1	136231335	136231454	-	Ppfia4-201,Ppfia4-202	CTTCATCCTGAGTGCTCCAGGCTGAGAGACTGAAAGGCCCCGGGGCCCCACCTTCCCTCTCCAAACTCATTAACAGTGCGCTCACATTCTCTCTGTAGCCCCCCACAACCACTTAGGTTT
chr1	136258140	136258259	+	Tmem183a-201	TTCTTGACCCGTCCAGACCTCACCACCGCCGGATCCGAGTTGGCATAGTCCGCCACGGTCACTGAAACAGAGCAAAGCGCCAAGGCCTCCTCAGACTCGAGGCAAAGTCTCCGCCACCGC
chr1	136260448	136260567	-	Tmem183a-201	CCTGGTTTTTATGGAATCTTTGGTCAGTGCAACATCCTATTGGAGACAATCCAGTAACATGAAAATGAAAAGAAGTACAGGTTGTTCTCTTCAGCGTCCTACTTTTCAAGAGAAAGCATA
chr1	136280685	136280804	+	4933406M09Rik-001,4933406M09Rik-201	ACTGTGAGCCAAAATCAACAATCCCTTCCTTTAATTGCTTTGTTAACTAATTTTGTTCCAGCAACATGTAAGATAACTAATACAGCCATCTCCATGGAAAATAAATAGGCTTAGAACTTT
chr1	136282440	136282559	-	4933406M09Rik-001,4933406M09Rik-201	CCCATTCAAGCTGAACAATGGTTGTCAGGTGGGGCTTCCTGGGAGGGGTGACTAGCCTTAGCAGCTTCAGAGAAGCCACTCTGGGACTGCATCCCTCAACATTAAGTTGTTTTCTTCTTG
chr1	136302248	136302367	+	Cyb5r1-001,Cyb5r1-009,Cyb5r1-201	GCTTCCTGTTCTATTTTAAGCCTGTGCGTGGCTCAACATTCCACTCTCCGTGAGACTCTCAGACCGGCGAGATTTCTCATCATGCTAATTAGCCTGGCTCCATGTCAGACAAAACTGTCA
chr1	136303813	136303932	-	Cyb5r1-001,Cyb5r1-009,Cyb5r1-201	GACTCATGTAAAAGTTGAAATCTCAGCATGTCTCTACTGGAAAATGGGAAATGGGTATCTGAGAATTATTAGAAACTCAGAGTTTGGGGGGAAGCTAGCCTTTCGAGAACAAGAAAGATG
chr1	136313259	136313378	-	Adipor1-001,Adipor1-002	TGTTCACAGTAGCCCAGAAACGACAAGATTTTTGAGAAAGAAGTAAATGAGTGGCTTTACCCGTGTGAAAGATAAATTAAGGAAGCAGCCTTAATTTCATAGCCTCTGCGCCTCCCTCCC
chr1	136352761	136352880	-	Klhl12-001,Klhl12-002,Klhl12-201	AGACCCTTTAACGCGGTTTTGGCAATTTGTTAAGTATCGTTTGCCTTGGTGGAACATCCCAAATACAGTTTTACAGATTTTGACCATGGGAACCTTAGTGTAGTCCCTGCTTAACCGGGA
chr1	136385471	136385590	-	Gm11092-201	GGCTTACTGCCATTCATGTGCTGATGCTCTCTTTTCCCCAGGTGCTGGAGTAGCCCTACTGAATGACCATATTTATGTGGTGGGGGGGTTTGATGGTACAGCCCACCTTTCTTCTGTTGA
chr1	136386474	136386593	+	Rabif-202,Rabif-201	GCTTGGTAAAATGAAAGTCTTTTTCCCTCTCAGAAGCAAAAATACCTTTTCTAAATACAGAGGTAGCTCAAGCCACCACAGTTCCTTGCTGTAGGAAAACACTATCACTGTTAAAATTTG
chr1	136400454	136400573	-	Rabif-202,Rabif-201	TGAGACAGGATTATGACTTTTGACCAGCCAGGGCTGTAGCACGATGCTGTCTGTCTCTAAGGGATCGTGGGTGGGAAGCAGGTGATCGGGCAGCAGCCATGCAGAGGAGCAGGCTTTGTA
chr1	136404073	136404192	-	SNORA61.5-201	CTTCTGGGGGGCCTACACTGAGATAAGTAGACCTCATTATTCCTCATAATGTCAGTGCTTAGCAAGTGGGAGCAGATCAAGAGTTCAGGGTTGGCCTCGGTTACATATCGAATTCAAAGC
chr1	136443540	136443659	+	4931440L10Rik-001,4931440L10Rik-201,4931440L10Rik-202	GCTTTGGAGGGAAAGCTCAGGGGCCTTGGGCAGCCTGCCTGTCCTCAGTCCTCCCTCCATGCACTTCCAGTTTCCCAGAGAATAGTCACCACATTTTTGACATCTTCATTTTCCTCAGGG
chr1	136446780	136446899	-	4931440L10Rik-001,4931440L10Rik-201,4931440L10Rik-202	CCACTTTGCGTTCTTTCTCAGCAGATCTACAGTTTTGATTCCGCCTGGAACTGCTTCCTTTCTGACACCCACCTTCCCCGGCTTATCCTTTTCCTGATGCATCAGTGCACATGGTCCTAA
chr1	136452455	136452574	+	Kdm5b-001,Kdm5b-003,Kdm5b-002,Kdm5b-201	GCTTCGACCTCAGACAATTGGAGTCACAGAAACTCAAGGCCCTTTCTACAAATATTTGTGGAGCAACTCCCACGTGCCTGGTACTGACTTTACACCTTCCCTCTAGCGGCTTACCAAGGG
chr1	136459537	136459656	-	Kdm5b-001,Kdm5b-003,Kdm5b-002,Kdm5b-201	TCTTTTTTTATAATTCCTCTATCTAAATTTCTGTTCATTGAGATTTTGGAACTCTAATGGCAAAATTTGAATGATTTGGAGGTTGTGGTATACTTTTAGGGGGAGAATTATAAAAGCGTT
chr1	136605502	136605621	+	Syt2-001	TGTAGGAGGGCACTGCGCGCGTGGTGGGGATTCTCCGCAGAGGCAGGGGGGAGCCCCATGCGGTTCCGGGGTCTGAGCCGCCCAGCCTGCAACTTCTGAAATGACCGCATGCGGCTAAAC
chr1	136608117	136608236	-	Syt2-001	TATTCATAGTATCACTCGAAGCCCTTGGCAAATTGGCAGTGGGGTGACTGGAAGCAGTGGCCAGAGGGGTGGGGATGGGGAGGGGGCTGCTCACAGTATGATTAACTCCAAGGAGCTCAA
chr1	136705673	136705792	+	AC131591.1-201	AAGCCAGATGTGATGGCACCATTTGTAATCCTAGCAATATCACTGCAGAACTGGACCTGGTAGAGACAGGAGACACTGTCAGGAAGTTCAGGGGCCAGCTATATCACACATACACTGCAC
chr1	136711042	136711161	-	AC131591.1-201	TGAAACCTGTAACTTAAAGTTATAATCACAAAAGCATCACAACATGTGATTGAAAAATAAATTATAAATCCTATTTATACACAAGTTCCAAAATTATCATTAGCCTCATTTAATTTTACA
chr1	136852292	136852411	+	Ppp1r12b-001,Ppp1r12b-002,Ppp1r12b-003,Ppp1r12b-203,Ppp1r12b-201,Ppp1r12b-202	AGCTGCTCAGCCCGCCGCGCTCGCGCCGACTCTGCTCGCTTCCCTCCCAGGTGCTCCAGCTCCGCCATTGCTCGAGCTTCCGCAGCTGCTGCCAAAAGTACCACCACAAGACTGTTGGTA
chr1	136853481	136853600	-	Ppp1r12b-001,Ppp1r12b-002,Ppp1r12b-003,Ppp1r12b-203,Ppp1r12b-201,Ppp1r12b-202	TCTTGGTAATTTGTCAACATGGAACCTCTTCTTATTAATAATTAAAATTACCCAAGTTCTCAAATAGAACTCTGCCAAATTGATAAGAGAGATATTGATACCAAGATAACGTAGGAACCA
chr1	136858595	136858714	+	Ube2t-001	CCAAGGCTGGTCTCAAATTCTCACCTTTTTATTTCAACATGCCTGCGCGACCGTGCTCGGCTAACTTGTATCTTTAGACTACTGATCTTAAATGAAGTTGTAAAGTTTCCCCTGTCATTG
chr1	136859321	136859440	-	Ube2t-001	CTGGGCGCGCCAAGGCTACCTCCAGCATCTGCCACCTACCCAGGTTCTGTGCATTGATTATTTATTTACCTCAGGCCTGGGACACAAAGAATTTTACGAAGAGTCAGTGCAGTTGTAAAA
chr1	136987842	136987961	+	Lgr6-001,Lgr6-002	AAAACAAAGCAAAACCCAGTCCATCTCACTGATGCCTTTGTTACTAGCAAAGCAGGGACTAGCTGATATCTCTCTCCCCAGTCTAATAGGAAACCTGGGGAAAGAGGATAAACTTGGGGG
chr1	137004122	137004241	-	Lgr6-001,Lgr6-002	GATTCCAGTCATGGGCTACCATGCATAGTCTATGCGCTATTAGGGGATCAAACCCTGGACCGGGATATCATGCATACAAGGCAAGAATTCTACAAACTGACTACCTCCCAGGACCCATAA
chr1	137007082	137007201	+	Ptprv-201	AGGAGGGAGGAGAGAGAAAGCACTTGGTTGTCTAGCCCCTGCTTCCGGGCCTCTCTGCTGGGTCTAGTGCTTAGGAGCTCAGAGCCTAGCGGGAAGCACAGGACACCAGTGCCCACCTGC
chr1	137008897	137009016	-	Ptprv-201	TAAGGGGGTGCTTGTTAGAGCTGTTCCCTACTGTATCTGGTCTCAATATTTTTGGTCCCTGCCATTCTAATGAAATTCCTTTCTTTGCCTCCACCTAGATGTGAGACCATCTCTTTCAGA
chr1	137029034	137029153	+	Ptpn7-201,Ptpn7-202	CAGCACTTGATGAGGACCCAGAGGAGGAGGCCCGAGGTGGTCAGGGAAGGCCTCATCTCTCGCCGCTTCCCAGAGCCTTGGCATCCAGTGAGGGTGGCGGGACAGCAGCCGCTTGCTCTT
chr1	137034086	137034205	-	Ptpn7-201,Ptpn7-202	ACCACCCATGCACACCAGACCAGAGGCCTCAGTGGGGGCTGAGAGTCCTAAGAGGCCCTCTGCCATATCTCTCAGGAATACACCCCAGGGAAGCTGTGGGTGGGGTGACTATACACTTGA
chr1	137036622	137036741	+	Arl8a-001,Arl8a-003	GCTTGTGGGTGGGTGGAGCTTGTTGTGGGTGGAGCTTTGGGGGGCTTTGTGTGGGTGGGGCTTGGTGTGGGTGGAGCTTGTGGGTGGAGCTTGTTATGAGTGGTGCTTATATGTAGGGAC
chr1	137051504	137051623	-	Arl8a-001,Arl8a-003	GGTGTTACCCTAGCCCTGCCCCCTCTTCCACTTCTGAGATTGGTTAGAGCAGGTATTCCAGTCCCTTCTTTGCTAGCTGTGGCTTTGTGTCTTTTATATCACTAGCTTGGAGCTTTTGGT
chr1	137060717	137060836	+	Gpr37l1-001	GATGAGAACACTGAGGCTTAGGTAGGTTAAATAACTTGTCCAGCAGTGGACAAAGAGACCAGTTTCTAGTATAATCTGTTCAATTCCAAAGCAATGTGCTGGCCCAGCACAGAGATGCAT
chr1	137068812	137068931	-	Gpr37l1-001	AGCTGCCTGCAGATCTGATCCAAACACAGATGGTGGTGGTACTGTGTGCTCACGGCTACCCAACACCTCCAGAGGGGCCACCTACCTGCAAAGTGCTCTCCACCCTCGGCTGCTTCTGGA
chr1	137147196	137147315	+	Elf3-201	ATTAATGGCAAACAAAACCCTCCATGTCTTCACCTCTCATTCTGCAAATCTAGAATGCCTCAGATATGGTGGGAGGGTGAGGCTGTGGGATTCTGGGAACCATTCAGAAGAGGCAGGGTA
chr1	137159976	137160095	-	Elf3-201	TTTGGAAAGTTGGAGGCAGTCAGTCACCAAAACAATGACAGCCAAAACCCAGGGCCATGTAAGGTCCATCCGCCTGCAATTAAGCCAAAATTCACATCACTGTGAGGCAGCTGCAGGGCA
chr1	137177538	137177657	+	Rnpep-001,Rnpep-002	AGTTGCCTGCAGTAGTGCGGCCATGTGGCTCTATTTTAATAGTTCCTGCAACAGTAAGACACTAGAGATACATAAGAAAGTCACATTAGATATTGAGTTTTTCTTTTGCCTGCTTTTGCT
chr1	137207592	137207711	+	Timm17a-001,Timm17a-003,Timm17a-002	ACACACACACACGATCACCCCACGCCCTACCCCCACAGTACAGGGTAAATTCTGTTTCAAGCAACTCTCAGCAGAGTTGTAATTCTCTACCACCATCTCCTTCCAAATAAGAAGCTGGGA
chr1	137219802	137219921	+	Lmod1-001,Lmod1-201	TTCCTCCAGCTAGGCCCCATGTCCTGAAGTTTCTAAAACATCCCAAATAGAGCCACTAGCTAGGGACCAAGCATGGATATGCATGGCTGTGAGAGACATTTCCTCGTCAGACACAGCAGT
chr1	137222190	137222309	-	Lmod1-001,Lmod1-201	AGAAAGACTGGGGTGATATTTGTGTCTCTTAGCACTCAAGAAGAGAAAGCTGAGCTGATGGATCAGAATGGCCCAACTCCTAAGAGCAGGGACAGGGATGTAGGGAGACACAGTGGAACA
chr1	137249066	137249185	+	U6.608-201	GCTTATGGGAGAGCTAGTGGCTGGGCAGAGCCCTGAGTGTCTCTCAGGATGGAGAGGAGTTTCGTTCTCCCCTGGCCCCTCTGCAGGATGTCCTCCTATCTTACCCCTGGCTTGGCTTGC
chr1	137252520	137252639	-	U6.608-201	GAAGGACCTTGCCAAGTATCTCATACCCCTTCCTCTCCCGTTCTTTCACCCTAGGGGCTGTAAGCTCCGTAGGCAAAAAGTCCTCTGCATGCTAAGAAAGTCCTGGAAGGGGCTGTCAGG
chr1	137265820	137265939	+	Shisa4-001	GCTTTTCTGGAAAACCAAGTTCTCTTGTCGCCATCTGGAGGACCGAGCACAACCTTCACCCCTGAGAGCAGATGCTATCCAGCTGAAATCAACCTGCGAGTCAGGCACCAAGGGTGCTGC
chr1	137272015	137272134	-	Shisa4-001	TTGTGTGGGACCTCCTCTGCTCTGGTGTCCAGTCTTGGACGTCCTGCAGGGGGAGGATGGGGCAGCGTCACCCTGCCCCCATTCCTAGAAACAGGCATCCATTGAGAGGAAGTTCAGAGA
chr1	137322384	137322503	+	Ipo9-001,Ipo9-013	CAAAAACAAAAAAAGCCACCCTAATTTGCAGGAGGCAACAGTGGGGTATGAAAAAGGACATTTCTGCCTAAATTGTACAGCTCTGAGAAAAGTATCATACCAAAAACTGTAACTTACACA
chr1	137326896	137327015	-	Ipo9-001,Ipo9-013	CCTGCACCGGGGACAGGATTCCGGTGAGGGTATCCACCAACGCCTCCTTCAATCCCTGTGCCACTGGACCCGGCAGCCCAGAAGCCGCACCAGCTGCCGCCGCTGCCGCCATCTTTCCTC
chr1	137480389	137480508	+	Gm4793-201	GCTTTGTTTCTCTCTTCCCGCCAGCTTGGCTTTCATTAGCCAAAGGGCAAAGGCTTCTCGGGAGTCTCCTTGCAAAATCCCAGACCTTTCCCTAAAACATTTAGGGGGATGGGGTGACTG
chr1	137483735	137483854	-	Gm4793-201	GCAGAGGTCTGGGTGTTGAGATTCACCAGGCAGAGTGCCCTCAAAGGCCCTAAGTCCAGATCTTGGGAAACTCAGAGGTGGAGCCAAGCCTGCAAGTCCATATAGGACACAGAGATTTGA
chr1	137581346	137581465	+	Nav1-203	GCTTTCAGAACATCAGAGGACTGGCCATCAGAATAGTCCTGTAGTCCTTTGAAGTGGAAACATCTTGTTATTAACAGTCCTCAGTGAGGCACATGCATCAGTGCCCCTGATTTTTCATGC
chr1	137616389	137616508	+	Csrp1-002,Csrp1-001	GCTTCCAGGCTAGCAAACGCCATGCTTCTTGAGTTTGCCTTCCCGGTGAATGGGTTCTGCAAGAGTCATCCGGTTCTTTTTACTCCAGAGCTCAACAAGTACCACCAAGTCAACTCCTAT
chr1	137617316	137617435	-	Csrp1-002,Csrp1-001	AGGGGCTGGGACTTTTACCAAGTGAAAGCTAGTGGGACTCACTGAGTTATAATTGCCCTCTGGAAGGGATTCATGTGGGCCATGGGTGGGTTTGGTGGCTTAAGTTGTTATAAAAGAACA
chr1	137654673	137654792	+	Phlda3-001	ATATGTAAAAATGTGTACAAATCAAATATTCATTGCTAACAAATCAGTAACTGATTTAAAACTATTCTTTGGTATATACTATTCATTAAATAGAACAAATTTTCATTCCCTTGAGATGGG
chr1	137664272	137664391	-	Phlda3-001	AAGAATAGAACCTAGAAGCCATGGCATTTAGCCGTGTGCCCTCTTCCCCAGATACTACTCCCTCCTCATGGGAATCAGAGCTGGGGTTTATATAATTCTGCCCTTAACTTCTCCAACGGA
chr1	137664393	137664512	+	Tnni1-005,Tnni1-001,Tnni1-003,Tnni1-004,Tnni1-007,Tnni1-002,Tnni1-008	GCTTTGGTCCCTCTGAACCCAGCTACACCACCCAAAGTACCTCATCCATCTCCTCTTCCATCTCCAGCAAACAGAGGTCAACTGAGCCTAGGGATTATCTGGTGTTCCAGCCCCTTTGAG
chr1	137689288	137689407	-	Tnni1-005,Tnni1-001,Tnni1-003,Tnni1-004,Tnni1-007,Tnni1-002,Tnni1-008	AGTCATTCTTAACTGTGTCTCAGACCGTTGGATATGGACCTGACCTTGTATAAGACACGCATTTCTGGACCTGCCTCAGCCCTGCTGGAGCAGAAACTTGAGGCTGAGGACCAATACTTA
chr1	137713135	137713254	+	Lad1-201	GCTTTATCTTAAGCATGCATAGGAAAACCATCCCATGCAGGGCTGGTATTATCTGCGATTTCAGCCATTTCCTAGAAGCCTTATCCTGTGAGGATAAGGAGGAGGCTGCTGTAGAATTCT
chr1	137726479	137726598	-	Lad1-201	TTGGGTGAGATGGCACTGGGAGGGATTTGTCACCACAGCTTTGTGTGCTATGGCAGGGAGTCAAGTACCTGTCCCATGACCCTTCCCATGCTTGGAGGAGACATAGTTTTGATGGGGCTC
chr1	137734635	137734754	+	Tnnt2-204,Tnnt2-203,Tnnt2-202,Tnnt2-201	GCAGGAGAGAAGCCCTGGGGCAGCCACACACCTCCCACTTCCAGATCGTTCCCCTCATCCCCATCCCAGGCAATGGTCTCCTCCTCACAGGTCCTGATAGCTCCCCCTGGGGTCTGGACA
chr1	137738704	137738823	-	Tnnt2-204,Tnnt2-203,Tnnt2-202,Tnnt2-201	TAAACAAACATATAACCACAATGCATGAATGGGCCCAAGAACATCCCATTTACTGTTTTCTCAAATGTGATTATGAATCTGAAAGTGCTACGTTAATCAGGATATTTTCTGTGGACATGA
chr1	137812176	137812295	+	Pkp1-001,Pkp1-003	GCTTGGAGGGTGAGCAGGCACCTCCTCAAATCCAGCCAAAATCCAGTCTCTGCTCACAGAGGAATAAAGGTTCTGTGCTTTAGTGGGAAATACCCACTGAAGGGAGAAGGAAGAAGTTCT
chr1	137823802	137823921	-	Pkp1-001,Pkp1-003	CTCAGGCTGAGGGCAAGGAGACTACCGGAAATGGCTGGTGGTGTGGGAAACAGGATTTGGAGAACCCGTAGGATCCATAGAATACTGGAGTAAGCACAGAAATGGAGAAGGTAGGCTTGA
chr1	137901273	137901392	+	Igfn1-002,Igfn1-004,Igfn1-202,Igfn1-203,Igfn1-201	TCATATCTTGCTTCCCTACTATTCCTGCCATCTTTACTCCTCTCTAGTTGTAGGCCCGTGTAAGCGCAGTGAACAACAACCATGCCACTGCGGGATGCTAGTGCTATCTTCTCTTGAGAG
chr1	137905950	137906069	-	Igfn1-002,Igfn1-004,Igfn1-202,Igfn1-203,Igfn1-201	CAAGGCATCCATTGCATTGACCCCTGTCTAAGTGCATTCTCGTATGTGCTCTTCGTGGTCTGTGTCCCTAAATGGAAGATAGCACTCAGCTAGATGGGTGAAAGATTCACTCGAGATCCA
chr1	137948589	137948708	+	Cacna1s-002,Cacna1s-001,Cacna1s-003,Cacna1s-201,Cacna1s-203,Cacna1s-204,Cacna1s-202	GCTTCTAGGGTCCACTGACATTGTGTTTACATCAAGGACTAAATAAAAAGGGATTGTTGAATTTTGTGATTCCTGAATTATTGTCTATGCCCACCCTCCACCTTGCAATGTTTGCTAGCT
chr1	137949588	137949707	-	Cacna1s-002,Cacna1s-001,Cacna1s-003,Cacna1s-201,Cacna1s-203,Cacna1s-204,Cacna1s-202	GAACCCCCTGAGGAAGGCCTGCATCAGCATCGTGGAATGGAAGTATCCTTTCTAGCACCTGAGCGAGATGGAGCAGGGAGTGGGTGGGAGGCAGAGGTGGAAGGTACGGGGTGGTCACAA
chr1	138026871	138026990	+	Kif21b-002,Kif21b-201	CCCTGCCTCCCCTCCCCCAGAGGTCTCCATCCACATCTTGAGCTGCAGCTGGGTCCTCCTCTTGGGCCTTTTCCAGAGGAAGGAGCTGGGTGAAGCCTGGGAAGGGAGGGCAGCTGGTGA
chr1	138034161	138034280	-	Kif21b-002,Kif21b-201	CGCCCTGATGGAGAGAACACCAACCCTGTGGGAAGATGCCTTGTCTCAGCAAAGTCAGTTAAAAGCCAGACTCCCCTGAGGGAGCAAGGATTTCGCTTCTAGCAGCCTTCCCCAGAGTTG
chr1	138103503	138103622	+	2310006M14Rik-001,2310006M14Rik-004,2310006M14Rik-002	GCTTTGCAGTATAACCATATTGGGGCTCATGTCTTCCATCACAAGAGCTTGGAGCATATCATCCAGGGCCTGAATCGTCTGGAAGGGAGGAGACATGGAGGGTACACGAGGAAGACAGCC
chr1	138106996	138107115	-	2310006M14Rik-001,2310006M14Rik-004,2310006M14Rik-002	CTGAGGGTATCTGAAGAGGGTAACAAAGCCAGGGTTCATTTGGGCCATGGGCCATGTTGATTCTGAGATGTCTACCTGGCATTAGAGTGCAGATATAAATAGGCTTTGGGTTGGGACGTG
chr1	138129603	138129722	+	5730559C18Rik-001,5730559C18Rik-003,5730559C18Rik-002,5730559C18Rik-201	GCTTAAAACTAACTTGGAACTCAGCACCCATTTTCCCTGATCCCAGGTCCCAGAGCCACTGGCTACGAGGACAGGCGAGGAAGTGAGATTTTCTAGCACCGGAATCCCATCTAGGTGGAA
chr1	138154387	138154506	+	Gpr25-201	GCTTTAGTCTTGCCACACATACCTTGATGGAGGTCAGCACTCCTGTCCCTTCGCCCCACTGATAGGGAAAGGAAGGACTATACTATAGATGGGCTCTTGGACTTGAAAGCACCTGAGGTA
chr1	138158276	138158395	-	Gpr25-201	ACACAAAATGGCCCCTAACAATCCAACAGATTTGCTATTCTAAATCATGAGACAGTAGCTCTGAGAGTTCTTGTGAACTGATGGGAAAGGGTTTGTGGCTAAAGGGGTGCAGGATGTCTA
chr1	138244701	138244820	-	Camsap2-201,Camsap2-202,Camsap2-203	TCCACAAATATGTGTCAAATCTCATTGAAAACTGTTTCAACCTCAATAGACTACATGAGGAAGAGAAGAGACAAAGGCAGTTGCTCTGGCTTGTCCCTTGATAGGACGACACAACGGTGA
chr1	138307078	138307197	+	Ddx59-001	GCTTTCAAAAGGATTGAGAAATGCTGGGAACATTGAAAATGGTGGCTAGAACCGTGTGCCTTGGTTGACATTAAAGAGACCTGCAGGTGGTTGCCTTAGTTTGATCTTCTGTTGCAGTGA
chr1	138367687	138367806	-	Kif14-201	CCTTTGAGTAGCTGCACTTGAAGGAACAGAAAATACCCTTTGGAGACCCTCCAACCTTGGTTTCTTCATTTTCTACATCAAGCTCAGGAATTTGTCCCCAAGGACAAATTTGTCCCCTTA
chr1	138521062	138521181	+	Zfp281-001,Zfp281-002	GCTTTCAGGCAGAATCACAAGTACCTTAAGGAATCCTATTCTCTGTTTGATTTTGATTCAATACTTGGATTGCAAACACTAAAGTGAACCAAATGCCAATGTTCAGTTTTCAGTGTCTCC
chr1	138528563	138528682	-	Zfp281-001,Zfp281-002	CTAAGGAATTTGAGACTACTTAGTTTTAATGAAGGCATACACTTTCAGAATTCTGTTTTCTTGGTTTTTGCTTTACATATTTAAATGTGAGTAGCTTACTAAGGTTCTGAAATCCTTAAA
chr1	138591448	138591567	+	AC125186.1-201	GCTTTTATTTATTCGACAAATACTTGCTGAGCACACCCCTTTTAAAACAATGTTTAACTCTGTCTCTGTGGTTAGGGAAGTGCATTCGGTGCCTGCCCTCAGCTCTCATCCTTTGGTTGC
chr1	138612233	138612352	-	AC125186.1-201	CCCAGTTTCAAGACTAAGTGATGTGGTACTCATATTAACCTTCATTGATATTGCAGGTGCTGGTCGCCATCTTCGTAGGATCTCAAAGCATGAACGTGAAGTGAGATAGCTATCTCAGTT
chr1	138646291	138646410	+	AC125186.2-201	GCTTCATTGACACTTCCCCTATTCAATCCTTTTAGGGATAAACCCAGGGCCTCGGGTGTAATAGGCCAGGGCTTTGCCACTGAACCCTGCCTCTCATTCATTTTTATGTTGTGTGATTTC
chr1	138655938	138656057	-	AC125186.2-201	GCCCCCTGTGCTGAGATTGTGGTACAGAGCAGCAAGGAGATACCAATGGTGTGGATGGAGTGAGGGAGCCTGGGCTATGCCTGAAGAGGGGGAAGCAACAATTTCCTCTTCTAACCTGTA
chr1	138856675	138856794	+	Nr5a2-201,Nr5a2-202	TGTGTGATATATGTGTGGGCTTATTGTATGCTTTTAATAATTACTGCAGGCAAAGTAGTACATTAAAACACAAATCCACCATTAGTAGCACAAAACAGCCAGATGTTAAGAGAGTGGCTT
chr1	138857021	138857140	-	Nr5a2-201,Nr5a2-202	AAACAGAATTCAGAAAGGCTCCAGTCCGTGTTCTCCTGGACTCTGCACTTTTTCCAGCATGTATGACCTGCTGTAAACCATGTCTCCAGTTTCATGATGGTTTCTAATCAGAAGAAAGGA
chr1	139107373	139107492	+	U6.494-201	TTTAATATACTATTTGTAGGTTTTCATTATCAAATTTAGGGAATTTCTATTCCTTGTTTGTTGAGTGTGTTTATAATTAACAATTCTCTATCTTTTGATTTTTCCGATCTTAGTTTACCG
chr1	139112460	139112579	-	U6.494-201	TTACAGGATGGCATCTTTATTATACCTGGTAGCCTTTTCTGGCAAACATCTTAAATCACCACTGCTATGTTTTAACCACTGACCTCTCACCCAGCGTGCCCTCTTTCTGGACTAATGTCA
chr1	139260688	139260807	+	SNORA17.388-201	GCTTTGACATGGCAGCAGCACCTGCACAGGCACAGATGGTGCAATGGCAGCATGCATTTGACTATGGACAGAGCGGGATTTGGTCTGGCACTGGAAGAATTATGCAGCTGTCTACTGGTG
chr1	139265325	139265444	-	SNORA17.388-201	TGTTAACTTTGTTAACACCAATGGTTTTAAATTCAACCTTTACTTGAGGACAACAAAACTCTGGTTTGGAAGTCTTCATTATGCTAATCCCCAGAGGTCCTTAATTGCAGTGGCTGTGCC
chr1	139628755	139628874	+	SNORA17.462-201	GCTTCCACTCAAATTTATTTATGAGCATTTGGGTTCTTTTTATAAGGAAGAATGAAGAAGAAATAAAATCATAAAGAACCCATTTTCAAATTATAGTTTCATTCTTGACATTTAATGGAC
chr1	139633635	139633754	-	SNORA17.462-201	TTTTTTTTAAACTTGGTTCTACATAATGAGCTGCAAGAATATGTCAGAGATAGTACTGTTGAGTAAAACAAGCACCAAATAAAATGTAGATAATGGAATTCCTTACCATCTCGGTAGTTT
chr1	139824134	139824253	+	A130050O07Rik-201	CATTTTCTCTAAAGTATAAGCAAATGTATTTGCATACATTAAAATCATAAAGAACCCAAAACATCTGGAAATTTTAGAAGCAAAGCAAAATAGTCAGGGGAGAAACCCAGTTTTAAAATG
chr1	139859777	139859896	+	Mir181a-1-201	GCTTTGGCGTGACTGTCCTATTTCCCTTCGGTGGAGACCAATGCCTATGGTCTCCGCTGAGCTCTTTAACCGTACTGCCTCCATTTTGGCCTCTCTGATGCTTTCACCTTTCCTACTGAG
chr1	139864717	139864836	-	Mir181a-1-201	TCCCTTTAAGTTCCATATTTAAGTGGATCCTGCGGCACTGGCCTCTATTTCATTGATTATAAATTCATCCAGGTATATATTTGTTGATAAACTTTTCTAAGCCTGGATAGTATTTCATTT
chr1	140070082	140070201	+	Ptprc-203,Ptprc-202,Ptprc-201,Ptprc-205,Ptprc-204	AGTTGATTTAAAGGTTTCTAGGACCCTTTATGTACATTTTTATGGTGAATTCAAAGATGTTTCTTGTGCAAAAAATATCAATATCCTAATTTATAATTTGGGGGTGACTTGCTCTACAAT
chr1	140071980	140072099	-	Ptprc-203,Ptprc-202,Ptprc-201,Ptprc-205,Ptprc-204	TGGCTTCTTACTTCCTTAATTCAAGTAATTATGCTGTTAGCGGTTCGTCTCAATTTTCCTCTAAAGGAAAACAGTTTTAAACTATATAAATATTGCTCCTTTTTAATATCTTTTTAAGGA
chr1	140166741	140166860	+	Atp6v1g3-001	GCTTCTCCTATCATAAAATTAGAATTGCTCATGAAACTTTCAAGGGGGCATACTTAGTAACTGCTGACATTGGTGTGGTCTCTGCAAATCCTGGGTATTTTGAGAAAGCCCAACAGTTAA
chr1	140173749	140173868	-	Atp6v1g3-001	CAAAAGTAAAAACAGTAGGGAAATGGTGTAGCATGGAGGAGAGATCTGATCACTTCTATTTAGCCTACTGCCAGGTCTGGGACTATGCCTATGCAGGGAAATCTTGACAGAATATGCTTA
chr1	140515249	140515368	+	Nek7-201,Nek7-202	GCTTATTCGGAACATTATTCTGTAAAGCAACTCTATCAAAGCACACCGTCATGAACGTCAGTTCCTCCCGGGAACTGCAGATTCCTTGGAGGAGAAACTAAAGAGTGGTCCTAATAATGC
chr1	140516464	140516583	-	Nek7-201,Nek7-202	TTTTTGATCCCACTTACCAAGTAGTTTAAGCTGCCTCTACATGGTGTCAGTGCAGGCAAACGAGAGTTTTCCCGGAGTCTGGCTAAGCAAATCTAGACTTTAGCGTCCCAGTTTTAAGAA
chr1	140742606	140742725	+	Lhx9-003,Lhx9-001,Lhx9-005,Lhx9-002,Lhx9-201	GCTTTGGAGATCTTGTCTAGGTTCTGGCACGTGGGGGTATCTTAAGAGCCAAGCAAAGTCAGAGGTGAAGCTAGGAGCCCTGCTTCCATTGGTCGTGCCAACTGGGCTTGGAAGACAGGG
chr1	140746132	140746251	-	Lhx9-003,Lhx9-001,Lhx9-005,Lhx9-002,Lhx9-201	CTGAAAGGAGAGAATCATTTTGGAATCTGGAAAAACATCTTAACTATTGTAGTATTGTAGTATAGTAAAAAAGTAACGCGTGGCTTTTAATTCTCCACCACCGACAGAGGTCGGTTCACA
chr1	140751741	140751860	+	2310009B15Rik-201	GCTTAGCAGGTTGCTCTACATGTGGATGGCGTACCTCTAAGTTTGCTGACTGCCTACACACAATTTCTTCTCACTAAATGAGCCTTGGATAAAGATGGCAACGAAGATGAGGCAAGTTTG
chr1	140753564	140753683	-	2310009B15Rik-201	TATGAAGACTGGAAGAAGGTGCCTTCTTTACTCTTAAAGTCGCTACTATTTTTTTCTCAGATAAAGGACGAGCATTTTCATTTCCTATCAAGCTAGATCGTATTCTGCATAATCATACTT
chr1	140856031	140856150	+	Dennd1b-002,Dennd1b-001,Dennd1b-203,Dennd1b-202,Dennd1b-201,Dennd1b-204	GACAGTATCTTTCACAAAGAAAATAAATGTAAGCCACATGGAATTAAGATCTTGGGCAGTTTCTTCTGCCTTCCCACAGAAGGGTACAGCAGTTTTCTCACTCTCCCAGACACCAGACAC
chr1	140862559	140862678	-	Dennd1b-002,Dennd1b-001,Dennd1b-203,Dennd1b-202,Dennd1b-201,Dennd1b-204	CAAATAACAAGAAAAAAAAAGTCAGTAAATTATAGGGATGGAGTTTTCAACATGGAAAGGCTTTGGGCTTAATTCTTAGCACCACAAAAGCCCACATGTATAGGAATATCCTTGTATAGA
chr1	141267265	141267384	+	Crb1-001,Crb1-003,Crb1-005,Crb1-201	GACTTCCAGGCCTTCACTGGCACCCATCACCAGGATGGCTGTAATGGCTTCACAAGGATGGTGGTAATGGCCTCACAAGGACGGCTGTAATGGCCTTAGCAATGATGCTTTCAGAGTCAT
chr1	141276408	141276527	-	Crb1-001,Crb1-003,Crb1-005,Crb1-201	GTGGTGTGGCAGCAGGCAGACCTATGGAAGTCTTCCCACCCCTGCACCACAGGGAGTGGCTGCAGACAGGGCTGTGGAGGGCACTCTTTCCCTGCCTGAGCTGCATGGCATGGCGATTGA
chr1	141315736	141315855	+	Zbtb41-001	GCTTTCTAGTAGATTCTATAAGGTCTTCTAATATACTATTATTGTCTAACTTATAGTATCAACTCATGTCATCTCCAAATAGGAGTAACTCAGCCTTTCCCTTTTCTATTTTATTACTTT
chr1	141319795	141319914	-	Zbtb41-001	CTTCGGAAGAAAATGCTGCTGTGGAGTGTGGCCAAGTGACCTATACTCAGGCTCCAGAAAGACCAACCCCCGAAGCTGCCCAGCGTTGCCAAGAACTGCCTCCCTCTCCAGATCAGAGAA
chr1	141341758	141341877	+	Aspm-001,Aspm-002	GCTTCCTTTCAATTATAAAAATCAGAGAAAGTAGTTGGGATCCTAAGATTTTCTTCTACAAATGGATTATTCTCAGCCCTTTTGTTGTATATATCCTCAGCAGTTGCCTTGTTGGGATGT
chr1	141354258	141354377	-	Aspm-001,Aspm-002	TGATAATTATGGACTTAAAAAAGGGCTAAACTTCAAGTCCGTCAATCCCGTTTTGTCGCCAACACAATTTGTAAAGGATAGCATGGGACACGTAGGTCAGCAAACGGGTAAGTCAAATGA
chr1	141397973	141398092	+	F13b-001	GCTTGTAAACAGCAGCGAGCAGGTAGACTTTGCCCTAGGAATAAATAGTTGTGACTCTGACTTGAAATATACCCTTCCGTATTTGGCCTGTATTCATTATTTATGCTGCTGTCATTTTTT
chr1	141399723	141399842	-	F13b-001	ATCTATGGGGAGCCTTGGAGTCAACTCCCTGCCAATACAGAGTATCAACTGCATGGTTACTGAGCACTGAAACAGTTGATCCAAGCAGAGCTGATCTGTGAATGGAAGGCCTGCTGGATT
chr1	141451484	141451603	+	Cfhr1-001,Cfhr1-002	GCTTTTCACACATGATATTTGTAACTAAAAATAAAACAAGCATCAAAAAAATACAAAAGGACTAATTAGAGACCTTAAGTAGTAGTAGTCTCACTCCAAACACAAAAATCATCAAAGAAA
chr1	142076793	142076912	+	Cfh-001,Cfh-003,Cfh-201	TCCCCAGAACTGAAATTACACAGCTCAGCCGAGGAACTTTTACATTACAGGTTGTCCTGTAAATCTGACCCAATTCTAAGCAGCCTGTGGTTTTGCAAGAAGCAGCATTTACTGTTCTTG
chr1	142140369	142140488	+	Kcnt2-003,Kcnt2-004,Kcnt2-001,Kcnt2-002,Kcnt2-006	GCTTGGAACAGGATAATAGGTTCTAACAGCAGGGAATGCCTTTGACGGGATAAGAAACAAAGGAAATAACAGTGTGAAGGGAAAGCAGGAGAACTAGAAGCCAAAATTAACGACAAAAGA
chr1	142143442	142143561	-	Kcnt2-003,Kcnt2-004,Kcnt2-001,Kcnt2-002,Kcnt2-006	AGTTAGTGAAGCAAGAATGCCTGGGATGGAAAATACACTGAACAGAGGTTCTTGTAGTATGATTCGTATATATTTTCACCTAAATAGTGCATATCTCAAAACGATAAGTTTCAAAGCTGA
chr1	143194846	143194965	+	U6.263-201	TGTGTAAAACCATTTTTTTTCTGTCTCAATAATGGATACCAGTAATCCATTTTTCTATGATTATGCAAACAAAAGTATTTCCATATGGTGTCAAATGTTCTGTCAGAGACAAAACTGGTC
chr1	143194875	143194994	-	U6.263-201	TAATGGATACCAGTAATCCATTTTTCTATGATTATGCAAACAAAAGTATTTCCATATGGTGTCAAATGTTCTGTCAGAGACAAAACTGGTCCCAGATGAGACCCCACAACATATACCTTT
chr1	145450275	145450394	+	Cdc73-201	GCTTACCTAGCAATATGGTATTTATTATTAATATGCATACCTCTGAGCCTTTAAAAAAATCCCAACAGCACATTCACTTTCTGTTTTAGTTACAAAGGCATGGATCTAAGAGCAGATGAC
chr1	145455453	145455572	-	Cdc73-201	AAAAAAGTTTGCTTGTATGGATGGGAGGCATTGCCCCTTTGAAGCACACAGCATCAAACAAGGTCTTATAAAAGACTACTCTGTGTCCTTCTTCATTTGCAAGTTCTTGATGAATTCATA
chr1	145487756	145487875	+	B3galt2-001	GCTTTCTCCTACCTCGGGTTTTTAGTCAAAATGAACGCAAACAATCACGTGGGACTCAGCCAAGCAGTGACGTTAAATTCTGCTCTGTCAGAGACAGCATCTGTCAAGCCCACATTTAAA
chr1	145489200	145489319	-	B3galt2-001	TAGTTGCTCTAAATAGATTGGTGAAACAGGGAGTTTTTAAGTAACAGAGTGATTCTAAATAATCAAGTGTAAGACTGTTCCTGGAGTTAATTATAAAAGTGAAATTAAAAAACTAACATA
chr1	145544013	145544132	+	Cdc73-001	ATACATGTAACATATATATTCCTTATAGAAATTTGCATATATGTATATAAGTTGAAAATCTACAAGTATTCCTTTCTCTGTTATTTTTTAACCAGCACACCTGGAATATTACACATACCT
chr1	145553096	145553215	-	Cdc73-001	ACATCTTCTGTGTTTCTCATGGTTAACAGCTCACTTATTTTTAACACAAAAGAATATTTCATTCTCTAGATGTGCTATGAGTCAATCATTACAAACCAGAGGATGTCTTGGTGACTTGCA
chr1	145577678	145577797	+	Glrx2-003,Glrx2-001,Glrx2-004,Glrx2-008,Glrx2-002,Glrx2-201	GCTTCACTGGCCCACATGGAGATAGGAAGACAAAATGGTGTAAGGAGCAAATCTAAAACAGGCTGCTGTTTAACAGAAATGAAACTCTGAGCTAACAGTTTAGTAGTGTAAGGGGGGTAT
chr1	145587896	145588015	-	Glrx2-003,Glrx2-001,Glrx2-004,Glrx2-008,Glrx2-002,Glrx2-201	AGATTAGAGATTTTGTTTTTAGCGTTGAAAACCCAAATAGACTGGATTGATGCCATCCAGCGTTCTTCCAGGCCAAAGCCATCTGGCACTTTCCTACTGCTTTGAACTTCACAAACCCTG
chr1	145622846	145622965	+	Trove2-001	GCTTTAGAGCCTTTAACTGTTAGAACTATGGCAACATTTGGAGCATTTTACACTTGTTCTTCGACATAAGGCCAAGCAGTGATGTGTTGATCCATATGTTGTCCATTCTCTTAATGCAGA
chr1	145627055	145627174	-	Trove2-001	TCTGTAATTACTGCCTCATGCTTAAATACGGATGGGAATTAATTGGGTCCTTGAAATTAAGTCACTTATGATCACATCTAAGGTGTATTTTACTTTGTTCTGAGGAAAGAAAGAAGATAA
chr1	145845998	145846117	+	Rgs2-001	AAAAAAAAAAAGCTAGGTATTGTGAAATATGCCTGCAGTCCCGTATACTTCAGAGCCTGGAGACAGGGGAATCACTCAAGTGTAGTAATTTAGGACTAGCTTGGGAATTATAATCTGATC
chr1	145852107	145852226	-	Rgs2-001	ATTCACGGTTGAACAGATTTAGGAATTACTAGATGTTCAACTGCTTAAGTTAAGGTGGCGGTGCAGTGGGGGCTAGAGCTAGATGTGAGAGCCGGTTGGTGTAAAGAATTTGTTTGGGTA
chr1	146022382	146022501	+	Rgs13-001,Rgs13-002	GCTTGGAAGCAGATGGAGGGTAAAGTTAAAATTCTGAGACCTCTAAAGTGAGAGGAAACACAGACTTTGGAATTTCATTTGACCAAATGAAGAACACATAACTCATAGTTTGTGGACAAA
chr1	146028189	146028308	-	Rgs13-001,Rgs13-002	GAAGTATAAAGGATAGTGGAGCGTCAGCACTTCCTGCGTGTCACAGGTGAAAGTAGCACTCTATGCTTCTTCAAGTGAGGAATGTCCTGAGTATGTAGGGCTCAGTTATGTATAGCTAGA
chr1	146086618	146086737	+	Rgs1-001,Rgs1-201	AACAGTAGTAGGTTCTTCCCCAGAATCTAAGACCTGTCTAGCCATAGGGTTTGACTCAAATCACAATGCCCTCATGTAGACTGGGCCTTAAGTTCAAGTAGAAATTGATTGTTACACCTA
chr1	146388282	146388401	+	Rgs21-201	AAATATTTGGCATTTTCAAGGTTTAGTGAATTGTGTTTATCATCTTTAAAATGCATGATTGCTTGAATCTTACCTTGGTTAGCTAAGAGTGAGTCCATATTTTCAGACCATGCCAGTGTT
chr1	146390064	146390183	-	Rgs21-201	ACAAATAGTTATTTTCTAGCACCCAGAAGAATGTGGCTAGGCCAAGAAGTTAATGCTCAAAATCTAGATAGTGGCTGGTGTAAGACCGAGGAAAAGGATGTCGGAAGGACAGAATGAAAA
chr1	146450006	146450125	+	U4.38-201	AATTTAAATGTTTTATTTTGCACCTGTGTTTGTTTCTATCGTCCTCTTTCACTGAATGAGTTGACTCTAGTTGTCCTGGGTTCGTTTACAGATCTGTCTCCACCACAATATTTCCTTCCA
chr1	146617416	146617535	+	Rgs18-001	TTTACTTTATTTTTTTAAGAGGTGATTTTAATATTCAGGCAGGTGAATGATGACATTTTAAAGTTCACACTACCTTTTTTGAGCTTAACTTGTGGGTAGTTTGTACCTTGTTGATATTTC
chr1	146623027	146623146	-	Rgs18-001	AAATGAAATGAGAAAAGGAATATGGCAAATTTTATACTGTATTCTCATATTTGCAGTTGAAAGTATTTATAGTCTTAGAATTGAGCACATCTTTCAATTTTTTGTTAAAAACATTCTTCT
chr1	146815456	146815575	-	U6.375-201	GGAGGAGCATTAATTGTGATAGTTTAACAAAGGATTCTGTGTTAGCTGAAGAAGACACTGTTCATCACGTGATCCCTATGGGACATACAGGCAGGATTACTAAGGTCTGCTTGGTTGATA
chr1	146825492	146825611	+	AC102320.1-201	CCAGCTTGATTTCTTCATGATCTGTGACTCCAGCACGTGTTCTCTACAGCAATAGGGGAACATCAACTTCTGGAGGAAAACCAAAAGTGTTAGCAATAGACTAATGCTTAGGGCTTTGTG
chr1	146833459	146833578	-	AC102320.1-201	TTATCCAAAGCATACAAATGTCAGATCACATTTTTCCACCATTGAAAACCCTATTATCTAAAATACAAATCAGTCAACCTATCACATTTTTTAGCACTGCCTGCTTCTGATTACATTGTA
chr1	147137679	147137798	+	SNORA17.446-201	CCTACTCTCATGATCCTAGGGATAGCTGGAGAGGAAAAAGAGGAAGGGCAAAAGTGTCACCCCTTGTCCTCGCCACTTCCTAACAGACATGAAGCAGGACCCAGGCCACCTGGCCAGGGA
chr1	147143366	147143485	-	SNORA17.446-201	CTATCTTCCTCCCAGAAGTTAAGGGGGAACTCTTTTGCTGAATATACCTCACACGTAGGAAACATGTCTCTGATGACTCAGCTGGATCGGATATGAGAATGTCTTTCTATCAGTCCTGCT
chr1	148263975	148264094	+	Gm5263-201	CCTTTCTTTTCCCATCCCCAATGGGTCACAAAGATCTTCTACCCTAACCTTACTTTCCTCAACACATCCAAGACTCCAAATCAGCAGACACTCATTAGCAACACACTACCTGAACAGACC
chr1	148341666	148341785	+	Fam5c-001,Fam5c-003,Fam5c-201	GCTTCAGCAAGACTGAGCTGGAATCCAGGGCTAACTAAGGACTTTCCTACCTGACTGTACTCTCTACACACCTTCTGGGTCATTCAGAGAATCTCTAAAGATAAGGACCCAGAATCTTCC
chr1	148344231	148344350	-	Fam5c-001,Fam5c-003,Fam5c-201	CATGGTCATAATCTGTAAAGCACAAATTTTTGCACAATCCCCCTTTATTGGGGTGGATGGAGGTGAGGATCTATTGTTTAAGCCTCTCCTTCCTAAGTTATTTTGACTCTTTTTTATCCT
chr1	148650190	148650309	+	A230059L01Rik-001	GCTTGCACAATAGTGAAGCATCATTTTATTGAACATTTATTTGGGAGCTTGAGATATTAGTACCACTGTAGATCAATCCCTCTGATAACAATTTTCCTAGCATTGCAATTTGCCATTTCA
chr1	148654237	148654356	-	A230059L01Rik-001	TTATTTTTAGGTTGGTTGTTTATTCATAAGTCATGATATTTTAACTTCTTTCTGTATGTTAAAAATAAATTTCTTACCAGAGAAAGATTCAGACTATATTTGAATATACTTGGCATTCTT
chr1	148683038	148683157	+	Gm15584-001	GCTTATCCCACTATAACTTTATACTAACAGAATTTTTTGCACAGCTTCCATATTTGTTATTTGTGTTTAGCATGATGTTACCCACAGTTGCTTTTTGGGACAAAGAGACTATAAATATAA
chr1	148690217	148690336	-	Gm15584-001	TTCAGGAATGAATCCAGTATTTCAGTATTTGAACAGTCTAAGATATATTGGTAGATCTTCTCTTTTGATTCTAGTAGGATTCTACTCTAAATACATTTGACCTAGGTACATTTTTTGGAA
chr1	149126693	149126812	+	Gm9931-201	GGGTTCTAGGGACCAAACTCCCCTTTTATGGAAGACTAGGAAGGGCTTTGAACTATGGCATCAACTCCAGCCTGTGTCACTTTCTTTTACATATACATCTCTCCCACATACAGACAGGAA
chr1	151553212	151553331	+	U6.655-201	TGTACTTGAGAACCATGCTGGTCTGGAAATGTTGTTGTAATAGACCCTTCGAAGAAGTATGAACTCATTGTTCTTGGGAGATTGGGAATGTGGCTACCACCAGGGATGATTTCCATTTTG
chr1	151560385	151560504	-	U6.655-201	ATGGAATGTTTAAGAAGATAAATGCTTCAGCCCCTTACAAATAAAATATACAAGTCCTATAAATAATACTGGGAAGCAAAATATAACAGATCAAAGAAACTAAAGTCTAAGGAATATAAA
chr1	151805301	151805420	+	Pla2g4a-001,Pla2g4a-002	GCTTACTCAAGCTCCTTAAGAATGGATACACTCTTCCAAAGCAAAATGGCAAAGATTAACTAGTACTCAGTGCCATTTTGTTAAATGTTTTGAGAACTGTCAGCATACTGAATTTTATTT
chr1	151813230	151813349	-	Pla2g4a-001,Pla2g4a-002	CACTACCACATCCGGTCCAAGGTTTGAGATTTATATCTTCAAGATGCTGTTTACATTGAAAAACTATGCCCAAACAAGTAAAGAGTTTAATCTTAGGTGGGATCAGTTCTGGCATCTAGA
chr1	151941646	151941765	+	Ptgs2-201	GCCATCTCTCCAGCCCACGCGTTTAAATCTTGCTTGGCTATTCATGTTCAATATTACGCTGTAGTTTGCTTGTTGATTTTAGTGTTAGGGTCATGCTGGCCTCATAGACAGAGCTAGGCA
chr1	151948817	151948936	-	Ptgs2-201	CTGTCTGTAGTTATTGGTGAGGGCCATGCCCAAATGTCTCTGTCATCAGCTATGGAACAGGGAGTGGGTAGAAACTGAAAAGTCAAGACTACTGGAGCAGAATGTCCTGTGTAAAATTTA
chr1	152166187	152166306	+	Pdc-202,Pdc-201	AGGGAAAAACACACACATACTGTGCCAGATGTCTTTGAGAATATGTATTACATACTAAGGGGACTTTAATAATCAGGAAAAATTATTTTTTTGTTTTTTAGAAAATGACACGAAACTTTT
chr1	152233646	152233765	+	Tpr-002,Tpr-001,Tpr-003,Tpr-013,Tpr-201	GCTTTACATCAGCAAATACCTATCCAGGACAAATTATGCATACAGGACCAATCCAGGCAGAGGCAGCTGAAAAGATGGAGTATACCATATGCATAACCCTTCCCTGAGCACCCTTAACTC
chr1	152243167	152243286	-	Tpr-002,Tpr-001,Tpr-003,Tpr-013,Tpr-201	GATAAAATCAAAAGATTGAGATTTTTGTTAATAGAAAACATATCTGTTACATCTTGTAAATCATATGATTTCCTCATACTAAATGCCTTTGGAACCTTGCCTTCCTCAACCCAAACCACA
chr1	152310885	152311004	+	Prg4-001,Prg4-002,Prg4-005,Prg4-004,Prg4-204,Prg4-203,Prg4-202,Prg4-201	GTGTGTATGTGAGTGTGTTACATGCATGTCTGCTCTCCTCTGTCACGGTCCACCTTATTTTCTGGGCGAGGATGTCTCACTGAGCCCAGGGCTGGCCGCTGGACTTAGTCTGCTTAGCCA
chr1	152313283	152313402	-	Prg4-001,Prg4-002,Prg4-005,Prg4-004,Prg4-204,Prg4-203,Prg4-202,Prg4-201	AAAAAGGAGAGATAAATTTCTCCAGTGTGCTGGAAGTCTTATATAGCAGTGCAAATGGACTGGGATGAACCAATTAGTCCAAAGGTTAGGCAAAATCAACAGTGACAACCTATGAAATCA
chr1	152829639	152829758	+	Hmcn1-001,Hmcn1-003	GCTTGTGACTACTGTTTCTTTCCACAGCTGCCAGTCAGGACTCTGCTCAAATCCAAAAAGGGATCCCAGGCTAGAGTCCAAGTAACTTCTGACACAAACATTTGTTTAAGAAATTTAAAG
chr1	152848690	152848809	-	Hmcn1-001,Hmcn1-003	GCTAAAGGGGAAGACACTAAGGGATCTAATCTTCCAGCCCTTATATAGACAAAATCCTTTTTTTCAGTGCTGCCCCAGGAGGAAGGAATGAATGAGGGTAGGAGGAAGCAAACATCTGGA
chr1	152910368	152910487	-	U6.329-201	CTAAATGAAAACTAGGCCACCACCAATATCTTCTACATTATGGCGCGAACAGCCATTCCCTGGCTCAGGACTCCTCCCCTGTGACATCCTTAAGACCCTATATCACCAGTTATATAGCTG
chr1	153107699	153107818	+	U2.47-201	TCCCTCCCTCCCTCTCTCGATGAGCTCACCTTGTCTCCACATTTTAAATACCAGGTATATCCCAGTGACTCCTAAATCCCTCACTCCACCTTGGGCCTCTCCCTAGATTCCAGACTCATC
chr1	153113263	153113382	-	U2.47-201	TCCCCTGGTTGGCCCAAGATTCCTTATGTAAAGTATCCTGGTCTTGAACCATAGCAATCTTTCAGCGCCTGCCACTTTAGTGCTGGAACAAGAGACACGTGACACCATATCTGGCCTAAA
chr1	153181062	153181181	+	Ivns1abp-201,Ivns1abp-202,Ivns1abp-203	GCTTAAGATGTGGAAGGTCTCAGAGGGTTTGCATCCACTCCTAGCTTCAATGTGAAGATCCTCTGGTTCGTTCACAGCCCCTCCTGCCCATCCATCCGACTCCCTGACTAACCATTCACA
chr1	153194628	153194747	-	Ivns1abp-201,Ivns1abp-202,Ivns1abp-203	TGGCTCAAACAGTATTTTAAATACAAAAAGTACATTTTATATTCTTATATGACTTAGGGATGTTTGAGCCTTGGTCTGGCTTTTGAAAGATAAAATTTCCCCCATTTTAAAATATCATTA
chr1	153270660	153270779	+	1200016B10Rik-001,1200016B10Rik-006,1200016B10Rik-005,1200016B10Rik-201	GCTTGTGAGCACTGGTAGTACAAAGCAGCATCCTGTGCTAGGATACAGTAGCCAAAGACTGGAAACATCACAGGGTCTGTTGGAGCAAGACAACATGAAAGTGAAGTCCAAAGAACAGGT
chr1	153282798	153282917	-	1200016B10Rik-001,1200016B10Rik-006,1200016B10Rik-005,1200016B10Rik-201	TACTGTGTAGCTGACCCAGGCATTAACAGCTGATTGTCTGTGCTTTTTCTCCTTTTTAAGAAAACAGTCAAACTTGCCCGCTGTGTCCTAAGGAAAAGTTCAGAGCTTATAGTAGTCACA
chr1	153346941	153347060	+	Rnf2-201	GCTTTTTCACACACCGTGTAGAAAGTCTGACATTTCCACAACAAGTCACAAGGCATACAAACTTCCGACAGCTTCTTTAAAAAGACACCCAACGGGGCTTCGGGGACATGAATCGGTAAT
chr1	153349085	153349204	-	Rnf2-201	TAGTAGTTTTAAGCCCTTGGTGCTGGCTGTGTCAGCGGGTCGTTGGCCTATGTTGGAATCCAAAGAAGTGTTTTTTAATATCAGTAAAGTAATGTCTCAGCATCAGATCTTGCTGGCGAA
chr1	153418142	153418261	+	Fam129a-005,Fam129a-001,Fam129a-004	GCTTTGACTCTCCAAGGTTCCCATACTTCCGTGCAAGGGAATTCCGGAGGTGGGGATGCGGATGGGAGTGGGGGATCTGTGGACAGGTGGCTGGAGAACAGGAAGGGGAAGGGCTCCTGA
chr1	153421303	153421422	-	Fam129a-005,Fam129a-001,Fam129a-004	GACTGGCGGCCCTGAGCACGCCAGAAGGGAAAAGAGCCTTGGAAAAATGCATGGAGCTTGAAATTATTCCTGCATGAGCAAACAGAGATCACGGGGTTCTGATTTCCCCAGCAGTTTTGA
chr1	153600864	153600983	+	Edem3-201,Edem3-202	GCTTACTCTGTGGCAGTGTAGAGGAGACTAGGACGTTGCAACTGTTCAGCAAAGAGATAATGAGAGCTGGAACTAGGAAAATGTGGACTAGAAAGGCAATGGTCTGAAAGATAGTAGCGA
chr1	153602410	153602529	-	Edem3-201,Edem3-202	ATCTCACTTCGGCTCTACCCGGAAGTAGCCTTGGAGAGGCGGTTTCCTAGACTACGACACCGGAAAGCTGGGGGCGGTGCTCCGAGCCGTGGAGGGCGGAGGGTGGTGGCAGCGCTGGCG
chr1	153704136	153704255	-	U4.23-201	ACAATTTTGACCCAGCAAGGATAACTTCATTTCTCAGCTCTTATACTCTGAGGAATCCCAGTTACTTCGGAGTAAAGTCAGTGATTCAGCCAGATTCTGGAATATTCTTACTAAAAGACA
chr1	153939110	153939229	-	1700025G04Rik-001,1700025G04Rik-201	CTGTAATCTGTATTTGTCGCCTAGCCCCTCGAAAGGAAGAGGTTAAGAAGGGAAAGTGCTTGTAGAAGTTTTAGTCAGTTTTTCATTCTATGAAGTGGAATTCATAATCTCTTCCTTGTA
chr1	154233123	154233242	+	Tsen15-001,Tsen15-002	GCTTTCCAAGAAAGAAGAAAAATTAGGATTCTGTCCCCATACAGAATCAAGATGCACACTTTGGGCCTAAGGCTAAGTGTAATACGACTGTGCCTAAATACATTATTTGCGGACTCCTAG
chr1	154236416	154236535	-	Tsen15-001,Tsen15-002	AGAATGAAGATTTTAAAGTAGGTCTTGCTGGCTGGGAATGGCTAAGAATAAACACAAAGGATTCATGCCTCTCAGAGAACCTTGCATTTAAAGCACAGAATCAGAAGGACTCTTGTGGCA
chr1	154244529	154244648	+	Glt25d2-001	TCCCTGCATGGAGGCCCAGACAGTGTGTAAATCTGTGATTGGGGATCCAAAGATGCGGGAGATGTCAGAGTTATGAGATGCCTGCCAGGGAGGGCTGCAGGATGGGGGAGAAACCAGGCC
chr1	154251371	154251490	-	Glt25d2-001	CGTGGATATTTCGCTCCCTACTTTATCTCTGCCTTGTTTGGGGATTAGCAGGAATTTACTTCTACATTTTAATGGCCAAGCAGCAGGATTCTGGCAGAAGCTCAACTAGATACACTGATG
chr1	154596238	154596357	+	Apobec4-001	GGCATATACCACCACACACAACTTTTTATATATTACTGTATGGTGGAGTATCACTGTTAGAACTAAGCAGGAGATGAAGTATGAGAATCAACTTTCAGTCATGAGTAAATTCCGTGAGGA
chr1	154598293	154598412	-	Apobec4-001	TGAGCCAGTGCAGGCTGCTGAGGTAGCCCTGAGACACCTGGATAGGTGACTGACAATAGAAATAATCGACTTAAGACTAAGCAATAACAAATTCATACAATAAACCCTGAGTTCTATAAA
chr1	154608027	154608146	+	Rgl1-001,Rgl1-002,Rgl1-003,Rgl1-004	GCTTGCTGGATTGGAATGAGGATTCAAGCAGTTGACTCAATGAGTTAAATGTTTGTGCTGTCTGATGCTGTACTTGTGTGGATACAGGCATATGTCATGGGGATAATGAAATGTACACTA
chr1	154613432	154613551	-	Rgl1-001,Rgl1-002,Rgl1-003,Rgl1-004	GACCCCCCGCAAGGCAGGACCGCAGAAAAGCGTTTCTATGGGAACGTCCCGGGCATCACGTGATGCTCCCCGGCGACCAATCGCGTCTCCGCGCCGCCTCTGCCAGCTTTCTGTCGACCC
chr1	154652825	154652944	+	Ncf2-201	TAATATTTACCACAATACCTGCCAGTCCCACAAGGAGTCTGGAAAGAGCTTCACAAATGCGGTATGACCCATTTGGGGTGGGCTTTAGAAACAGTCCAAAAACTGCAGAGAGAAGAGAAT
chr1	154746669	154746788	+	Smg7-203,Smg7-202,Smg7-201,Smg7-204	GCTTCTAAAAGCCAGCTATCTCTGCATTAAAAGTATCAGCACTTTCCAGTTTGTCATCACAATCCTCCAACTGCCAAGACCTTATTTCAAGCACTAAAGGTCCACATAGTTTATGACACA
chr1	154753498	154753617	-	Smg7-203,Smg7-202,Smg7-201,Smg7-204	GAGGTAGAAACGTCTTTAGTTTTGTGTAGTCTCATAACCCATGGGGATTATACTCTGTGTTAGTAGAGTCCTTCTCAGAAATCCCTTGCCCATGCCTACACTTTGAGGTGTTTTTCCTGT
chr1	154799127	154799246	+	Nmnat2-201	AAGAGGGAAACAAACAAAAATTGAGCTAAACCAAATGTCCAAATGTGATTGTTCTGGCACAGAAACAAACCAAAAGGAGATGCGGTGCTGTGGATGCAGCACCAAGACTTTGATCAAAAC
chr1	154803732	154803851	-	Nmnat2-201	CGGCTAACAGGACAACATTATAAAACTACCCTGCACACAGGACAGGTTCAGTAGCCACCTTATGGAACGGGGAAAGTTAGGACGTCTAAGAAGCAGCCATTCCTTCTGCTTTATTCTGTA
chr1	155039629	155039748	-	Lamc2-201,Lamc2-202	TAATATCTGTCTATCTGTGCCTCAGACACAGACTGGAAAGAGAGCCAAAGACCCCACTTGGGTGACACTCCCTCCTGTGCTGCCGTGGTGTGTGTGGGGGTCAGGGCTGATCCCCAAGCA
chr1	155175624	155175743	+	Lamc1-001,Lamc1-005	GCTTACCTTTATGCAAGATCAAAATCCTACCTGCCAAGTTTCCATCCACAATGATTACTAAATTAATTAAAGGGACTGTTTTAAAGAGTCAAATGCTCAGCTACAGCACTTTCAACAAGT
chr1	155181125	155181244	-	Lamc1-001,Lamc1-005	CAGCTGAGAGCCGGGCTTGGCAGCACACTGTGCTAATCCCAACCCAAGATGCAAAGCAGACCAGCAAAGTGTAAGCTCCGGATCAGTAGTCTTTTTAAGATAATGATACTGATAGCTACA
chr1	155271183	155271302	+	1700012A16Rik-001	AAGAAGAGAAAACCAGCCCTGTAATAGATTTTATTCGAATGGGTGGTCTTGGGTGGTTATAATGGCACCATTTTAAAGAAGGTCACAGACTCCAGACAAATACAGTGAAGTGTGAATACA
chr1	155274065	155274184	-	1700012A16Rik-001	GTGTGGGCTACCCAGCAACATCCTGTGTCAAACAAAAATAACCCACAAAGAACTTCATGGCTTCACACAGTGGAAAACTATGCAGTTGTACATTCGTGCTACTTAGGTTAAAAAGCAAGA
chr1	155287354	155287473	+	SNORA4.1-201	AAAAAAAAAAGAGTATAGCATCTTATATACTCTTTCCAAGGTAGAAATGGGGCAAAGTCAACAGAAACTGTCACAATAGGATAAAGTCAGAAGGAGGTTAATCAAGCAATGTCACACAAA
chr1	155292918	155293037	-	SNORA4.1-201	TTCTTTTCAGGTAAAGAACTTGTCTTCTGACACACTTCTGCAGCAGCATAATGACCTGAACCTGGCTTTGGACAGCTGCTATAGTGGAGATATAGTAGTCATTTTCCCGGGAGAATATCA
chr1	155324661	155324780	+	Dhx9-201	GCTTAACAGAAAAAAAAAGGCATTCTAATTTAAACCATATTTAAGAACTTCGCGATCCTTTAACTTCAGGGTACTCAAGTAACGGGATACTTAAAAGAGCTGCCAACATTAAACTGAAAT
chr1	155339031	155339150	-	Dhx9-201	CTAGCTCAGCTCTCCCACTGATAGCAAGGCCTGAGACAACTTTGAGTTGTAACTTTCTTCTCCAGTCTGGGGCCTTCCTCCTCCACTTCAGGCCCATGTAGGCTAGGTCACAAGTAACTT
chr1	155392033	155392152	+	Npl-201	CACTGCCTGGCCCTCCCCTCACTTTTCTGAGGTGAGTTCCATGATTAAACTCTAGCAGACTCCACAGTGAGCCACCCTGCTAGCCACTCGATGATGCAAAAGTCCAAAATGACAGGATCC
chr1	155497358	155497477	+	Rgs8-001,Rgs8-003,Rgs8-002,Rgs8-004,Rgs8-009,Rgs8-005,Rgs8-007,Rgs8-006,Rgs8-010	GCTTTGCTTTGGGGGGGGAACATATTTATATGACAGGCACAGCAGTGGACGCCAGTGATAAACAGACGAGGGCTGAGTTGGCAGCCCCATGTATGATGTTATGGATCCTGTGCCCAGGGC
chr1	155501253	155501372	-	Rgs8-001,Rgs8-003,Rgs8-002,Rgs8-004,Rgs8-009,Rgs8-005,Rgs8-007,Rgs8-006,Rgs8-010	GTGTTAGAACGACTTAACATCCACCTATTGTCTGGCCATATACTGAAGAGTGGGCTTTCAGGTTCTGGTGTGTTCTGTCTGACTTTGTGAGGGAGGCTTCCAGCTGCAGAAATGCCATGA
chr1	155582625	155582744	+	Rgs16-001	GCTTGGAAATGGCGATGTTAGGGTTAAGTGGGTTCATGGATGCTACCCATTGACATTGTCTCCAGGGAATGCATCACTATGACGTCAGGGCAGTGGGCAGGTGTGTTTGCTTGCTGATGT
chr1	155588575	155588694	-	Rgs16-001	GGTTCCTGGCAACGGTTGCTGGATGCCCAGGTGCCCCTTACATAACCTGTTTCATGGGAGCTTGAGAGGTTAGTTTTGACAACCAATAACTTCAGCCTAGGATGCTTTTGTTTGTTGATT
chr1	155594712	155594831	+	Rnasel-201,Rnasel-202	GCTTGCAGCCTTTCCCCTCACATCTTGGCAGTACCTGGAAGATGCTGCACACTCAAGGGGAGGGGCTTCACCCTTCAGTTACGCCTGCAGGAAATACTCTCAGAGACCCACCCAGAGCCT
chr1	155596672	155596791	-	Rnasel-201,Rnasel-202	CACGAGTCTTTGTTTCCTCGCACCCCAGATCATTCCTGCCACCCCAAGCCTGTCAGGATCACGTATGTAAGCAAGGCTCAGAGGTTTCTGGGCGGAGTTCTTATTTGTTTATGACAGGCA
chr1	155714518	155714637	+	Gm5531-201	ACAAAGTAATGGGTTTCATCGTGACACATTTATATATAAGTATTACTATACTTTGTTCTATTTCATCCCCCTCCCCCACACATTTTATTTGATTTTAGTTAATTACTTTTAATGTAAATA
chr1	155723707	155723826	-	Gm5531-201	CTGCTAGGAGAACAATTTGGGTGGAAGAAGGAGCAAGAGAGAGGTAGGAGAAGAGATGGGGGCATAGTGAGGGCTATAAGCAAGGTACAATGACATTTCTATATGAAACTTTATACTGTA
chr1	155738384	155738503	+	Teddm1-201	TGGAAGAGGAGGAGAGGGAACTCTCTAGGTGGTCTTCAAGATATGTCTGCAACAGAAGACTAGAAAAGCCAGGTGGATGCTATTATATGTCTCTAAATGTTTCTACGTCTGTGCCCAGAA
chr1	155740661	155740780	-	Teddm1-201	TAATGACAGGCTTCATTTCAAATTATACATAGTCATTTAAAAGGTAATTTAATAATCACATAAATTTACATTATCCAGGATTTTTAGAATGTCCATGCTTGGTATGTCTACCCTAGCAAA
chr1	155743264	155743383	+	Glul-001,Glul-005,Glul-002	CTCTCTCTCTGTGTCTTCACTGAACATTGGTCAAACTCAAATGAGGTGAAAGACAGTTGACATCCCAACTTTGAATTTCTTCTCTTAAACTGAAGAGTATCAAGTGATTAAGCTATGTAA
chr1	155748915	155749034	-	Glul-001,Glul-005,Glul-002	CCAGAAAATATTATCCGGTGGGATCGTCAAATACTGTTAATTTTCACATTGAAATCTGTCTCTGGAGTAAGGCTTTTCACCACAGTAATGAAGTCAGCAGTTGAGGCCTGGTGTGGAGGG
chr1	155749177	155749296	+	A930039A15Rik-201	AAAAAAACCAAAAAACCAGTCAGCAGTGTGCTCCTTGGAGTATGGCTTTACTTTTTACCACCTTAGTGGTGGCAGATAATACAGGTCCTTTCTTTCTCCCAGGAATATGTTAGCCTTTAA
chr1	155760001	155760120	+	Gm11074-201	GCTTAAAGGATCAAACTTGCTAATTTCCACTACCAACATTATGACCCTACTGAATAAGCCTGTGTAGAGGGAAAAGAATGTCTGCTTGCGTTTGAATCTGGCTGTAATCAAGCTGCCATG
chr1	155764987	155765106	-	Gm11074-201	ATAGCATAAAGAAAGGTAAACACACGCACAGAGGAAACTTCTAGATGCTACTGAACTAATGTAGATTATTGTAATGTTTTTGGGAGACCTCCAGCACTAGTAACAGGATAGATTAGCATA
chr1	155909758	155909877	+	SNORA17.456-201	GCTTGCTTCTCTCCAGGGAACATTCTGGAGTCAGTCATTTGCTCAGATGCAGAATTGTGTCTCCTTTGCCTTTCCATTTCAGGCTTCTAAATGTTGTCCCTGGGTCCGTTTCAGCATCTG
chr1	155929244	155929363	-	SNORA17.456-201	GGAAGCCCCTGCAATGACGGTTTCCAAGGGACTTATTCCTGGCCAAATGTCATAAAGAGCTCTGGGACTGTTGATGTGTGGCTAATTTCCCCCCAGCTTTATTAAGCAATAATTGATAAA
chr1	156049653	156049772	+	Zfp648-201	ACACACACACCAGGCAGTAAGCAGGTAGGAGTGGGGGAGGACAGGTACAGGACATGCCGAGTACGAGACGTCTCCTGTCATTCCTGCTGAGGTGGGGGTGGAAAGTGGTGCAGTCAGTGA
chr1	156056996	156057115	-	Zfp648-201	TGGGGAATAATTAATCCTTGAAGACAGGCTACTCTGCTCACATGGTTGCCCCAAAGTAAGTTGGACCTTCGCACCTCCACCCCTGGTTTCTATAAGCATACTCTACCTCACAGTAGATAA
chr1	156562320	156562439	+	Cacna1e-201	GTGGCTGTTGGTTTGTTTAAATGAAGAAAGGCTGGGTTTTGGTGGCCATACATAGATAGTAGTTTTCCTTTCCACTTGAAAAGATCCCCATAGGATGGATAGCAACATCAGAAATAAACA
chr1	156581952	156582071	-	Cacna1e-201	CCTAGATTCAGCTCTGATTCGATCTGCCACTCAGGTGTACAGACATGCAAGTAATTCTTTTATGCCGTTGAGAGCATTCAGACAGGCTTAGTTCAGCACTTGTAAATGTGAAGAACGACA
chr1	156944967	156945086	+	Ier5-201	GCTTTTTTTCCCCTGTGGGGAATTGAAGGTCCCTTAATGTTCTGCTTTCCCAGAGTAATCACAGGGTAGAAGCGCTTCTTCTGTGCCAGAGAAAGGATGGGGAGGGAGAAAAATAATACA
chr1	156947205	156947324	-	Ier5-201	GACAATATATGACAACTAGCACGATATATTTGAGATATTATGTTGGAGTTAGCCCCTTTCCCATTAGCGTTATACTCAGCATTTAACTACAAACAAAAGGGAACGTTCTAGAAATACCCA
chr1	156991471	156991590	+	Mr1-201	GCTTGCTATACTTCCTAGTCAGGTGACTTCAATGTCTTAGGAACATTACTTTGACACATAAAGTCTTTTAGGAAGCATTGAAGTGTCTGTTGGGAACAAGGTCACAAAACCAAGAGGAAA
chr1	157001171	157001290	-	Mr1-201	CTTTTTGCATCCTCTTATCTTCATCTCTGCACACCTGTCTTACAGGACCCACGAGAGCGCTCTCTACCATCCACTCTGCTAACTTTGGAGACCCGGTCAGGGACTAGAGTTTCCTCAGGA
chr1	157001292	157001411	+	Stx6-201,Stx6-202	GCTTGCTCAGGGACTTCATAGAAAATGGCGTTGGCATTTAGCCTCCCTCAGAAACCTGAACAGAATTTTAGTGACATGGTTGGGTAAATTCTGACAAATACATGCACCCTTGGACCCCAC
chr1	157011911	157012030	-	Stx6-201,Stx6-202	GTGCATAGATTCAATACTAATTTTTGGATGTGAAAATGCAGGGTAGGAGCTCACTCAGGATTTGATGAGTTAATTCAGTCAGTTTTTGGTTCTTTAGCCCTCCTTCCCCCGTGTTACACA
chr1	157071777	157071896	+	BC034090-201	GCTTCCCCTACACACCCCAGAGTTCCCATCTGGCTCCATCCCCACCGAGGTCCAAGCCCCTGCTCCCCATCCCCCAAGCACAGAACACTGGCTAACTTGCTCCATGCTCTTGCTAAGTCC
chr1	157081001	157081120	-	BC034090-201	TGACGGTTTTTTGTTTTCTTCTTGTCGTGTGTTTTGAACGCTGCTTTGGGCCAGAGGAGAAAGGCTGCTAGCATAAAAGCGCCATCTGTGCCCTGAGCTCTGGCAGGGCTTCGGAAGGAA
chr1	157160919	157161038	+	AC116712.1-201	TGTGCACCACCATGCCTAGTATAAGACTAGTTTTGTCAATGGGAGCTTCTTGTATGGTACATCCTCTTCAACATTGCTTTCACTGGCTACATTAACTCCTATCTCACAGATTTGTTGCAA
chr1	157164577	157164696	-	AC116712.1-201	CCTAGCTGCTTATAACTTAGTGCTGCACCATGGAGCCAGGTGAGCCTGGCCTGCTCACTAACCAGCAGTCTAGCAAAATGACTAGCTTCAAGTTCAGAGAGCAACCTGGCCTAAGGGAAT
chr1	157263324	157263443	+	Xpr1-001,Xpr1-003,Xpr1-002	ATAAATAAATAAATGCCTTTCAGGTATCCTACCTTTTAAGTATATGAGTGGTTTGCACTGTCTTTACTTTTCCCAATATTGATGCAAGGTTCCTTAAAACATGTATTTAAAAACCCTCCA
chr1	157268781	157268900	-	Xpr1-001,Xpr1-003,Xpr1-002	GGGCAGCAAGACAGTAATGGTCAGTGAGTGATGTCAAGACAGCTGTAAAAGATGGTTTCATAAAGGAGGCACCGATCAATAAGCCAAATGTCACAGAGACGTTGAACTGTATGACTTCTA
chr1	157402027	157402146	+	Acbd6-003,Acbd6-002,Acbd6-001	AAATTAAAAATTTAGAAACAGAGAGATATAAAAGTCTATGAGGTTCTCACTCAATCTACCTTTGAGGTTTACAATCTGCTGCCCCCTTTGTTCAGACTCGCTTCTGGCTCACAGCCTTTG
chr1	157406681	157406800	-	Acbd6-003,Acbd6-002,Acbd6-001	GGTACCAGAAGGAAAGACTATTGCCTTCCTTCAGTGGACAGATACAGTTCAGCAGAACACTGGGTGTTCTGTCTATAGAGAATGCAAAGATGAAAGAACATCATGACACTGCCTTTAAGA
chr1	157578786	157578905	+	Lhx4-201	GCTTTCAAAGCTGTGTCAAGTTTGGACCTTCAAACCCTTAGGTCTGCTCTGTTGCTTAGTGGCTAGAGCCAGATCCACATGCAGATCCCAGATGTGAGCAAATTACTAAACTTCTTTGAA
chr1	157598411	157598530	-	Lhx4-201	AGGGGTTGGGGATTTTGCCTTAGGGTCAGCCCGTCCCAAGAGCAGCACTGGTGAGCAGGAGATGCCAAGGGCTCTGGGCAGCTGGGTGGTATCCCAAATCACAGATCACTGGGAGGATCT
chr1	157654714	157654833	+	Qsox1-001,Qsox1-002	AACAAAAAACAAAGAAAGTAACTATGACATGACCAATACTTTTTTTGTTTGTCTAATGGGTCCTCTTGTTTTCATCCCTTTTGTCTGTAAAGCCATACCCCCAACTCTTTCAATGTTATA
chr1	157660561	157660680	-	Qsox1-001,Qsox1-002	CCACCCTTTGTTGGGTTGATTCCTTCAGGTTGGACTCCCTCCCCACAGCTCAGATGCTATATTGCCCTCAGCCTACTCAGCCTCATGCTCCTATGTTCTCTCAAGTATCCGGATCAACTA
chr1	157810380	157810499	-	U2.24-201	ACACTGTGTATATGGGTTTTGGCCTATTTGAACTATAGAGCAGTATCTGCAAAATGTATTGAAACTGAACTAAAGAATGTGAAGGACATGCTGCTGAGATCCAACGTCAAACTGGTTTCA
chr1	157817579	157817698	+	Cep350-001,Cep350-004,Cep350-201	GCTTTAGGACCCACCTGTGGCTTATTCTCAGTGGATTTTAAATCCCAGGCTGTCATTCCCCTGATACCCAGCAAATTTGAGCAGACATTTGGAGCATATGTCTACAAAAAAGCTAAAATG
chr1	157822193	157822312	-	Cep350-001,Cep350-004,Cep350-201	ACATTCCTCCAGTGCAAATGATTAAATCAGTACGTTCAGAGGGTGCCTCAAGTTTTATCCCTACCCTGCCTCCAGCTGCCAAGATAAGATTAGTGGAAACTTCTCACTTCCTGCTGGCAA
chr1	157882170	157882289	+	Tor1aip2-002,Tor1aip2-003,Tor1aip2-001,Tor1aip2-004	GCTTTACTAATAAATAGAACCTTGTTTTGTTTCAGTAGTTTGTCAGTCTTGACTTGTTTAGCTACTTAAGATTACCGTGATGGCCTCCAATCTGGGGGGAAAGTCTGGCAGAGACCAGAC
chr1	157895376	157895495	-	Tor1aip2-002,Tor1aip2-003,Tor1aip2-001,Tor1aip2-004	TTCAGTTTTCTGTTGGTTAGGGCTGGCTGGAATTTGTAGTCCTCGAGCCTCTTGCCTCCTAAGTGCTCATGTTCTCAAAAAAGCAGACCTTTGTTTTCTACAGTATTTGGGTTACATGGA
chr1	158134332	158134451	+	Fam163a-201	GCTTCCTTGCGACTGACACAGGGTCAGGGATGCAGATACAAGAGATGGTTCCGGGGGTCCAGAAGCAAGCAGGCAATGAACCTGGCAGGGAGCTGGACCTCTAAACAGCCAGGAACCTCC
chr1	158135894	158136013	-	Fam163a-201	CTTTACAACTGAGAGGTGCCTGTGAACTGTACCCCAAACAGGAAAATTGTGCTGGTAGTCGTTGGAAGGTTTCCTTGGAGAACAGGACAGGAGGAGAGGGAAGGAAGTTAGCCTAGCCAA
chr1	158239500	158239619	+	Nphs2-201	GCTTATGCGTGTATAGGATCGTCTCAGCAAAGGTCTGAGCAGCTTTTTCAATTAAAAAGGCATCTGAAGGAAAACATCACCACTGCAGTCACAGAGGACGCTGCCAGCTCCCTGCTGACT
chr1	158243335	158243454	-	Nphs2-201	GCTCAATGTAACCATGAAGCCTTTTTCATTCTGCCAACCTGCCATTCTCTGCTTTCACTTTTACACTTCCCATAGGCAGAATGTTGGTGTATGTCTTCTGTCATGGCTAGGACAATATGC
chr1	158295611	158295730	+	Gm2000-201	GCTTCTTCTTGTGAAGAATGAAAAAATGTTTTAAAGTTAACTACAGCTGCCCGCATTCAACAATACACCGATTGCTGATTTATCATATTAGGGCTTCAGAGACATCCACCCCAAGGAGAA
chr1	158328933	158329052	+	9430070O13Rik-001	GCTTGGGCACAATTGTTCAAAGGTCCTTTATGTGCATAGATAATCCATAAATATCCGTACAGAAATATTATGACACTGATCAAATGTAGATCATTTTTTAGTAAAGGATATTTAACTCCA
chr1	158404463	158404582	+	Soat1-201	TCGCCCCGAGCTCCGGGATGCCATTGGTGGTCCTGCGGCGTCCGGCAACGCCCACTGCCACGCCCCCTCCCATATCTAGGGTACCCACTGGGCTTCTCTAGCTACCTGGCTTTCTGGCTC
chr1	158407133	158407252	-	Soat1-201	AAGAGAGCTAACCAAGCCACTTGAAAATTGTGGGACAAATGTTACAGGGAAAAAAAAATATGTTTGAGGCAGTGCCTACCTAATGCGGGGTCATTGTATTTAATAAGTCCATGTTTTCAA
chr1	158494979	158495098	-	Abl2-003,Abl2-001,Abl2-002	GAACATCTTCATTTCAGAAGTTATTCTGCCTTGGCCTGGTCTCCATCTGAGAAGATCCTCTTGTCCCCTCCTGTCTCTGAGCACTGGAGTTAGAGGAAGGTACCATCATGCCTGGCGAAA
chr1	158591540	158591659	+	Tor3a-001,Tor3a-006	GCTTCTTGTTGACCATCTACTGCATCCCCCTCACCACCTTCAGTAGGGATCTAGATTTGCATCATGAACGCCACCACCAGTACCTGTTACTTAAGGAAAGGCCCTGAACATCTCTCCAAG
chr1	158606498	158606617	-	Tor3a-001,Tor3a-006	ACACCTAGAGGCCACTGTGGGAATTACAGGAAGCCGTGAGGGCTCGCCAACTAGTCAAGCAGTCTAAAGATCCAAGGCATTGCCTAAGAACTTGTCCGTAAACGCAGAACTTGAAGTGTA
chr1	158643891	158644010	+	Fam20b-001,Fam20b-201	GCTTACAAACCACAGAATTAACTTTCAGGAATAACAGACCTCAAACAGATCTGTGCTGAAAAATTATGGCTAGGTGGGTCCAAGTGTGGTCCCTTTTTTAGAGTATGAAGGAACACACGT
chr1	158651050	158651169	-	Fam20b-001,Fam20b-201	GGGCAGATAACCCAGGGTAGGTGCGTTCACTCATTCATTTGACTGTCGAATGCATGTCAAGTGGCAGGCATCAGACTAAACTTCGACTGTTTGGAGATGAAGAGGGCCCCATCCCACAGA
chr1	158763712	158763831	+	Angptl1-001,Angptl1-002	CCCCACCCCACCCCAGAAGGAGAAGAAAAGGCAACACTACTGAAATAACATTTTTTTGAGATTTCTATAACCAAATATATAACCAATGTGAAACATTAGCAAATAGCTTTATAAATTTAG
chr1	158769951	158770070	-	Angptl1-001,Angptl1-002	AAACAATAATTAAAACCTCCTTCAAGGTCAGGATTGAGACCTGTCAGGGTCACCAGGATTAAGCATATGAACTCAGAAAATGTCAGTACTGAAGAAAAACTGGCAAGGCCAAAAGCCTGT
chr1	158868468	158868587	+	Ralgps2-202,Ralgps2-203,Ralgps2-201,Ralgps2-205,Ralgps2-204	GCTTCATGACTACACACATTCAGTAGAGGTTATTATTATTAAAATAATACTGTTTGGTTACAAATCCCACTCCTGCAGTAACAGTATTACACTTACTACATTTATGATGCTACAGCCCGA
chr1	159036409	159036528	+	1700057K13Rik-001,1700057K13Rik-003,1700057K13Rik-002,1700057K13Rik-005	AGGGAGAGAGAGAGATTAGAGTTGATTTTGTTAAAGTAATGAGACAGCTAGTAACACCAAAATAAAGGCTTTGTTAATGACTTAATTTGAATAATTAAACATGAAAATGTGTTAGAGAAC
chr1	159044323	159044442	-	1700057K13Rik-001,1700057K13Rik-003,1700057K13Rik-002,1700057K13Rik-005	AAGGTGCTAGAGACCAGAGTCACAAGAGCCGAGTTAACATTTACAGGTGACTAGAGTCAGAGGAGCCAATGTCAAGTTCTGAGTGTCACTGTAGAGAGGGCCAAAGAAGGAGGGAGAAGA
chr1	159341578	159341697	+	2810025M15Rik-001	CTCAGCAGCAAGTGCCTTTAATTAATCACCTAAGAATTACGTCCAGATAGCTCAACTCTATAAACTTACTGTGGATATCTAAAGAGGTCCAAAGGAGCCTACTGAGTCACATAACCAGGC
chr1	159386220	159386339	+	BC026585-001,BC026585-002	CCTTCTCTGGCCTCTGTGTGAACCTAGACATGTTCACCCTTGTACATACATGAACTTATACCACACATACATTCCCCCCCACCCCCATATACTTGCACATGAAAACCTTTCTGTAAAAGC
chr1	159388864	159388983	-	BC026585-001,BC026585-002	CTTTGTTGCAGGCAAGCCTGGCAGGGCCAAGGCCGGCACTACCGAGCTGCACTCTGCACCGAGTTGAAGCAGCCCCTGACCATTCAAGAGGTGGCTCCCCGCCCCGTCGGGCCACAGGAG
chr1	159434660	159434779	+	Sec16b-002,Sec16b-001,Sec16b-003,Sec16b-004	AAAAAAAAAGTAAGTTACTACTGTGAATAAGTTATATCCTCTTTCATAATGGACACTAGATTTTTACAAAGTAAATCTTGGAAGAATTCTGTAATTCACCCATTTTTCTGAAACCGCAGC
chr1	159439894	159440013	-	Sec16b-002,Sec16b-001,Sec16b-003,Sec16b-004	GCTTCCTTGCTATATTTTGAATCTGACACCCACACCTAGATCAGTCTTCCTTACCACCAGTCCCTTAGTTTGGCCTGAAGCCTGTACTGAATTAAGGAGAACATTACTGACTGTCTTTGA
chr1	159441926	159442045	-	Gm15486-001	CTAAGAATCTTTTTCCAGTGTTCACCGTTCTCGCCGGAGCACACTTGTCTCTTTCACCTACTTCCAGGATGGTGCACTCTTAGTTTGCAGGTCTCAGTTGCAGCTGCTTTTCTTTTGAAA
chr1	160282441	160282560	+	Fam5b-201	GCTTTTCCCATTGTATGTGGCTTAGACCTGAGAGTGGATGGAAGGCCAGGTAACATTTCCAATGTCTAGCAATATGCCCAGTATTTCAGAGCCCTGTCAGGATCCTAGATCAACTTCCGC
chr1	160289564	160289683	-	Fam5b-201	ACTTGCATGTATACTATTTATAGAATGGGATATGGATAGAGATAATTGAGCTTATTCTCTTCATGAGAAACTAAAGATGGGCACAGTTCAAGTTCTCCTCCAAAGGAGAGTGTGAGGCCA
chr1	160289685	160289804	+	Astn1-201,Astn1-202	GCTTTGACCCACATATGTGGCTTTGCTACAGCACATCACTGCTACACATAAGAGGTGACTGAGACTCACCTGAATCTCGTCATCTCACTTAAGAGGAAAGCATGACCCAGGAGATACTCT
chr1	160292787	160292906	-	Astn1-201,Astn1-202	GCGACGTGGATCCATCCAAGGAGCTGGAGTGCAAGCTCAAGAGCATCACTGTGTCGGCACTGCCCTTCCTGCGCGAGAACGACCTGAGCATCATGCACAGTCCCTCGGCCTCCGAACCCA
chr1	160434350	160434469	+	Mir488-201	GCTTTCCCTGATGAACAAGTATAAAGACAATATCATAGCCACAAGCCCCGTGGATTCTAACCACCAGCAAGCCACTCTGCTCTCCCACACCTCCAGCAGCCAGAGAAAGAGGATCAACAA
chr1	160438459	160438578	-	Mir488-201	AGCATTTAGTGCCAGAGGGAGGATGTTCTCTTGATGGATGTGATACTGTGGGTTAATCCTTAAGTGTGAGGAAATGGACTCCATGTGTAATATTCAAAATTAATCTGTAAGCATTATCTT
chr1	160883452	160883571	+	Pappa2-001,Pappa2-002	GCTTGTGTACCCTGCATTGCCCTCAATCCTCAATAAAAAAGCATTCTTGCAACTCATTCTGGAGTCTGACTTGTTTCAGAAGAATTCGGGAACTTAGAGTGCAGGGAGAGGGTAATTCTA
chr1	160896161	160896280	-	Pappa2-001,Pappa2-002	CCTAGGAACCGGTCAGTGATTTCTCAGGAGTGATGGAAAGATCATTCTTAGGCCTCTCCTGGATGAGCTCCTGATAGCTCTAAGAAACGTGGTCCCAACTGATAGCAATAGCCAGTTGCA
chr1	160911974	160912093	-	1600012P17Rik-001	TGTGCACTCCCCAAATGGCTTCCATGTGTACAACTATAGGTATGATGTGTAGATATCTGGGAAGACAAGTCTGTATAAAGAAGGGTCTTTGCAAGTGACTTATATGACCAGCTAACACAA
chr1	161095321	161095440	+	Gm4953-201	TCCCTCTGCTTCAACCTCCCATGTTCTAGGATTGCAAGTGTGCACTATCGTGCCCAACTTAAACTCTTATCTATAAAAAGATTTTTTTTCTGTTAAACATATGCTATGCACCCTAATTTT
chr1	161099096	161099215	-	Gm4953-201	GAAATCATTCAATAAAGCATTGATCAAATGAAAGGATGCCAATGGCTAGGGACTGTTTTACCCTTATCAATGATTTTTGGACAGCAAAGTGGATTTCAGAACCAAGTTAAACTCCAGGAA
chr1	161155141	161155260	+	Rfwd2-201	GCTTCTGACCTCAGGTGTCTTAGTATAGGCCTGCAGCATCAGACCTAGTTTTCAGTTTATTTCTTTAACTCCATGTTTATGTCACAACAGTCATGCATGTCAATTATACTATGTTACCTT
chr1	161163906	161164025	-	Rfwd2-201	TAAGAAGGAACTTGTTGTTTGACTTAATGATGTAGGAAGTTGGCTTGAACAGTCATGCTTGGGGAAGTTAGTTCAGATCACAGTAGAAGATGGGCTTAAATGGTATTATTAAAGATGATA
chr1	161257620	161257739	+	AC084287.1-201	GCTTGATATTTATTTTACCCTCTCTAGTGTCCTTTTGATGTAGCAGTCGTTTGACTTGCATGAATCTAATTCATGAGTTTTTATTATAGAGAATTTGTGCAAATTTAAATGGGAAGTGGA
chr1	161264999	161265118	-	AC084287.1-201	AAATTTTTTCATCAGATTTAAATAAATCCTTAAGAAGCCATCTCCATCATCCTTTTAGTACTTTATTTCGTATTGATAAACAGCAGTTTTGAAAATAAACATGAGAGTTTGATTGGTTAT
chr1	161267840	161267959	+	Scarna3a-201	AATTTTTAAAAAAAAAGTATGGGGAGCATATTTAGGCAATCCAGAATTTGTGCCATGATATTTGTATGTGCTAAATAGTTCTCCAATAATTCCACTAACATATATGAAGAAACAAGCCAC
chr1	161271905	161272024	-	Scarna3a-201	TATTTTTTTCATTCTTCTCAGCAAACTATGATCACCTACTTGCTCCTTATCCTTGCCCATATCTTACATTATTAGTTTATTTATTCTAATAACTAAGTTATATTTAATTTTGTTGAGATA
chr1	161540480	161540599	+	Gm10530-201	GCTTATGTTCTTATGAACAGAAAATCAGGTACACATCCCCGGTGCTCGGAAATCTTGTGTAATTATAAAGCAAAGGCAAATTTATCAATTAAATCAAGACAGGAAAAAAAAAGGCCTACC
chr1	161544907	161545026	-	Gm10530-201	GTGACAGCTGAGCCAGAGCTGTGCAGCGAGGCAGAGTACGATGCGTGTCACGAAGGAGTTACAACAGCTCAGCAGCGAGAAGGAAAATGGAATTCTGATTGGTGGGAGTGCCATGGACCA
chr1	161667471	161667590	+	Tnr-201,Tnr-202	AAGAATTAATAAAATATATAAATGAAACTCTGGAGAGAAACCAATCACTTAATAAGCAGTAATTTCCTTTCTTGTAGAGAGCTATGTGGTCTGCCTCTAAATTCACTTAAAAGGAAAGAA
chr1	161668105	161668224	-	Tnr-201,Tnr-202	TCACCAGCCTGACTCTAAAAATTCCAGAGTTCCAAAACCCCTAATAAAGTATTATGAAAAAATATCCATCTCTTTATCTCTATCCATAACTATTTATATGGCTGGAAGAAAACCTGTCGT
chr1	161916974	161917093	-	SNORA17.384-201	GGGCAGGGTCATGAGACAAGGCACAAGAATCCATGTATTCTACTTTGTCCAAAATTACACTTACTTTCAATTTTCCACATGTGTTTAGAAGGTTACAAAGGGTCCTAGTTGGCCGTTGCA
chr1	161972489	161972608	+	4930523C07Rik-001	GCTTTTAAAGACTGCACCAGCACCGTGGTTGCCTGGGGCCATTCATGAGTTCATATAAGTTGAGACTTCACCGCCAAAGGGGAGACACAGTAGGTGGGTGCTCTAACTTGTTTTCTCATA
chr1	161983832	161983951	-	4930523C07Rik-001	AGAATCCCTTTGAACCAAACCAGCTTTCGTTGCCCAAGGCCCTTGTGATTGATCTAAAATCAGGATTACATCAAACTTAAAGATGTACAAAGAGATAAAACGTGGTTGAGTAGGTGATGA
chr1	162004730	162004849	+	4930562F07Rik-001	GCTTTAGTAAATATCAAAAATGATAAGCTATGTTCCTAGGGTCTCAGACAAGGGGCTACTATATGGGAAATACGTGTTCGTCACCTGTCTGATGAGCTAGGTAGGGTACAGGAGAAGAAT
chr1	162009310	162009429	-	4930562F07Rik-001	GCCATATTTCAAGCACTCAATAGCCACCCTATGGCTAGGAACACCACCCTGAATGGCAGAGGCTAGCATCTTGTGGAAAGAGTAATTCAGTGTTAGTGAACAGCTGCGCTGTTTAACGGA
chr1	162070805	162070924	+	Tnn-001,Tnn-002,Tnn-201,Tnn-202	GCTTGTAATAGTCCACCTCAGTCAGAGGGTTCTCCCACTCCACATCGAGGGATGTCTCAGTCTCTTCATTTACCCAGGCTGTGCCCACCACAGCAAGATCTAGAGCAGAAATCAGAGAAG
chr1	162085364	162085483	-	Tnn-001,Tnn-002,Tnn-201,Tnn-202	TAGCCCTTAGTTACATGATCTCTAAGATTGGTCATAAAAGTGAGTAGCTAAACGTGAGTGGAGTGTGCTAGGTCTAAAGGGGTTCCTTGGGATTCCCTTGGGCTTCAGTTTAGAGTCTGA
chr1	162125088	162125207	+	Mrps14-001,Mrps14-002	GCTTCCGCCGGGTGGCGCCAACGCGCAGAACACAGGCGCAGGCTGGGCGGGGCTGGGACAGAGGAACAGCAAGGGCCAGGAGAGATCGCGCAGGCTCACTATTCTCCTACTGCCTAAGTG
chr1	162128145	162128264	-	Mrps14-001,Mrps14-002	GGACAAGGAAGGGCATGCATAGCTAAGTCTACATTTCTTCTAGAATACTTATTATTTGTTCATTGACCTCATTGTGTTTTATGCAATTCCCCACATATTTCTAATATCAACAAATGCATA
chr1	162147002	162147121	-	Cacybp-201	TTGGTTGAACAACTAGGGAGTATAGGTGAACCAAGTTCAATTATCAAAGACTACACAGCTGACTAATCCATTTCACCCACACCAGTCTCATGCTGTTCTTTATACCTTTTTGCTACCTAA
chr1	162225525	162225644	+	Mir1927-201	TTTAAAAATGATTCTAAAAGCAATTTAGAACCTAATTGCACTAACAAGATTTCCATTGCAAGGACTGGGGCCACAGTGCAGTTGGATACTTATCTAAAACGCACAAAGCTCTAGGTTTCT
chr1	162241189	162241308	-	Mir1927-201	TTTTAAAAGAAAACCACATTTGTTTCTCACTAAATATGTTTGAGTTGAATACCACATCCTAGCCTTCCAAGAACATCAATTCTGAGATGTCATAGTTAGAAACAGGAATAGCCAACATGA
chr1	162579547	162579666	-	SNORA17.306-201	CTGTATAAGGTTAGAACAAAATTAGGTAAAAGAAATATAGGGAGGTGGGAGATAGGGTAATACAGCATTCTACTTCCTTATCTAATTTCACCCCGCAGAAAACTGGCTAGTCCATTCTGT
chr1	162721335	162721454	+	Rabgap1l-203,Rabgap1l-202,Rabgap1l-204,Rabgap1l-201	GCTTTCCAACATGCTCACAGATAAGCCCTGAACAATCACATCTATTTCTCCCCAGGTGGTTTAGTATATTAAGAGTACATCTTGAACTAATTTAATATGGTCATCAATCTAACTCAAAGT
chr1	162727510	162727629	-	Rabgap1l-203,Rabgap1l-202,Rabgap1l-204,Rabgap1l-201	TATTTTTTCAACTTTTAAAGGACCCAGCATTTATATACCTTTGGAAAAGTACAGGATCTTCTCTAGCCAGCCTAGTTTAACGTATTTATCTGAATTAGATTAATTTTTTAACAGGATAAA
chr1	162805078	162805197	+	SNORA26.4-201	GCTTCAGTTAAGACTTCCTTTGTTTCTAAAGAGCTTGTCTTGGGGATGAAGATAAGATGGAAAGGGTAGACATGAACAGCCTCAACACTTCTTGGTTTTATTTGTGGTATTTGTTGCAAA
chr1	162816479	162816598	-	SNORA26.4-201	ATTAATTAAGCAGAGATGTTTCAGGTAGGTGTAAATTTGGGCATTTAAAGAATGATGTGCACGTAGGTATCTTTACAAAAGATATACACACATACACCCTTAGGTAGCTCCACAGTGGAT
chr1	162831624	162831743	+	Rc3h1-001,Rc3h1-002	CCTCACTGCCTGGCCTCATTTTTAGTCTATAACCGGAAAAGGGATATAGTATAGCACAGGTATACTGAAAATCTTACAAGTCATTAACAGATTTAGATTCATTGAAAAATAGCATTAATT
chr1	162838091	162838210	-	Rc3h1-001,Rc3h1-002	TTTATGTTAGTATGCTATACTGCAATAATATCTTTATACTTAAAAGTTAGCTATTTCTCCTAAATGTAATTTTTCTAGGCATTTACCACATACATTTTCAAATGGAGGGGGAAGAGGTAA
chr1	162906477	162906596	+	Serpinc1-201	GCTTGTCCTGCTTAGGATATAAGCAGGAACTATCTGACCTGTTAGGCTGACATGCTCAGACTAAAGTGAATGTGTTATATGTGCATCAATGTTTTGTCCCAGTGATCAGCGAATCTGAAA
chr1	162910873	162910992	-	Serpinc1-201	TTTCACTGAAACCCAAACTGAACTTTCTAGCTGTACCGAGGACCGGGGCAAATTCCAGTAAGATGCTTCAAGACCCTGGGAAAAGCAGCCAACATGATAATGCCGGGCTTGCTCTTGATA
chr1	162963731	162963850	+	Gas5-001,Gas5-002,Gas5-003,Gas5-004,Gas5-005,Gas5-006,Gas5-007,Gas5-008,Gas5-009,Gas5-010,Gas5-011,Gas5-012,Gas5-013,Gas5-014,Gas5-015,Gas5-016,Gas5-017,Gas5-018,Gas5-019,Gas5-020,Gas5-021,Gas5-022,Gas5-023,Gas5-024,Gas5-025	GCTTACCAGTTTGAGCTCCCACTTTTTGAATATGGGACTCTGAGGTGACTCTGAGAAACATTCCACAGCCCTGTCAGCATTCAATTCACATGCAGAGAATTTGTGGCCTAGTTGCCAGAG
chr1	162969638	162969757	-	Gas5-001,Gas5-002,Gas5-003,Gas5-004,Gas5-005,Gas5-006,Gas5-007,Gas5-008,Gas5-009,Gas5-010,Gas5-011,Gas5-012,Gas5-013,Gas5-014,Gas5-015,Gas5-016,Gas5-017,Gas5-018,Gas5-019,Gas5-020,Gas5-021,Gas5-022,Gas5-023,Gas5-024,Gas5-025	GAAAAGTTGAGGCTATTTTGTTTAGTCCTTTGGCTGTAGATAGTATAGGTAACTGGTCAGGGGTCCTTAGAACACTGGTTCCAGGCAAAATGTGTAGGTATTTGGAGCTGTACCTCTACA
chr1	162998852	162998971	+	Dars2-001,Dars2-006	TTACTTACATTTTGAATGAAGTAAACTTGTTTTCCTATGCTTCTGCAGCTTCATAGCTGCCTCACAGAATCCTAGTCTATTCCCACTTACTGCTTATGAGTTTTGTAAACTCTGCTCAGG
chr1	163060469	163060588	+	Klhl20-001,Klhl20-005	GCTTAATTTCAATCACTGAAATCAATGTTTCATATTCTTAAAAAGGCTTACCTGCGCATTGGCTTTCCTTCCCTGCACCATGAAAAGTATCCTTCACCGTGTTCTAAAGCCGTACCTTCA
chr1	163068267	163068386	-	Klhl20-001,Klhl20-005	GAGCATGTTAAGTCATCCCATTTATAGGACAGGGCAACGTTTGTACCTCCCACAATACCTGGTATGCCTTTTCATCTAGGAAGCTGCTTCTATTCGTTGGTGGGTGACCTAACGGCTTAA
chr1	163071139	163071258	+	Ankrd45-002,Ankrd45-001,Ankrd45-201	ATATATTAAAAACAAACAGACCTCCCTCAGAAAAAGACTACAGTGAAAGCAGAACATATTAAAATGATGTGTTCAAACCGAAGGCACATCTGGCTTCTCACTACCCGCTTCTGTAGGAAA
chr1	163073044	163073163	-	Ankrd45-002,Ankrd45-001,Ankrd45-201	AAGGGCAGGCAGAAAGTCGAGGGCGATTCCAGGGAAGGGAGAACTCTCAAGCCCCTCGGGGAACCGCCATGCTCTTTCCACGTGACCCGGTTAGTTCAGAAAGGCTGGCACTCTGGGTGA
chr1	163087462	163087581	+	4930469G21Rik-001	GCTTGCTTTTTCAGCTGAAAGAGCAAAACAAATGATTACGCTTACATTCTGGAGCCAAACACCACTAAGATGTACACATCACATATTTATGCAAAAAAGAGGGAGGTTACTATAGATGGC
chr1	163090823	163090942	-	4930469G21Rik-001	TATTACAAAGTCCTCCCTCATCATTACTGACCCAGAAAAGGGACCGGGGAAACTCTTCAAGGAAGACAAGGTACTGTGCTGTGATGGTTTCCTGTCCCGACATTCAGAGGTCGATGGTTC
chr1	163175064	163175183	+	Prdx6-001,Prdx6-002	AGAAAGGAGCCCAGGCATGCTCCTACTTAGATGTGTTTCATAACGACTGACAGTGACGATGAGCTCTGAACTCCTCTGTGATTTATTTACATTTTGATGTTGACAGACATTATTGAGTAT
chr1	163186408	163186527	-	Prdx6-001,Prdx6-002	ACCCCTCTCAGATGCCCCGAGAAAAAGCCACACCGGCCATGAAAACCAGTGCCATCAGAAGCCACAAGTGCTTGCTTGCTCCAGTCATGACTGCTCTAGACAACACCCAACCACGTCTAG
chr1	163319869	163319988	+	Tnfsf4-201	GCTTATCCTGGTCTTGTGGGAATTCAGTAGAGCACTCCTACCTCAGGAATATACAGCATCACGGGGAAGACAGAAATGATTTGACAGAAATGAGAGTGCAATCAAAGCTCTCTGCACAGG
chr1	163325856	163325975	-	Tnfsf4-201	GCAACTCTCTTCCTCTCCGGTAAGATGCACCAGTGGGCGCTGCTTTTCCTCCAGCTCTGGCTGAGCGCCAACTGCAACAGCTGCAGTCACCTGTAAAGGATCTAATGGTAAAACTGTTCA
chr1	163426818	163426937	-	Tnfsf18-001	CAGTATTACACTTCCCTTATTGGCTACAAATAAATGTCTTGAGCAGAGAGATCTGAGTGGCTGGCAGGTGCTGAGTTATTGTGAGGTGGTTGCTTCCACCTTTTCATACTTAAGAACTTA
chr1	163711712	163711831	+	Fasl-201,Fasl-202	GCTTATACAAGCCGAAAAAGGTCTTAGATTCCTCAAAATTGATCAGAGAGAGTTGAGATATGTTGACATATAAATGGTCAGCACTGGTAAGATTGAATACTGCCCCCAGGTAGCTGCTGT
chr1	163725918	163726037	-	Fasl-201,Fasl-202	GGCCTTAATTATTCTCTGAGAAATCCTAGTCAACTCATGATGATTAGGTTGGCTAGGACATGGTTTTTAAAAACCTGAAGTTTTTGTAGTTAAGAGGCTTGGAGACCCCAAGGAGAAGGA
chr1	163804415	163804534	+	AI848100-201	GCTTTCAAGATTCACAATATTCAATACACAGTAAACATAAGAAAAACACCTTTGAATGCTTTTATAATGAAAGACAGCATGCTCTTACTGTTTTACAAAGTGCATGTGTTATCTCATTTG
chr1	163814274	163814393	-	AI848100-201	TGTATAGCTTAACAGAGAAGTCAGTTATGGAATATAAGCATCAAAACATGAGTCCTTAATATTAGAGTTATGCTTCTAGACTAATTATCACCCACATTCATATAATGAGAATATGAAATT
chr1	163896006	163896125	+	Pigc-001,Pigc-002,Pigc-003,Pigc-004	GTGTGTGGGGGGGTGTCTCACTTCCATCCCCACAGCTGTGTTCCAGAGCTTGTTTGAAGCTGGCATAGTCTGAGACACATTCCTCTAAACATCCCTTTACCTTTTTCTAGACCATTCTAT
chr1	163901485	163901604	-	Pigc-001,Pigc-002,Pigc-003,Pigc-004	CTTCATTTCATTATTAAGACCAGCGGAAAGACTTCGAGCCTAACCGGTGCAACATTTAAAGGCAGGGGTCCACTCTTGAAGCAGCCGACTGATCTAGATGGTAGAGCTGAGATCAGAAGA
chr1	163909501	163909620	+	4930558K02Rik-001	GCTTGGACTGAAATCCTTTTTGTGTTTGCATATATGTTTCCAGAGGTTGACATACATTTATTTAGTGGTGAAACTCCAGAAGAACTATTGCTATTAGAAGTTCTAATTTTTCCTACCTTT
chr1	163910451	163910570	-	4930558K02Rik-001	CACCACAGACTCCCTGCTTTTTTCTTCTGTCTATAAAATAAGAGAACACACTTCAGGAGACTCAGGCCATTTCATTTTGATACAGTTGGAATTTTACTTTCTTCTCGTTCACTAGGTCAA
chr1	163933743	163933862	+	2810442N19Rik-001,2810442N19Rik-002	GCTTTGGATATGTTTGTGGTAGAGTATCTAGGTTGGTTCAGTCTTCATTTTCTTCTCTCTCAGCTTCTATGTCATCCTTTCCACCAAAGAAAGGATGCTGCTTATTGGCGACTCTCATGT
chr1	163941421	163941540	-	2810442N19Rik-001,2810442N19Rik-002	TAGAGGCATAAAAAAATAAATGCTGATATTTTCAGTTTCCTTCCTTCATCCCACCCTCTGGAGACAATAACAATTGTTGATATTTCTTCTTAAACATAAGGTATGTGACTATTTTCTCAT
chr1	164076714	164076833	+	AC157798.1-201	GCTTGTATAAAGTACCTCCTGGATTGTCGGGGGGCGGGGCTTCTTTATGACTCTGTGCTGCTGTTCAATGTCAGTCTATATGTTTGCACTGGATCAAGTACTGGTAGCTCATTATGTAGA
chr1	164083585	164083704	-	AC157798.1-201	TGAGATTCAAAGTCTATAAAACACATTCAAATAAAATATACTAAAATTCATTAAATACAGCGAGGAATTACTATTTGCTAGAGGCAGTGCAAGATGTGGTCTAGGGCATGAAATCTGGTA
chr1	164146746	164146865	+	Dnm3os-001,Dnm3os-202,Dnm3os-201	GCTTCACTGGGCCAGTTTCAACAGATTTACTTAACCAGAGATAAACCTCATCATCAGAACACCATGTAAACAAAACAAAAGTATTCAAACAGAATTGGGAGTAGCCAGCAGGATAAAACA
chr1	164147829	164147948	-	Dnm3os-001,Dnm3os-202,Dnm3os-201	CCTTTAGTGTGTCTCAGTCGATGCAGCAGACAGGGTTCAGGGGGGAAGCTGAACAAGCCCCTGGTGCAGGAAGACAGGCTCTCCCCAGCCCCGGGACAGGATTTTCCACACACCGATGGA
chr1	164152915	164153034	+	Mir214-201	AAGAAAAATTTAAATACATTTCTGTTGCTTGGAGAGATATATATATCCAAAATCTGTTAGGTGGATTGCCAGACACTTTAGGCTCATTAATATTTTGAGAATGGCTGCTGTTACCATGTA
chr1	164154183	164154302	-	Mir214-201	TTTCACTCATATTCAAATAACAGTTTCTCTTCTTGGGATAAACAAGAATATTGAACCGTCAATATTTCTGAGTGCTATAGCACACACAGACTAGCTACCATGTTGCTGTTTAGCTAAGAA
chr1	164405223	164405342	+	Gm10176-001	GCTTAATTCAGAAGCAAACAGTTTACCCAAGTGAAGATCCTGGTGCTGGTCTGTACTCGGTCACTGCACAATTGGTCAAGCATTGCAGTGAGAACAGCTATGAGCAGAGGAGAAAGACTG
chr1	164409701	164409820	-	Gm10176-001	GATGGCCCTCACCAGGACAGATCAGCAGACATCTTGACCTTAAACTTCCCAGCCCTGAGAACACTGGATAAAAGTGTCTTTTAAAGTTATGCAGACAATGGCATTTTGTTATACGATTCA
chr1	164468740	164468859	+	Mettl13-001,Mettl13-004,Mettl13-201	AACAAAAAACAAAAAGGCTCATCCCCAACACGGGCAGCTATGTCAAGATGGCAAGATGTCTGAGGCAAGTTATCCCCAAGCTCACTAATGGGCATGGTGGCCGAGGTGAGGGAGGCGGAG
chr1	164482456	164482575	-	Mettl13-001,Mettl13-004,Mettl13-201	ACTGCTTACACAGGGCCTGATTACACAGGGCCTGGTTGCTTAACCCTTGGGTCTAACCATGCCTGCGCTCCTCTCTCTAAGCTCAAACAATATTCCATAGAAAGCTACTTTAACAATTTC
chr1	164500109	164500228	+	Vamp4-003,Vamp4-002,Vamp4-001,Vamp4-004,Vamp4-006,Vamp4-201	AAAGAAAAGAAATACACATTTCTACAGTTTTGGACTAAGTCTATCAACGCCAGACTTCTTTAAATAAATATGTCAAGCAGAGACTGTAAAGGAGATGAATTATTGGCAGAATGGCAATGT
chr1	164503407	164503526	-	Vamp4-003,Vamp4-002,Vamp4-001,Vamp4-004,Vamp4-006,Vamp4-201	TCTTCTGATCCTCCAGGTGCCCACCCTCTAGAAAGTCACATGTTTATATCTCAAGCACCCTGGGGTCTGGACCTCTTGGATTTTTGTATCTGGGGTCCCAACCACTTGGCTTTTCATGGA
chr1	164566324	164566443	+	Myoc-201	GCTTGGGAATCAGGTTTTCCTTCTGGCTGTGCCTTTCATTAGCCGCGTGACCCTGAGCAAGATTCTCCTTCCCTGACTTTAGTTCTGCTCACCTCAGAGGGCCGGCAGCCCCAGTGTTCT
chr1	164587231	164587350	+	7420461P10Rik-201	GCTTGTCCATAGAGTTTCTCTGAACCACAGCTTCACTCGGCCCAATGGAGGGTTTTAGATACACTGCACCTGGGAAGCAGGAAATGGGTGCTGGGTGTCAGGCCACTCAGCTGGGTCCAG
chr1	164588811	164588930	-	7420461P10Rik-201	TCCCAGCTTCCTCTTCTGAGCCAAGTGATCTTGGGCAAGTAACTTAACCTCTGGGTTTTGATTTTCCTATCTGCCAGAGAATTTTTACTTACTCCTAGGGTAGTTGTAAAGACTGAGAAA
chr1	164669488	164669607	+	Prrc2c-201,Prrc2c-203,Prrc2c-202	GCTTAAATCTACTTTTAAAAAATGCTAGAGGTCAGACGTGGTGGCCGCTTCATACCACCCTCTCTGTAACGTCTATTAGCGGGAATTGACTCCTGAGCACTCGATGAAGCAAGCATCTTC
chr1	164670738	164670857	-	Prrc2c-201,Prrc2c-203,Prrc2c-202	GGAGGGGTTGAGGCTGCGGGGTCACGTGACAGCCTCCGCCGCTTCTCGACTGCGGCGGAGGGCAACGCTACCTCCTACTGGAAGGAGGGAGTTCGTCAAGCAGAGCCATTTCGGAGACAA
chr1	164740946	164741065	+	Fmo4-001,Fmo4-004,Fmo4-003,Fmo4-201	TAATAATAATAATTGAGCAAATTGATGTGAATGGGCTATTTATCCGAGAAAAGGATAGCATCAGTCATGAAGTATATGAAAACCTGTTCGAGTTCACTAATAGTGATTTCATTAATAATA
chr1	164747651	164747770	-	Fmo4-001,Fmo4-004,Fmo4-003,Fmo4-201	GTTGTATAATCTCCTGGGTATTTCTCATTCACGAAGTAGGCATTGGGACTTTTATGGAGGAAGATGAGGAGATCCTTTTTGAGGGGCATGTTATCATAGGCAGGTCTTCACCACTCCAAA
chr1	164790959	164791078	+	Fmo1-001,Fmo1-003,Fmo1-004,Fmo1-002	TGGAGTGCTGAGATTTCAGGCATCTGCCATGATACCCTGTTTTTGTGGTCCTGGGCTTCGTGTGTCCTAGACATGCACTATATCACATGAGCCATAGCTCGCCCTATCCCTCAACTACGA
chr1	164826023	164826142	+	Fmo2-001,Fmo2-002,Fmo2-004	GCTTAGCTTCTTACTCAGCCGTCAGTGAGGAAAACTGTAAGTAATATCTACCCCTAAAGACACCAAGAAAAATAATGGGGGCTAAATGCTTCTTTGCTGGAAGAAGTGCTAAAAATATTT
chr1	164835713	164835832	-	Fmo2-001,Fmo2-002,Fmo2-004	TAGAAAACCTACTCATTTGCATAGGTCATCATATGGGAACATTTTTCTACACTCAGTTTCCAAATAAACCTTGTCATTTTTTCCCCAGGTTTATCCATTTACAACAAGTTCCACAGCTAA
chr1	164908612	164908731	+	Fmo3-001,Fmo3-201	GCTTTCTGAATGTATAGTTTCTTACACTTGAGTAATGCTTAGATTCCTATGAAAGGTGAACAAGTGTTGAGAATGTAAAATTCTGACTTTAAAAGCCAAAAGCAACAACAGTGCAAAATT
chr1	164915540	164915659	-	Fmo3-001,Fmo3-201	GTATTCTACATAAGGAACCAAGAAGCCAGCAGAGCCAAGCCCAGCCCTTCAGAAAGCAGTGGAAAACAAACAAGCACTTGAAAGTGTTTAACCAAAGCCTTTTTAAAAAGTAACTTTACA
chr1	164985878	164985997	-	SNORA17.235-201	AATGATTGTCAGTCATACAGAGGGCTAGAATGGCTGCAAGCCTTCCCAGTCTCCTTCAGCATGCATGTGTATTCACTCAACCACACTCACTAAATTTGTTGTAAAGCAGAAACTGAGCCA
chr1	165009295	165009414	+	4921528O07Rik-201	GGTGGTTTCCATGGTAATGGTATCAGAGTACTGAGGAACCATCAGGGCGTGGCAGGGGATGGGGTGGATGGAGAATCAGTAGGATTGGTGTGGATCCTTTTTAACTTGGTGCTGAAGGCC
chr1	165018527	165018646	-	4921528O07Rik-201	AGATTTGGGGAGTATTGGGCCATTATCTTTACAGATATGTGCCCTATTCTTCATTCTCTTCTCCCTCTGAGTTTTGTGTTATGCATAAGTCAGTGTACTTCATGGTGTCCCAGAGTAATA
chr1	165044867	165044986	+	SNORA40.22-201	TAAGATGATTTTTGACTGTTCTTTGTGGGAAACCCATTGTTACATTTCTAGGGTGTAAAAACAATGCCTGACATTGGTATTGAATGTGTACTTCTAATTAAGTAAATATGGTCACAAAAG
chr1	165056475	165056594	-	SNORA40.22-201	ACTCCTCCCTCCCTCCACTCTGGCTTTTGTTGTGTCACCCTGTACCATATCGCATATGCTTTTCCCACAGGAATTTTTCAACTGATTTCTGGAAATTTTGAAATGGGAATAAATTAGGCA
chr1	165208258	165208377	+	Gm20471-001	GCTTTAGCACTAGCAATGTGCATTGTCCCGCTGCTTTAATGCTTAGTGTGCTCACGCCTCTCTGATTCCCAAATATCTACCTTGATCCTGCCCATCACATGCACCCCCCCATATTCTCTT
chr1	165211200	165211319	-	Gm20471-001	TTCCCTCTGGTTCTGTTCTGAATTTATTCTGATGGATGGTGCAAATCAAAAGTACAGGATTAATTTCTGGAAGTTAATGAAGTAATAAGGTGCTATTTCTCTCAACTGCTACAAGAGGCT
chr1	165223193	165223312	+	Prrx1-002,Prrx1-001,Prrx1-004,Prrx1-201	AGAACCACTGGTCTAGCAGAAGTCTTGAGACACCATTGCATGGTAGGGAAAAGGCAAGCAGGATGAAGCATCAGTGATGTTGGGATTGAACATATTAAAGGCAGGCTACTTAGGTATTGT
chr1	165250906	165251025	-	Prrx1-002,Prrx1-001,Prrx1-004,Prrx1-201	GAGCAATGTATGTGTAACTTGTGGAAGTCACAACTGTGTATAAGACCAGTTGAGTTAACATCACTCTCAGTTGTTTTTTTCCTAACATCCCTCCCTTACCTCTTATACCAGAAAGAAGAA
chr1	165328610	165328729	+	U6atac.25-201	GCTTCTGCCTCTAGGACTTCTCCATCATGACGGCCAGTACTCTCCAACTGTGAGCCATAAATCCTTTTCCCTTAAGGGTTTTTTTTCAGTGTATTTTATTACAGCCACAAGAAAAATAAC
chr1	165334232	165334351	-	U6atac.25-201	AGATTTCGATTTCTTGTTTCTATGATGAATGAGTCTAAGAACCTAATCCTTATGCCAAGATATTTTGCTGGTCTCCTCCTGCCTATAGAAGTCCCTCAACACACCACACTCAAGTCCTAA
chr1	165659589	165659708	-	Mettl11b-001	TGTTTTCAGCAATATTGTAAGATAGTGAGATTTGTGTTTTGAAGGCTTTTGTTGTGGATCTTTTGCCACTGGGATTGCTTGTAAAGACGCTCTCTTACAGTGCTTTACGGTTACACTGGA
chr1	165710247	165710366	-	Kifap3-001,Kifap3-002	CTACATTAATCTATAACCTCATTAAGAGGCAGGTTAGGCGAGATAAATCCCATATTTCCTAGGTTTTGTTTTTTGTTCTGCCCCACTCTCCTGGATTCCTCAATAGATAAATCCCATGGA
chr1	165854354	165854473	+	Scyl3-003,Scyl3-001,Scyl3-005,Scyl3-202,Scyl3-201	GCTTGTATCCTCTCCCAGCAGACTGGAGGTTGGTAAAGTCAGTGTTCCCAGAGTGTGTGGGGGGGTTGGTCTCTCATTTGGACACCTTCCAGGATAAGCGCGCTCTATTTTGGATTCACT
chr1	165860852	165860971	-	Scyl3-003,Scyl3-001,Scyl3-005,Scyl3-202,Scyl3-201	AACCGAAGAGAGTCTCTACTGTCGGGAGAACTAAGGGACATACTTCCCCCAGAGCACACGTGGTATGTGGTTGAATACCTAGGCAAGGTGCTGCTCCCAAACCAAATGGAACCCTTCAGA
chr1	165923160	165923279	+	BC055324-002,BC055324-001,BC055324-201	ACAAACAAAAAAAGATTGATAAAAAGGTTCCTGTAAGAAAGTAACTCTGAGGAAGCCCAGAATGAGATGTTGAAAAGACTGGAGAACAAGCTGGGCTGAGAACAAAGACCCTGAAGTAGG
chr1	165926359	165926478	-	BC055324-002,BC055324-001,BC055324-201	TACAGAACGTCCGGGCTTGCCTCGGGATCACTCTTGGAAATGCTCCTCACTGGGAAATGCAGCTTCCTCTGAAGACACTGGCAGCCCACCCCCTATTGCTGACAGGTCAGATGACCCAGA
chr1	165977619	165977738	+	Sele-201	AGATGATAGATAGATAAAACCTGGTTTCTTAATTCTTTCACCTGTGCAACAAGGATAGGGTACACATTTTACAAATGATAGAATCAAAGCAACACGGATGAGCATGACAACATGAATAAA
chr1	165980469	165980588	-	Sele-201	GGGTCAAACTGCAGACCTACTACCCGTATTACTTATGGCACCTTGACAAAGTAGTCCTGTAGGGTGACTGACGATTCCAGTTGTCATGAAACTAAATAACATCATGTGGCAATTAGCTGA
chr1	165981682	165981801	+	Sell-202,Sell-201,Sell-203	GCTTTGACCCACCCTGCCCACGGTATCAGGAAATGTTCCTCAAATCCTGGGAGCTACCCATGGAACACGACATGCACGTTTGACTGTGTGGAAGGGTACAGGCGAGTTGGAGCTCAGAAT
chr1	165996332	165996451	-	Sell-202,Sell-201,Sell-203	TGCTTAAAGCCTCTTGCCAGCCAGGGTCTTGCAATGGCCGTGGAGAATGTGTGGAAACTATCAACAATCACACGTGCATCTGTGATGCAGGGTATTACGGGCCCCAGTGTCAGTATGGTA
chr1	166030399	166030518	+	Selp-001,Selp-201	GCTTAATACTTGTCATGTATTTGGCTTGTCTTCTTGTTCTCTTGATGCTGTTTCTACAAGTCAGGATTTTGATATTTTACCTTAAAAAAAGTCATTATCAGGAACACCTGGATTTTCTCT
chr1	166049583	166049702	-	Selp-001,Selp-201	GAGTGGTTGCTATTTCCTGTCCTCTAGGGTTCTTGAGGCATACCACCTATGGAAAATCCCTGCATCTCCCCACTTCTCTCCTTATTCCTACTTCCTATCTGCATGGAGTTAAGTCAGTCA
chr1	166075959	166076078	+	Gm16587-001	GCTTTCAACATGAGAATGACCAAACAGGAGGGAATTTTAGCAGCCGCTGTCAGAAAGAGAGTTTAGGACTGGGATGAAAGGAAAGGAAAGCCTGGCTCTTAGACTTACAAACATCCTTTC
chr1	166086560	166086679	-	Gm16587-001	TGGGTATAAAGATGCATTTTAGAACAGAAGTGGAGAACATGAGGGTTTAGATCAAAGGTTCCCAGCCTCTGGGTTGAAACCCTTTAGGGATTAAATGACCCTGTCACGGGGGAGACTATC
chr1	166177479	166177598	+	Slc19a2-001,Slc19a2-002,Slc19a2-004	GCTTTTTGGTCTCGGAGCTCTTGTCATCGAGGAGACGTTTGATTTTGGTGACTTAGAACGGTTGATATTATCAATTTAGTAAATTGAACCGAGAAAATTTGAAATATAGCACACAGGCAC
chr1	166186056	166186175	-	Slc19a2-001,Slc19a2-002,Slc19a2-004	GTCATGTTACCACTAAGTAAGAAAGCCACAGCTGCTGCGCATAGTCCTGCTGCCCAGGAAGAGCTGTTTTATCAAGGCATAAGACAGACACACTCTTTTCTTCCACCCCACAAAGAGCAA
chr1	166204663	166204782	+	4930455F23Rik-001	GCTTGTAAATATTACAGTTAGTTCCTTTTAAAGACCTATTAGCCTGGGGAACTCAAGAACTATCTATCAAACATTTATATGGCTGGAGGCTTGTAAATGTCTAAACCCAGTCTCTCCTTG
chr1	166210108	166210227	-	4930455F23Rik-001	CTTGCCCAGAAGGAATGATTTCATTTCTGTCCCAAGTATTCAGCCGTTGGATCCCATATCAGACTCAGACAGTGAGAACTCCTTCCAGGATTCCAAACCAGAAAACCAGAAAGACCTGGA
chr1	166235496	166235615	+	Blzf1-002,Blzf1-003,Blzf1-001	TAGCTGGAATCACAAGCCTGTGCCACAAGGCCCAGCTTTAGTGTTTTCAATGTCACCATTATCACCTAGTAAAGTTTAGCTATTCCATTAGAAAAGTATGCTACCGACAATCATATTAAC
chr1	166238038	166238157	-	Blzf1-002,Blzf1-003,Blzf1-001	CCTAATTTCCATTTTAGCGCCACTAAGACCTCAAGCTAGAGCAATGTAACAGAAAGTAAATGGGGGTGATATGGAATCTAAGAAAACCCGATGAGAATTATTTCGAATAAACCGTTTATA
chr1	166241857	166241976	+	Nme7-201,Nme7-202,Nme7-203	GCTTCAGACGTAGCTATTTGAAGCTGCGACGATTCTTGACCACTTTTACTATTGAGAAATTTACTTTAGTATATTAATTTTGCCTCAAGCTCTCTTACAGATTCATTTTCCTGGTGGAAG
chr1	166249391	166249510	-	Nme7-201,Nme7-202,Nme7-203	GAATGAAAAAGGTGTAAAGTTTCTGTTTTAGACAGTGTGATGCAGCCCAGGGATAGCTAGGTTTCATGATGAGTGGAACGGAGTTCAGAGCCCAGAGGTAAACTCTTGGCAATAAATTAG
chr1	166383996	166384115	+	Atp1b1-201	GCTTATGCAATGCATCTGACATTCGGAAGTGTGTTCCCTCAGGGGCAGGGGTATCGCTCGCTTGCTGGTACCCCACATCCTGTGGGGCTAAAGGCTAAGAAATACAGGTGGAGCTCTCTT
chr1	166390201	166390320	-	Atp1b1-201	AGTAAGAGGACTCTTAAGACTGATGCGGTGACCATTCCTCATAGCCAGTGTACCTCAAACCCCCAGAACAGTTTGCAAACAGTTCATCGTGGCAGGTTTTAAATCAGAACTTTCTTTACT
chr1	166726729	166726848	+	Dpt-201	GCTTTTGCTTGAGCAATGACACACTGCAGTTGGATCCAGTTCACCCACATCTGGGAACCACATGTCAGCGGCAGCTGTATAAAGTCAGCCCAGCAAACTGAGGGTGACATTTTTTTTGCC
chr1	166728857	166728976	-	Dpt-201	CACTGGGTGAAGATTGCCTAACCCCTAACTGGGGGCAGGGCAGGGGGGAGCCCTGGGGTGAGTCACAAGCTGGGTTTTGGTTCTGGTGCTAATGATAAAATGTAATGGGACCTTAGGCCA
chr1	166864518	166864637	+	Xcl1-001	GCTTTCCAAACCTCCTTTGAGTAGAAAATTTGCAAAACTGAGAGCAAGACCACCTTTCCTCCAGCTCTCACAGACCACCTCCAGGCCTGCCCTATCCTGAGTCCAGCCGGACAGGACACC
chr1	166866037	166866156	-	Xcl1-001	GGTCACGGTGGTCCATCCCACCTGCTGCCTGGGACTGAAGGCGTCGACAACCACAAATCAGCCCCCCGTGGCCCTGCCTGACTCCACAGGAAAGCAAAGAGCTTGCTGCTGTTCTGGCTT
chr1	166955531	166955650	-	AC133891.1-201	TGTCCAGAAGTCTTTCTGTACCTGTTAATTACTTTCCAGTCATTCTTCCAAAGCAATTTTACCTAAGAGCATATCCTCACCAAATCTTATTCATCTCCTTAGCCTGCCTTCTGGGTTTAA
chr1	167090904	167091023	+	Tbx19-001,Tbx19-004	AGGGAGGAGAGGGTGGGGGGAGGTGGAGAAGAAAAAGCGCTCTCTTAATTACTCACTGGATCAGGTGGGAGTCAGCCTGGCTTTCCCATTGGCCGCCCTGCCTACAGTAGACGTTTAAGA
chr1	167095161	167095280	-	Tbx19-001,Tbx19-004	GTTAATTAAAGTGTTCAGTGTAGCTGACACCTGATAGTACTGCCATGTCCTAAGGCACATAGTGGCCCATGTGTCCAACTTAAAGGACAGAAATTAAAAGGAACACAACCCGAGCTCACA
chr1	167121656	167121775	+	Sft2d2-201	GCTTTTGTTCCACTTCTTCTAAGTAGACTCCGTGAAAGGAAAGTACTTTTTGTCAATTTTTGAAAGCGAATTCACTTGATGGAAAAAACCTCTCTCTAAGCTGTTGTTTCTGGCAACCCT
chr1	167156638	167156757	+	Tiprl-001	GCTTTTCTGGAGCAGAGATTATACAGATGCAACTCAACACTAACAACACTTGAACAGGTAATAATTAGAATCTGCTTGTGAACTCTTCATATAAAACTCCGCTGTGGGTAAGCATTATCA
chr1	167171412	167171531	-	Tiprl-001	TACAGGAATCACATGTCTAAAGAGGCCACACTGCTCCTCAATGCAATGATAATGAGCACATTATGCTTTCTAAGAGGGAGTCTTGATGGAATTACTTATTGGGAGAAACCATCTCCAGCA
chr1	167227442	167227561	+	Gpr161-201	CCACTGCCTGGTGATTCTTAAATTTTTATTGAGATGAAAATACACAAATACCCATGGCATAACATTTACCGTATTGGTTGTTTCTAAGTGTACAGTCCAGTCCTGTGGTAGTAGCTACAG
chr1	167233044	167233163	-	Gpr161-201	CACCTTTGTGCCTGGCAGCAGAGGGTACTCAGGAGAGTCGGTGTGAGTCACACTGGAATTTGCTTCTATTCAATGGGCCCTGGCTTGTCAGGCCCTGGGTGAGCTGGCTGTCAGCCAGCA
chr1	167370359	167370478	+	SNORA17.558-201	GCTTATATAACAAATGATTCTGAAGGAGAAATTACTTTATCCTGATATTAAAGCACACTGTGTAACTATAGAAACAAGACACTACTATATTCTCAAAGGACACAAGAACAAATGAGAAAA
chr1	167389593	167389712	+	Dcaf6-001	GCTTAACTAAGAAACAGAAAATGCCAAGTGTGTTTTCCAGGGGTGGGAACAGGAACGTGAAACCTTACACCACCTAAAAGAGGTCTACGGGACTGACAGCAGGCTGGACCTGGGAAGGCG
chr1	167390784	167390903	-	Dcaf6-001	TTGAGGGCGCTCTAGCCTACTCCTTAATGGATTGGAGAGGCATGACGGAAGCCGCTGAGGTTGTCTTGCTCACGCCTCTCGAGTCAAAGGAAAAAACCGGGCGTGATGACCCATGCATGC
chr1	167391055	167391174	+	Brp44-001	GCTTATTAGTCAAAGTGAGGGACCGGGCGGAAGTGCGGCTTCAGGTTCCCCTCTCCAACATGGCCTCCAGGGCCGGAAGGAGATGATTTCTGGCCACGCCTCTTCCGCTCTGTGAGGCCA
chr1	167391076	167391195	-	Brp44-001	ACCGGGCGGAAGTGCGGCTTCAGGTTCCCCTCTCCAACATGGCCTCCAGGGCCGGAAGGAGATGATTTCTGGCCACGCCTCTTCCGCTCTGTGAGGCCAGCCAATTAGAGCAGGCCGTTA
chr1	167413287	167413406	+	Adcy10-001,Adcy10-003,Adcy10-002,Adcy10-201	GCTTTTCTATCAAGTCCTTATTGACAGCTTTGTAAGTTTTTTTCAGTGCCACTGAGATTCCAACTCAACTGTGCCACATTGACTTGCGAATCTCTTCCTCTGAGATTTAAAGTTGATTAA
chr1	167415491	167415610	-	Adcy10-001,Adcy10-003,Adcy10-002,Adcy10-201	TAGAAGAAATAGCAGAGCTAGAAGGAAAACGACCATCTAGTGTCACAGCTAATAGACTTGAGAGGAGAGTGGTTGGCAAGTTCAGGGTTTATTTCTGCCAGCCTTTTAGGTTAGATTAGA
chr1	167501290	167501409	+	SNORA18.5-201	AAGAAAAAAAAACACAAACTGTTTGTAACTGCACTATTTAGAGATTGTACGTTTTTACATACTGGGTGATACCACTGCTCAAGTTTCCTGCATGTGTCCATGAGTCTCCATTTGCTGAGA
chr1	167502005	167502124	-	SNORA18.5-201	AAACTGAGGAAATATTCCCATGAGCCAAGCAAAACCACAGGTACAGTATGTGGTGTCCCCAGTGGTGTGTGTTACTGGGGAAGCTATGGGGATAGACCTCAGTAATAGGCTAGGATTATA
chr1	167561195	167561314	+	Mpzl1-202,Mpzl1-201	ATAAATAAAAGGGTAAAAACTCAAACTCAAAAGTTCCTCCACTGAAAACTTTCAGTTGTACCAGCTCTGCAATCCAATGATCGCCCTCAACAAACACGTGATTTCCTGCTGTGGCCCAGG
chr1	167569494	167569613	-	Mpzl1-202,Mpzl1-201	CTTCAGACTCCCTGAACACTAAAACCATCCACATCCTGTTTCACAAGGACTTCATCCTAAGGAAGGAAGTGCCCCAGGACTGGACTACAGGCCGCCCTGGTTGGTTTTATATTGCTATGA
chr1	167635028	167635147	+	Rcsd1-201,Rcsd1-202	TCAAACCCAGGACTTCACACCTGCTATGTAAGCACCCTGTCCTCTCTTCTGGGCACCCTGGTGAACTCAAATGCAGGCATTTCTGCTTGCCCTCCAGCACATGGTCTTTACTCTCTTTCC
chr1	167648572	167648691	-	Rcsd1-201,Rcsd1-202	CCCTATCAGCCATGCGTGGGTGTCTCTTCTCTCCTAACATCCAATGCTGCCAACGCAGCATTCTCTGCAGCCGCCCCACTCTCTCATACATTCAGGAAGCAGTAGGCGCTGACGTGAACG
chr1	167692564	167692683	+	Creg1-001,Creg1-003	GAGAGACAGACAGAGATCAGGAGAAAGACAGAGTAGTGGGCCAGATTGGGGTGGGGGGCTAGCTAGAGGCAGACCTCAGAATATCTTTCCAGAAATCTCCTTTAGGAGTCTCACACCAGT
chr1	167694702	167694821	-	Creg1-001,Creg1-003	AGTTGACTGCGGACCTGGCTCTGCTTACAGCTCAGGTGGAAACAGCCTGGGAGGGAAAGGCCACACAGGAGCCCAGAAATGAAGCCTGACTCGGTGGAGGGTCTGTGGCAAAACTGAGAA
chr1	167718202	167718321	+	Cd247-001,Cd247-004,Cd247-003,Cd247-002	CACACTCCTCCTGCCTTTGCCACATGAGTGATACGATTTACAGGCAGGCAATCTAGGCCTGACTTTTATCGTTTTCTTACTGTAAATGACCCCAAGGGTGAAAAGTTGACAATTAGAGGA
chr1	167718994	167719113	-	Cd247-001,Cd247-004,Cd247-003,Cd247-002	TCCACGTGCGGTTCCCAGGAGCAGGTAAGGGCTCTGTTTCCCGCGGCTCGACCCTTTTAGAGCCTCTCCGTGTGTCTGAGGGGCAGCGGAGGGGTGCCAAGGACCTGGTGCTTCTTTTAA
chr1	167738419	167738538	+	U6.435-201	GCTTAGCCTAGCACTTTACACAGAGAGGAAAGACAGAAGGACTTGGTTGTGGGTACTGAGCTTGTGTCTCAATGGTTGAGCATGCACAAGGCTCTCTCTGAGTTTGACTCCCAGCACTGC
chr1	167926655	167926774	+	Pou2f1-003,Pou2f1-001,Pou2f1-002,Pou2f1-207,Pou2f1-201,Pou2f1-206,Pou2f1-202,Pou2f1-204,Pou2f1-203,Pou2f1-205	GCTTTGGCATAGATTACAGCTAAATTACCTTCCGGCTATAATATTCTAGGATGTTTTGATTAATTCAAACGTGAACACACCCTGATTTCTTTCCTAATCTTCATTATGTTGCATATTTTA
chr1	167941982	167942101	-	Pou2f1-003,Pou2f1-001,Pou2f1-002,Pou2f1-207,Pou2f1-201,Pou2f1-206,Pou2f1-202,Pou2f1-204,Pou2f1-203,Pou2f1-205	GCATCTAAGATTTCACCAGAAATACCATAGGCCCAATAAGTAGGCAGGGCAAGAGTCGGTGATGGAAGAGACATACAAGTAGTAATAGGAAAAAAACTGGCAGATGTCTATGGTACTTTT
chr1	168051912	168052031	+	Dusp27-201	GCTTCACTCTATGCAGGGGGATCGCTTCTTCCAAAGCCGCGCTTATCATGTAAGATAGTAATAGCTCACATTAAAGACTGTGGCAACATGGCAGGAAGAGAAATAGCCCATGGTGTGTCA
chr1	168071333	168071452	-	Dusp27-201	CATCAAATTATGACCCTATCAATTAAGTATTCAGTCCATCAGTCATCAATGAAGTGAGAGCCCTCCTGTCCAGTACCTTCCCCAAGGTCCCACCTCTGAACATGGCTGCACTGAACACCA
chr1	168168192	168168311	+	Mael-001	TTTTAAAAATTATTATTACAGCTGTCTAACCGGTAAGAACTGAAAGGCAGTCGGGGAGCCGTTTAGTGCAAACCCTGACCCCCAACCCCAAACCTGCCTTTCCCCTGGGGCTTCTGCACT
chr1	168170261	168170380	-	Mael-001	TGAGTAGCGTCCCGAAAGAATGTGCTTTTGTTGACGTGGGCAGGACCATGACCCAAAACATACCAGTGAGAAACTGGCAAAGTTGTTACCTATATGGGCCAGGCGCCAGAGAAATGATAA
chr1	168173514	168173633	+	Ildr2-001,Ildr2-205,Ildr2-204,Ildr2-202,Ildr2-203,Ildr2-201	GCTTAGAGCTCCCACTCTCTGCATTAGAAGCCTAGTTTCTAGTAAGCTCCCTGAACTCAGGGCCAGTAACATGAAGAGCACTGTTCCCTGCTCCTTGCAGTTGTCTTTAGATAAAGCAAA
chr1	168193011	168193130	-	Ildr2-001,Ildr2-205,Ildr2-204,Ildr2-202,Ildr2-203,Ildr2-201	GGGACCACAAGGTAGAAGGGATAAAGGAGGAGGAGACGAAGGGTGCCCTGAGGACACCAGTGAAACAAAGCAAGTCTCAGTTGGCGAGTAGCACAGGATCTATGGCTGGGGTATAGAATA
chr1	168235952	168236071	+	5330438I03Rik-201	CCTTTACAGAAAATGTTTGTGTATTCCTGCCCCAGACTGGCATTATTATTTCTGTCAAGGGCGACATTGATGTCATGTTCTACTTGGCAGAAATTTTAGTGTAACATATGCCCTGGGTAG
chr1	168240921	168241040	-	5330438I03Rik-201	GTCTGATACTTATAAGACACCTCTCTGGATGACTGGAAATCAGATGCAGACTATGGAGACAAGACCCAAATCTGAGAGCCGGCAAGCCTAGGATCTTCTCTGGCCAGCAACCACCTTGGA
chr1	168307378	168307497	+	Tada1-001	GCTTTTATAAATATGCAAGTAAAATAGTTATATGAAATCAGGTGGTGAAAGGGCTCGGTGGTAATGGTGCTCCTCACCGAGCCTGATCACGAGCTCACTTGCTGGAACACACGTGGCAGA
chr1	168310301	168310420	-	Tada1-001	CTCGATCTTTTGGGGGAACTTCAATTCTGGCAAACCCGTATTTCCTGGCACTGAAGTTGAAATGATTGACAAGAGCAGCCCGTGAAGCAGAGGTGGTGTTAATAGAAAGGCCGTCAGAAA
chr1	168310488	168310607	+	Gm15853-001	AATAATAAGTATTATTATTTGTAGATTTTTAAGCACCGGAATTAAAAAGAGATGCCCAGGGAAATAAGACATACCCAGATGTGGACTTCTCAATGGAGAGTCACAAGTTGTGCGTTTTGG
chr1	168310520	168310639	-	Gm15853-001	GCACCGGAATTAAAAAGAGATGCCCAGGGAAATAAGACATACCCAGATGTGGACTTCTCAATGGAGAGTCACAAGTTGTGCGTTTTGGCAGCTGTCTTGTTACACCCAAGAATTTTGTAC
chr1	168336167	168336286	+	Pogk-001,Pogk-002,Pogk-003,Pogk-005,Pogk-201,Pogk-203,Pogk-202	GCTTCAGGTAAGAACCTGCCCTTCCTGTCTTTCTTCTCTCACGTGACTGGGACTCATCAGAGAGGTGCTCACTCTCCTGGGAAGCTGGCATTCCAACACTTCTTCCAGGGGTACCTGTTC
chr1	168346925	168347044	-	Pogk-001,Pogk-002,Pogk-003,Pogk-005,Pogk-201,Pogk-203,Pogk-202	TGGATTGCCTTGCTCTGGAAGTATAGTGTGTCCCCTAGGCCCTGGTTCAGATCCATTATTTTTCAGTACTTAACTTTGTGTTCTGGAGGGTTCCATATCATCTCTCCTTAGCTCTTCTGC
chr1	168421880	168421999	+	Gm4846-001	GCTTTACATTCATATAATGTAAATCACCTTTTCTGTTCTTGGCTATTTATTGCCAATATTACAAAACACGAATGAATGTGCACATCAGCGCAGCTGCATGGGGAGTTCAGAAAATTGAAT
chr1	168427698	168427817	-	Gm4846-001	AATCAAGTTTACTGGCAGGCCTGATCTCCCATTAATTTTAGCAACAGTATCATTTGTTTGATAGAAGTTTGATTTTTTTATACCATGGCTTCTTTTGTCTTGATTAGAAACACACAATCA
chr1	168549614	168549733	+	mmu-mir-1194.8-201	GCTTTGTTCTTCATCTAAGTAATGAGGAGAGCCTGGACTGAGCACTCTTAGTTTATTTTTTCCTCCGCACATTGTTCTCTCAGACAGTATAGTGATCATGTCTCATAACAACAATACTCT
chr1	168576999	168577118	+	Gm4847-001	GCTTTCTTATTGTTGCATCTTTTCCTACTATAAAGGTACTTCTGCTTCATCAACATCAGTTGTCTCCATCACTCTCAGGCTCCAAGAACACAGGCTCCAAGAACACTCTTGGAGTGGTTC
chr1	168583697	168583816	-	Gm4847-001	TGGGGGGAGACAGAAAAAAGCTGAAATAATACTTTGAAATAATAATTTGTCCAACTATTTCTTCCTTAGTGTATTCCTTCTGCTGTTTTTGTAATGACTTTTATTACGTCTTACTTAATA
chr1	168610092	168610211	+	Fmo9-001,Fmo9-002	GCTTCATTCCTCAACCAAAGTTGACATGTATCTACAGATTTCCTCACTCAGTGACTTGAGACCAAAGATTGGGGTCACTAAATGACCCTGACTATGTGGTGTGCTTCATATTTCCTTTAT
chr1	168621793	168621912	-	Fmo9-001,Fmo9-002	TATCCTCAGTGGTGTTGTAGGGTTTTCACAAACACCATCCTCTGAAGAGTGGACAGCAACAACTGAAGAACAAGGATGAAGAGGAAGACTAATAGTATTTTTTCTAGTATTTTTACCTTT
chr1	168930670	168930789	+	Fam78b-001,Fam78b-202,Fam78b-201	TCTCCTCCCGCAGCCTCACCGTACCCCACTGTGGTTCCCTCTATACTCTGAACCGCGCCGCGCCCTCCCGGCCCCACCCATCCCAATAAGCAGGGTCCCGCTTCTACACCCCACTATCAC
chr1	168948837	168948956	-	Fam78b-001,Fam78b-202,Fam78b-201	ATGCCAGTAGAAGAGGGCATCTCCTCCCATTGACAACTCTAAGGCTATCTGCCGTAGTCACCCTTCCCTGTCCTAAGTCCAACAGGTTTTCCTGTGTCCAGAGCGGCTCGTACTGTGCTA
chr1	169152635	169152754	+	Uck2-202	GCTTCCTTACACATGCCCCACCCCGCTACCTTCCCTCCCCCGACCCCACCCCTAGCTCACTCCACCTAGGTTTAGTTCTCCTTTTCAACAGAGAGAAGTGGGTAGGTCTGGAAGGCGGCA
chr1	169154311	169154430	-	Uck2-202	CCAGAACTTCCCACGGAGATAGGGGTAAGGTGGTCCTACAGCGGTGTCCAAGCTGCAACAAGTGGGCTGCTCAGAGGTTTCGGAGGCTTGGTCCCAACACCATGGGTAGATGAGGGAGCA
chr1	169219140	169219259	-	Uck2-201	TGGCTTCCTAGTTGAGCTTACTGAGTAACCAAGCTAATTCAATATATTTCTTTGTACCTTGCTTAATACTAAAACCAGTACGGGAGCTAATAGCCACAAAAATGCTCTGAAGATGTTGAA
chr1	169237481	169237600	+	Tmco1-201	GCTTTTCTGAATCCTCCGTGAAGAATCGGTCTTGCGCTCTCAACACTTTAGCTATAATTCTATCTTACTATGGCGTACAATTTCCCTGGGGAATTTTGGAACCAAGGAATCTTATCTTGC
chr1	169245011	169245130	-	Tmco1-201	AAGCTAATTTCCCCCCTCTCTGCAGTCATTAGTTTCATAAAGTTCTTTATCTGGGGGTGGGACCCTGTGAAATCTTGTCCCTTCCATGTTATTGTGTTGATGCTATTGTCTATTGATTTG
chr1	169267540	169267659	+	mmu-mir-2134-1.1-201	CTTTTTTTTTTCCCCCCCGGGGGAACCTGGAGTCCTTACTTTATTTCCTCCCTATGTAGAGTTATCTGCAAATCATTTTTCCTGTATTTTGTCCAATTTTATGGTTCCTTAAAGCAGAAA
chr1	169271651	169271770	-	mmu-mir-2134-1.1-201	CCCATGGAGGCAGCATGGCCCACTGACACCAACACGGCCTCAGGATGCAGCACAGCCCACAGGCTTCTGTGTGGCTATTGCTGGTAACCTCTGCCCCAGACACCAACATGGTCCCCCAGC
chr1	169277055	169277174	+	U6.19-201	GCTTGTCTGATGTTGGGGCACATCCTCACTAGAGCGGTGGTTGCAATAACTCTGGTTTTGATTACTGCTCATTAGCCTTTTCAACAGATATTCATGAAGGACCTGATCCTAGCAATAGGC
chr1	169279878	169279997	+	Aldh9a1-201	GCTTGCAGGCCCAGTAGAAGGGGTCTCATTATCCTTCCAGGAACTCCTTCGGGATCTGGACCGGAGGACTTGGGTGGTGTGGTGTTCCACGTAATTATCTAGGCCAAAGGTCTTCCAGTT
chr1	169282838	169282957	-	Aldh9a1-201	GCGCTGCTCGCACTGCTCTGAGGGGAGCTGCAGGTAGACTTGGATGCAGCTTTGGGTTGTGGCGTTTCTGTGCAAGGGAGAAACGTTCCCACCCACGTGCCCACCTTGGAACGTGAAATA
chr1	169319003	169319122	+	Mgst3-001	GGAGGGAAGGACCAGGGAAGCTGGACGACAGATGAATGGCTCTTGGTGCTGTGGGACAAGCTGGCACTGTTGTGCCAGTTAAGGCCAAGGCAGAAATTACTTTTACTCTTCAGAGTCTGG
chr1	169335403	169335522	-	Mgst3-001	CGAGAGGTTAGAATATCAGTTCATGAATTGTGGGGAAACACAAGTTAACTCATATTCTCCAGCATGGAGAGCCATGCTCCTCACTTAATTCTGCAAGCATCGACTCAAGCATCAACTCTA
chr1	169394356	169394475	+	Lrrc52-201	GCTTGGTGAACTGCATGGTAGGCTTAGAAGCCAGGGTAGAAGGTAAATTGCCATAGTCAGGTAGGGGAGAAGGTTGCCCTGGCAACCTGGTGGCCATTGCTCAAGAATGATGTGTGTGGA
chr1	169397111	169397230	-	Lrrc52-201	TCTGAAAGGTCTCACCCTTTCCCTGCCTTTGTAAGTGAAGGGGAGCCAGGGGAGAACCGCATGACAATGAGGTTGCCAGTTGACACTTTTGTGATGTCAGCAGCCTCGGGAGACTCTGAG
chr1	169514515	169514634	+	Rxrg-001,Rxrg-002,Rxrg-003,Rxrg-004	GCTTTCCAAATGCAGCCCTGCTTTCCATCCTCACATATACCTTTGAACTCTGAATTGTGTGCTTATTTTAAAGGCTGGGGAGAAATTTGTGCTCGTTTTAAAAGGCCGAAGAGACTGTAA
chr1	169529078	169529197	-	Rxrg-001,Rxrg-002,Rxrg-003,Rxrg-004	GGTGCTTGTCCATGCAGAAGACAGAATGGTCCCAAGGTGAAGGCATGTTTGCATATCAGAAGAAGGTCCTGGGATATTTATGAGAGTCTGAACCAGCGTGTTGGAAAGGGTTTGAAACAA
chr1	169620422	169620541	-	Lmx1a-002,Lmx1a-001	AGTATTGGGCATGGCCGAGAGGCTTTTCCGGGCTGGTGGGCAGCGCTGCGCTGGGATTAGCTTGCACGGCGGGGCCCTTGCCTGGTCTTTAATTAACTGAAGCCGGACCCCTGTTCCGCA
chr1	170359583	170359702	+	Pbx1-201,Pbx1-203,Pbx1-202,Pbx1-204	GCTTTGCCTCCCCACGCTACACAAATGGGGTTAGAGAGAGACAACTGGATTTTTCCCCATCCCCAAACTGCATCTGATCTTTCTCAGCATCTAGGCCATTAAAGGGGATACCCGCTGAGA
chr1	170371628	170371747	-	Pbx1-201,Pbx1-203,Pbx1-202,Pbx1-204	TGGCTCCAACCAACTTTATTGCTCCTAACTCCACAAGCTATGGAGGTCTTCTGGCCCAAGTCTGTTTAGAAGACCTGATAAAGGGTTCACTGGGACTTAGGAGAGCTAATGAGGTGATTC
chr1	171459580	171459699	+	Nuf2-203,Nuf2-201,Nuf2-202	TGAAATTGTTTATAAGAACATAAGGGGTTACTTGAGAAAAAAAACAAGCCACACCTAGATTAGAGATAGATTAATAACAGAAAACGTGGGTATAAAATCATAATCACACACCCCTCTCTG
chr1	171461899	171462018	-	Nuf2-203,Nuf2-201,Nuf2-202	AAGGCATTATAGAGAATCCAGGAGTAGTAGTAACAGTCTTACTGTTTGATAAGCATTGATGGGGTCAAATTTTGACCTCACTGGATATTTGTACACATCATTTCTCCTTAGGTCCATGAA
chr1	171583108	171583227	+	Rgs5-001	GCTTTTACATGCAAGAGTCTCCAGGGGTGATATCTATTCAAACCACGACAGAACCTAAACAACATTTTTAGCGTGCTAGGGCATTACCCATAGAACCAACAAGAAGGACCCCAGTTACCC
chr1	171589339	171589458	-	Rgs5-001	TTTGGCTTTTGGACTTTAAGGAACTTCACAGCCTGGACTGTTTCCCTGGGGTCCACCATCATAGCTGCTTTTGTGGCTTCCTCTCCTCCCTCTCACTGGTTTATGCTCTCAGATCCCCAA
chr1	171674778	171674897	+	Rgs4-001,Rgs4-002	GAGAAAGAGAGAAAGTGTGGTTACTTACATTCATGGTGAATCAGGTTTTCCAACGATTCAGCCCATTTCTTGACTTCTTCTTGGCTTACCCTGGAGATATTATAGAAGAGAGAAGGATTT
chr1	171680111	171680230	-	Rgs4-001,Rgs4-002	CTGATTGCTTCCCCAAGAAAACCAGTTCTTCAACTCTTCATCTGCCCAAGTCTATCACTCACTTTACTGACTGTCCCTTGCATTCCCAACAGTTCTAATACTTCCACCGAATATTTGAAA
chr1	171732375	171732494	-	U6.94-201	CCCTAACAGGCACACAACTTGTTTCTAGTTTTTGAGTAAATAACCAGGCATTTGGTTGATTATGTGCTGAGAATATTTCTAAGATGTTGCCTGTCAGATCATTAAAACAAAACAGAAGAA
chr1	171858744	171858863	-	1700084C01Rik-001	GGAGGTGGAAGAGAAGAGACTGGTTACAAACAGTGAGGGACTCTTGGCTTTCATTCTTGGCTCCCATGGACACGGCCTAGGAGCACCGCAGGCCTCCCTGGGGAGGGCTGGAAGTTGGCA
chr1	171893348	171893467	+	Hsd17b7-001,Hsd17b7-002	AGGTGTGAGCCACCACACTTCTAAATAACTATCTTACTTAATACTTCAAAAAGGTAGCAAAGAAACGAGAGAAGATTCTAAGGAGATCAAGGACACATTAGATGATGGATTTCTCTATAA
chr1	171907064	171907183	-	Hsd17b7-001,Hsd17b7-002	GAGTAAAGTCAAGTTGTCACTAGAACACACAGGTGAAGACCCTCACAGATGAACAACAAATAGTACACTTGCGAGTCATCCTCCGAGGACCTTCTTTCCTATGACCATGGTCTACCGGGA
chr1	172033741	172033860	+	Ddr2-202,Ddr2-201	AGGTAATTCATTTCTGTAAAAAAGGTATATCATGATTCAACCAAGGCTAGCAAGCAGCAATCTGTGTTTCTCTTTAATTTCCTCTTATGCTATTTTTACATTATCATCACCTTCTTAATT
chr1	172042853	172042972	-	Ddr2-202,Ddr2-201	CATCAGAAGTTTATTTGTCTACAGATCAAGAGGACTTCTGGGGAATAGTAGACAGACTAGGAAGAACCAAGGGGCTTTGAAAGGGGAAAGTCCAGGACCAGGAGAACTGAGCCAATAGGT
chr1	172102007	172102126	+	Uap1-002,Uap1-001,Uap1-201	GCTTAGGTCCAATCGAAACAGCCCAATACGGTAACATGATACCATTCACCAAGTGTCAAGAAAAGGTTGACAGGACAGATTTAGGAACACATGGTGATTAGAGACTCCATTCTTTACTTT
chr1	172111113	172111232	-	Uap1-002,Uap1-001,Uap1-201	ATTAAGAAACAGAATAAATGGGTCGTCGAAGAGTTGATTAGATCACGAGGACTCCTGAATGGTTTCATGAGCTAGTTTTATGGCTTAATGGATTAGTTTTAGAACAGGTCTATTATAAAA
chr1	172144592	172144711	+	4930500M09Rik-001,4930500M09Rik-201	GCTTACATTCTAAATCTCTGAGTCATGAAAGTCTTACTGAAGCAAACGCTGTGCTCTTAAATATCACACTTCCATTAACTTCTAGGTAACACTGGGTTCCCTCTCCCAAATTCACACGAA
chr1	172150404	172150523	-	4930500M09Rik-001,4930500M09Rik-201	TTCACCTTATGTCAAACAGAAATTTAATAACTGGGAAAAACAAATGGTATGATTGTATCCAAGATATAGGAGAGATTTGATGAAAACCATCTTAGAAATCCTCAGTTACAGTGGCTAACA
chr1	172162737	172162856	+	Sh2d1b2-001	CTCAGGTAGAAGGTATACTCGCTCACTTGTGTGAATCATATTCGAACCACCTACCTCTAGGCTGAAGTGTCATGGTCACTCCATCTCCCTCCCTTCTCATTTCCTGAGTCGTGTAAAGCT
chr1	172163837	172163956	-	Sh2d1b2-001	TAAGGGGAAACTTTAAGACAAGGGAAAGTACAGCTAAAATGACCCTGGGATTCTAGCTGAGGAAAGGCCATTTCGATCAGATTTCATCTGGGGGCAGATGAAGAAGCTGACAAGATACAA
chr1	172207245	172207364	+	Sh2d1b1-201	CTCAGGTAGAAGGTATACTCACCCACTTGTGTGAGTCATATTTGAGCCACCCACCCCTAGGCTGAAGTATCGTGGTCACTCCATTTCCCTCCCTTCTCATTTCCTGTGTCTTGTAAAACT
chr1	172225826	172225945	+	Gm7694-201	GTGGTGGTGGTGGTGTGCTTCATGTGAGGTGTTATAAACCTGGAGGACCTTGTGGGGAGCACTGCTGAGTGAAGCCTAGATGACCCAGAGGGTCAAAATCTCAAGAGCTAATCATGGCCA
chr1	172232859	172232978	-	Gm7694-201	CAGGGGCGATAGAGCCTGGGGCCCCAGGTCTGGACAGGTGGGGAAAGGAATGGCTGGACTGGAGCTTTGGAGTGAGGGTCGTGTTCAAATTCTCAAACATACTGTGGTCAACTATGGACA
chr1	172233216	172233335	+	1700015E13Rik-201	TGCTTTGTTTTTTTTTGTAATAGAACATGAGACCAAACATTTCAGTTGTTCCCCACCCGGGTTAATCAGTGAATGAAAACCCGGGTCAAGAAAAGTCAAGCGTGTTCCTTTAAGCTAGCC
chr1	172519123	172519242	+	Gm10174-201	GCTTTCTAAAGAGCCAGACATGCAGGCTGCGCTGCTCAGCCTTCTCCGGGAAGTAACTCAATCCAGCCTTGGCGGGCGAGGATGGGGTGTCTGCAGGTAGGAGACGGGGAAGAGGCAGTA
chr1	172522409	172522528	-	Gm10174-201	AAAACTAAGGAGTGCATCTGTTTTGTTCCATTTTGGCTTGGTTTAGGTATGGGTTTATTATCCCAGCCCTGGGGATTAAATCTACCACTACCCTCTTTAGTTTTTGTTTGAAAGCGATCT
chr1	172574292	172574411	+	Olfml2b-001	AACCAACAACAATAAAACACTTCAAGAGAAGAGGTCGTGTTTCTCCGCTGTCCCGGTTGCAGTCCAGGGAGCAAGTCAGGGCTCCCCCGGAGCTCGGGCGTGAAGAAAACTCGAGAAAAG
chr1	172576373	172576492	-	Olfml2b-001	TTTCTTCTTTTAATAATTATGCTAACATATGCCCTATGCCCACCCATAACCTCATACTGACCCTTAAATCGAAAAGACTTCAAATCCCTCCCACTGGGACTCTGGAAAACCATAAACAAA
chr1	172668511	172668630	+	U6.72-201	GCTTGAGGTCTGCTTGTACTACATCACAATACCCTTCCTCAAACCACGAAAGAAAACAGAAACAGCAACAAGATTATTGACTTCAGCTTGCTCACTCTATAGATCCAGGCACTAACTGAA
chr1	172760919	172761038	+	U6.25-201	GCTTAGGATTTGAAGAGCTCTTTCTATCACTTACCTGCACCTGTTCCAGATGACCCACTGGAATAACCCAGAAGAATTCTGTTGTCCACATGACACCCTACCTTTCCTAACAGATAGCTC
chr1	172771441	172771560	-	U6.25-201	CATTTTTCCCCTTGACTTTTTCAGTTATTATTCAGAACAACAAAAAAATAAGATGTAATTTAGGGGCTTTAAGTATACTGGTTGTTTCTCAAGTGGGCCTGGATTCTGCAACAGCTTATA
chr1	172797117	172797236	+	Atf6-201	TCTGGTCCATCCTTCCTGAACACTAAAAATAGACTTAACAAGAGATTTCAGAGCTGTGTTTGGACAGCAGTCAGGATTACATCAGTTTGTGTTAGATCTAGTAATCAGGGACACGAGGTC
chr1	172804113	172804232	-	Atf6-201	ATCCTGGATACTGACAGTTTAAAGATTTTACATACAATTTTAGCCATCTAGTCTTTAAGATCACATAACCAACATACAACACAGCATAGCTTTCAAAACCATAAGAAGCTCTAGATTCAG
chr1	172813756	172813875	+	Dusp12-007,Dusp12-001,Dusp12-008	GAATGTTTGCCTAACATGCTAGCAAGACAAATCAATTCTCGGATCTATTTAGTCTGATATATCCTAAGACAATAATTCCAGAAAGGGCTTTGCCTATACACCAGAAGAAACAGCTCAATA
chr1	172815689	172815808	-	Dusp12-007,Dusp12-001,Dusp12-008	TGAGCCGTGCTCGGGCTGTGTGCTTAAATAAGCTCCATTTAGAGCAGCTTTTCCACCCAACCTTCTAAAGTCCAAGGCAGAAAAATAAAGTCTCCATTCATCCGTTGCTGGTAGGACCAC
chr1	172840387	172840506	+	Fcrlb-201	GCTTTGCAAGTCGCAGTTTCTGTGCCACAGTCTGTCTGTCAGCTATGGCCAACCGTGCTTCCACTTTAATGACCTCCAACAGGAAACCTCTACAAGTGTAGAATGCTAATTGAAACACTG
chr1	172858954	172859073	-	Fcrlb-201	CAGCTTCAGAAGAGGAAGAGAAATCGAGACAGCCCTAAGACAAGTTAAATAAATGAATTGTGTTTAGATTAGGCTTTCACTAAACTGCACAACAGACCTTCTATTAGACAGGACAAAAAA
chr1	172898497	172898616	+	Fcgr2b-001,Fcgr2b-003,Fcgr2b-005	GCTTCTTCCATTGAATTCTTCTACTTATTCCATCCTGTGAGCCCCAGGGAAATCACAAGGAGTGTAATTGATCCTCAGCAGGGTAAAGCAAGAGAGAAGATAGGAGGGGGCAAAGGAGAC
chr1	172907864	172907983	-	Fcgr2b-001,Fcgr2b-003,Fcgr2b-005	CAAAGCCCAGACAGGCTGCAGACAGAGTCCTGCCTGCCGCCATGATGATCAGCCTGAACAGCGTGAGAGAAGGAAGATATCCTCAGACCTGCCTGCTGCTACTCTGTGTGAAGGCTCTGT
chr1	172947551	172947670	+	Fcgr4-001	GCTTCACTTTCCCTACCTTACAGTTCTCCCTCTCCAAGTCAGATGAGTACTGACCAGATTCCTAGGAGCACACTGGTGAAGCGACCCTACCAAATAGTGTCATCTGATCTCTTTTGTCTA
chr1	173032278	173032397	+	1700009P17Rik-002,1700009P17Rik-003,1700009P17Rik-001,1700009P17Rik-005,1700009P17Rik-007	GCTTGCCATCCCGAGCCTCTTCTCCGGAGAAGACGGCAGAGGGCGATCACCGGATGGTTGCATGCAGGTCCGGGTCCTGGAGGGAGGGGTGTTGTCGCCAGGTCCCGGAGGATTTAGGGT
chr1	173045778	173045897	-	1700009P17Rik-002,1700009P17Rik-003,1700009P17Rik-001,1700009P17Rik-005,1700009P17Rik-007	TAAGGCGTTACAACCCTTCCATTTGTGAAGAGGCAGTGTTCCCAGGACTTTCTCCAGATGCCCTCTGAGCAACCCTATTGATTTCTCTAGAATCACTCAATAAACCTGTGCTTCTAAGCA
chr1	173084012	173084131	-	Sdhc-001,Sdhc-002,Sdhc-003	GGCAAGAAAAAGAGGCAGGAAACTGAATACCTCCAAAAGACTTTGTTTGTTAAATTCGTCTTAAAACTCAGCTCAACCGCATAACTTGTGGTAGTGGGAAGGGATAAAAAACAGAAAACT
chr1	173124270	173124389	+	Pcp4l1-001	GCTTTGACTTCCCCAAGCGCACTCCAAACTGTTCTTACCATGCAACAGCATTGCACATCACTAAATGTCACTTGAAAAGCGCTCTAACATGTGCCCTGCCCCGGGGGCCATGCGTGTCTC
chr1	173143868	173143987	+	Nr1i3-001,Nr1i3-002,Nr1i3-007	GCTTGCCATCTCTCCCATTGTTTCCTGGCTTATTCAGGATCCATGCAAAAAGGGGAGTGTAGATTTAGCCTAAAGCTCACCCACAGGGAAATCCTCCAGGAGTCTAGTAAGCAGCAGCTT
chr1	173153879	173153998	-	Nr1i3-001,Nr1i3-002,Nr1i3-007	TGGAAGCAAAACACATAACTAAAATAAACAGATTTCTTGGTCTTCGGTTGCACTCTCCCTCCCTAGCTTCCACACTTCCACCCCCGTATCTCTCACTAATATTCCAGTACACACAGGGTA
chr1	173154796	173154915	+	Apoa2-002,Apoa2-001,Apoa2-003,Apoa2-004	TGCCTTGCTCCTTTCTCCTTCTGTTCCCAAATTCCTCTCTGCCAAATTGCTATGAAGGGGTGAAGGGTTGGGGAAATGAAACTTGTCCATAATAAGGTAAAGATGACGAGGGCTAAGAGC
chr1	173158602	173158721	-	Apoa2-002,Apoa2-001,Apoa2-003,Apoa2-004	TTAATATTTCAAAGAGCCTGGATTTCTTATCTAGGTCAGTAAGCAGATAAAATGATACAATGGAAAAACAGTTCGAAAATAGAAATCATTATGCACTTTAGTGTTGTCCCGCACAAGGGT
chr1	173160777	173160896	+	Fcer1g-001	GTTGATCTGCCTACTGACAGTGAGTCCCGGTAGGGTCATTCATCAAACGTACTCACAGGGCTTCCAAAAACATCTCTGCTCCCTTAGCCCGCGTGGATCGAATTGGCCAATGATCCACGA
chr1	173165467	173165586	-	Fcer1g-001	GAAATGGGGGTGGCAACAGTGTAAACCCAAGTCTGCAGAAAAGAGCTCTTAAAAATCTCACCCAAAGGCTGGCCGGCGTGGGAGTATACACGGTTAACCTTAGCACTGGGGAAGGCGTTC
chr1	173180082	173180201	-	Ndufs2-001,Ndufs2-003,Ndufs2-007	GTGAGGAAGCATAGGCTAGACCAGGCTGGATAGGAAGGACCTGAATTCTCCCAGGACAGAGTCTCATCTGTGACTGCTGTCCAGACCCTTTCCCCCAGTCCTGACCTCCCCTGGGGCTCT
chr1	173180467	173180586	+	Adamts4-001,Adamts4-002,Adamts4-201	GCTTCTGGCTGAGTGGCTTACAGATCTGCCACTCACACACAGAGGGCGGTTCTGGATGCTTAAAAGAGCTGGAGGGGAGAGAGGCTGGGGAGAACCCGGGGAAGACCCACAGATACACAG
chr1	173200476	173200595	+	B4galt3-002,B4galt3-006,B4galt3-001,B4galt3-011	CGCTTCCAAGATGGCTGCAGCGATACCTGCCCGGTTGTCCGGGTGGCGGTGACGACGGGGAGCAGACCAGGTATGGTGGGCTGGGGACCACGGAGAGAGAGAGTCCTCGGAGAAAGGTTG
chr1	173202153	173202272	-	B4galt3-002,B4galt3-006,B4galt3-001,B4galt3-011	GTGAAGAAGAGAACAAGGTTTGGGGGTAGGGAGTCTTGGGCAGGCATGCAGCGAGCCTTAGACTAATGGACTCTAAGGTGGGCCGATGTTGTGAATTCAGAGGTAGGCTCTTGGGTCACA
chr1	173209054	173209173	+	Ppox-001	GCTTGGACGAAACTTAAAGAAATGGATGTTGAGCAAAGAAGCCCCCCTCCTCCCCCCGAAGGCCTATTTTGCTATAAAATCAGGTCGTGTACATTTGCATATGAAACTTTTTGCCAGGTG
chr1	173211464	173211583	-	Ppox-001	TCGGAGTCAGTTCCGTGGAGCGGGTTAACCTGTTCGTGTCCTAATCGGAGTTAGTTGCAGTAACCGGCACTGCCTTCCCCAGGGACAGGACAGCGAAATCCTTGAGCATTCCCCAGCTCA
chr1	173211585	173211704	+	Usp21-001,Usp21-004,Usp21-002,Usp21-012	GCTTCCCAGGTCTGTGGTGAAAACCCTGGAGGTGGGAGAGCCCCACGAGCTTTAGTTAGGGAGAAAGAGAGAGACACTTGGAGGCCAGTCCGTGGGGAGAAGGCTCCATAAACAGCTCCT
chr1	173218383	173218502	-	Usp21-001,Usp21-004,Usp21-002,Usp21-012	AGCAGCATGCAGGTCCAGGTCTAGCCAGCAAACCAATAGAGAAGCATTTAGCAACTCCACCTAAGGGTGGGGAGATCCCTAGTGGGAAGAGAACGCTGGACCTGTAAAACTCATTCTTCA
chr1	173225220	173225339	-	Ufc1-001,Ufc1-002	TAGACTGTCTTCAAAGTCCTATCTCCTAAGATGCGCAATTTAACGTCTTTGTTCTCCAGAGTGACTTCCTTACTTTCCATCCCTGTCCTGAATAATTAACACAACTGAATTAGGAAGTAT
chr1	173253192	173253311	+	Dedd-001,Dedd-003,Dedd-002,Dedd-006,Dedd-007,Dedd-008,Dedd-009,Dedd-004,Dedd-010	GAAAACAGCAGCAGCAACATAAAAAGAGGATGGGGAGAGGGGTGAAGGAGATGATGACTAGGACCTGCTGCTAAAAACCATGGGAAGGAAGCATGTTCCAGAAACAGCCCCAGCAAACCC
[truncated: 37,022 more rows]
